# Supplementary material for: Crystal structure of (1,4,7,10,13,16-hexa­oxa­cycloocta­decane-κ6O)potassium-μ-oxalato-tri­phenylstannate(IV), the first reported 18-crown-6-stabilized potassium salt of tri­phenyl­oxalatostannate
Source: Acta Crystallogr E Crystallogr Commun. 2024 Aug 13;80(Pt 9):951–5. doi: 10.1107/S2056989024007758 (PMC11389670; doi:10.1107/S2056989024007758)
Supplement: Supplementary file 1 [file e-80-00951-sup1.cif]

##############################################################################
#                                                                            #
# This CIF contains the data in a paper accepted for publication in          #
# Acta Crystallographica Section E. It conforms to the requirements of       #
# Notes for Authors for Acta Crystallographica Section E, and has been       #
# peer reviewed under the auspices of the IUCr Commission on Journals.       #
#                                                                            #
# Full details of the Crystallographic Information File format               #
# are given in the paper "The Crystallographic Information File (CIF):       #
# a New Standard Archive File for Crystallography" by S. R. Hall, F. H.      #
# Allen and I. D. Brown [Acta Cryst. (1991), A47, 655-685].                  #
#                                                                            #
# The current version of the core CIF dictionary is obtainable from          #
# ftp://ftp.iucr.org/pub/cif_core.dic.                                       #
#                                                                            #
# Software is freely available for graphical display of the structure(s)     #
# in this CIF. For information consult the CIF software page                 #
# http://www.iucr.org/resources/cif/software.                                #
#                                                                            #
# This file may be used for bona fide research purposes within the           #
# scientific community so long as proper attribution is given to the journal # 
# article from which it was obtained.                                        #
#                                                                            #
##############################################################################
data_I
_audit_creation_method
;
FinalCif V138 by Daniel Kratzert, Freiburg 2024,
https://dkratzert.de/finalcif.html
;
_journal_date_recd_electronic     2024-07-03
_journal_date_accepted     2024-08-06
_journal_name_full     'Acta Crystallographica, Section E'
_journal_year     2024
_journal_volume     80
_journal_issue      1
_journal_page_first     0
_journal_page_last     0
_journal_paper_category     GM
_journal_paper_doi     10.1107/S2056989024007758
_journal_coeditor_code     NY2007
_publ_contact_author_name     'Xueqing Song'
_publ_contact_author_address
;
University of the District of Columbia
Division of Sciences and Mathematics
4200 Connecticut Avenue, NW
Washington DC
20008
USA
;
_publ_contact_author_email     'xsong@udc.edu'
_publ_contact_author_fax     ?
_publ_contact_author_phone     ?
_publ_section_title
;\
Crystal structure of
(1,4,7,10,13,16-hexaoxacyclooctadecane-\k^6^<i>O</i>)potassium-\m-oxalato-\
triphenylstannate(IV), first reported 18-crown-6 stabilized potassium salt of
triphenyloxalatostannate
;
_publ_section_title_footnote     .
loop_
    _publ_author_name
    _publ_author_address
    'Song, Xueqing'
;
University of the District of Columbia
Division of Sciences and Mathematics
4200 Connecticut Avenue, NW
Washington DC
20008
USA
;
    'Li, William'
;
University of the District of Columbia
Division of Sciences and Mathematics
4200 Connecticut Avenue, NW
Washington DC
20008
USA
;
    'Torres, Yolanda'
;
University of the District of Columbia
Division of Sciences and Mathematics
4200 Connecticut Avenue, NW
Washington DC
20008
USA
;
    'Greaves, Tazena'
;
University of the District of Columbia
Division of Sciences and Mathematics
4200 Connecticut Avenue, NW
Washington DC
20008
USA
;
_publ_section_synopsis
;
The single-crystal X-ray structure of [(18-crown-6)K][SnPh~3~(ox)] (ox =
C~2~O~4~^2-^)  is reported. Integrity between neighboring molecules in the
solid state is maintained by an array of C---H...O hydrogen bonds, C---H...K
contacts, and C---H...\p interactions.
;
_chemical_name_systematic
;\
(1,4,7,10,13,16-Hexaoxacyclooctadecane-1\k^6^<i>O</i>)\
(\m-oxalato-1\k^2^<i>O</i>^1^,<i>O</i>^2^:2\k^2^<i>O</i>^1'^,<i>O</i>^2'^)\
triphenyl-2\k^3^<i>C</i>-potassium(I)tin(IV)
;
_chemical_name_common     ?
_chemical_formula_moiety     'C32 H39 K O10 Sn'
_chemical_formula_sum     'C32 H39 K O10 Sn'
_chemical_formula_iupac     '[K Sn (C6 H5)3 (C2 O4) (C12 H24 O6)]'
_chemical_formula_weight     741.42
_chemical_melting_point     ?
_chemical_absolute_configuration     ?
_space_group_crystal_system     monoclinic
_space_group_name_H-M_alt     'P 1 21 1'
_space_group_name_Hall     'P 2yb'
loop_
    _space_group_symop_operation_xyz
    'x, y, z'
    '-x, y+1/2, -z'
_cell_length_a     9.4060(3)
_cell_length_b     19.3779(4)
_cell_length_c     9.4225(3)
_cell_angle_alpha     90
_cell_angle_beta     97.925(2)
_cell_angle_gamma     90
_cell_volume     1701.02(8)
_cell_formula_units_Z     2
_cell_measurement_reflns_used     9822
_cell_measurement_theta_min     2.8560
_cell_measurement_theta_max     31.0600
_cell_measurement_temperature     100.00(10)
loop_
    _twin_individual_id
    _twin_individual_mass_fraction_refined
    1 0.80272
    2 0.19728
_exptl_crystal_description     block
_exptl_crystal_colour     colorless
_exptl_crystal_size_max     0.06
_exptl_crystal_size_mid     0.055
_exptl_crystal_size_min     0.032
_exptl_crystal_size_rad     0.021
_exptl_crystal_density_diffrn     1.448
_exptl_crystal_density_meas     ?
_exptl_crystal_density_method     ?
_exptl_crystal_F_000     760
loop_
    _exptl_crystal_face_index_h
    _exptl_crystal_face_index_k
    _exptl_crystal_face_index_l
    _exptl_crystal_face_perp_dist
    0 -1 0 0.0247
    2 -1 2 0.0155
    2 -1 -2 0.0163
    0 1 2 0.0048
    -3 -5 2 0.0352
    1 -2 1 0.0149
    1 5 0 0.0202
    0 -2 -1 0.0293
    0 2 1 0.0136
    -1 1 1 0.0218
    -2 0 -3 0.0224
    0 -1 1 0.0122
    1 2 -1 0.0137
_exptl_absorpt_coefficient_mu     0.926
_exptl_absorpt_correction_type     multi-scan
_exptl_absorpt_process_details
;
(CrysAlis PRO; Rigaku OD, 2022)
;
_exptl_absorpt_correction_T_min     0.91248
_exptl_absorpt_correction_T_max     1.00000
_exptl_special_details     ?
_diffrn_ambient_temperature     100.15
_diffrn_source     'microfocus sealed X-ray tube'
_diffrn_source_voltage     ?
_diffrn_source_current     ?
_diffrn_radiation_type     MoK\a
_diffrn_radiation_wavelength     0.71073
_diffrn_radiation_monochromator     'mirror optics'
_diffrn_measurement_device_type
                                 'Rigaku XtaLAB Synergy-S dual wavelength Mo/Cu'
_diffrn_measurement_device     'four-circle diffractometer'
_diffrn_measurement_method     '\w scans'
_diffrn_detector     'hybrid photon counting'
_diffrn_measurement_specimen_support     'MiTeGen micromount'
_diffrn_detector_area_resol_mean     10.0000
_diffrn_reflns_number     15412
_diffrn_reflns_av_R_equivalents     0.0396
_diffrn_reflns_av_unetI/netI     0.0498
_diffrn_reflns_theta_min     2.869
_diffrn_reflns_theta_max     27.484
_diffrn_reflns_theta_full     25.242
_diffrn_measured_fraction_theta_max     0.987
_diffrn_measured_fraction_theta_full     0.998
_diffrn_reflns_limit_h_min     -12
_diffrn_reflns_limit_h_max     11
_diffrn_reflns_limit_k_min     -23
_diffrn_reflns_limit_k_max     25
_diffrn_reflns_limit_l_min     -11
_diffrn_reflns_limit_l_max     10
_diffrn_radiation_probe     x-ray
_refine_special_details
;
 Refined as a 2-component twin.
;
_reflns_number_total     7113
_reflns_number_gt     6792
_reflns_threshold_expression     'I > 2\s(I)'
_refine_ls_structure_factor_coef     Fsqd
_refine_ls_matrix_type     full
_refine_ls_R_factor_all     0.0368
_refine_ls_R_factor_gt     0.0327
_refine_ls_wR_factor_gt     0.0848
_refine_ls_wR_factor_ref     0.1049
_refine_ls_goodness_of_fit_ref     1.077
_refine_ls_restrained_S_all     1.077
_refine_ls_number_reflns     7113
_refine_ls_number_parameters     398
_refine_ls_number_restraints     1
_refine_ls_hydrogen_treatment     constr
_refine_ls_weighting_scheme     calc
_refine_ls_weighting_details
                      'w=1/[\s^2^(Fo^2^)+(0.0708P)^2^] where P=(Fo^2^+2Fc^2^)/3'
_atom_sites_solution_hydrogens     geom
_atom_sites_solution_primary     direct
_atom_sites_solution_secondary     ?
_refine_ls_shift/su_max     0.000
_refine_ls_shift/su_mean     0.000
_refine_diff_density_max     1.280
_refine_diff_density_min     -0.520
_refine_ls_extinction_method     none
_refine_ls_extinction_coef     .
_refine_ls_abs_structure_details
;
Flack <i>x</i> determined using 2807 quotients
[(<i>I</i>^+^)-(<i>I</i>^-^)]/[(<i>I</i>^+^)+(<i>I</i>^-^)]
(Parsons <i>et al.</i>,  2013)
;
_refine_ls_abs_structure_Flack     -0.08(3)
loop_
    _atom_type_symbol
    _atom_type_description
    _atom_type_scat_dispersion_real
    _atom_type_scat_dispersion_imag
    _atom_type_scat_source
    'C' 'C' 0.0033 0.0016
                         'International Tables Vol C Tables 4.2.6.8 and 6.1.1.4'
    'H' 'H' 0.0000 0.0000
                         'International Tables Vol C Tables 4.2.6.8 and 6.1.1.4'
    'K' 'K' 0.2009 0.2494
                         'International Tables Vol C Tables 4.2.6.8 and 6.1.1.4'
    'O' 'O' 0.0106 0.0060
                         'International Tables Vol C Tables 4.2.6.8 and 6.1.1.4'
    'Sn' 'Sn' -0.6537 1.4246
                         'International Tables Vol C Tables 4.2.6.8 and 6.1.1.4'
_computing_data_collection
;
CrysAlisPro 1.171.42.62a (Rigaku OD, 2022)
;
_computing_cell_refinement
;
CrysAlisPro 1.171.42.62a (Rigaku OD, 2022)
;
_computing_data_reduction
;
CrysAlisPro 1.171.42.62a (Rigaku OD, 2022)
;
_computing_structure_solution
;
<i>SHELXT</i>  (Sheldrick, 2015a)
;
_computing_structure_refinement
;
<i>SHELXL2018/3</i> (Sheldrick, 2015b)
;
_computing_molecular_graphics
;
Olex2 1.5-beta (Dolomanov <i>et al.</i>,  2009)
;
_computing_publication_material
;
Olex2 1.5-beta (Dolomanov <i>et al.</i>,  2009)
;
loop_
    _atom_site_type_symbol
    _atom_site_label
    _atom_site_fract_x
    _atom_site_fract_y
    _atom_site_fract_z
    _atom_site_U_iso_or_equiv
    _atom_site_adp_type
    _atom_site_calc_flag
    _atom_site_occupancy
    _atom_site_disorder_assembly
    _atom_site_disorder_group
    Sn Sn1 0.41008(5) 0.58376(2) 0.45935(5) 0.02209(12) Uani d 1 . .
    O O1 0.2517(6) 0.5552(3) 0.2950(6) 0.0223(10) Uani d 1 . .
    O O2 0.3969(8) 0.4658(3) 0.4651(8) 0.0369(16) Uani d 1 . .
    O O3 0.2847(9) 0.3760(4) 0.3470(9) 0.0484(19) Uani d 1 . .
    O O4 0.1482(7) 0.4720(3) 0.1562(7) 0.0312(14) Uani d 1 . .
    C C1 0.6233(8) 0.5741(5) 0.4077(8) 0.0256(19) Uani d 1 . .
    C C2 0.7115(10) 0.5176(4) 0.4492(9) 0.0306(18) Uani d 1 . .
    H H2 0.677139 0.480378 0.500564 0.037 Uiso calc 1 . .
    C C3 0.8536(11) 0.5166(5) 0.4135(11) 0.039(2) Uani d 1 . .
    H H3 0.913985 0.478341 0.441871 0.047 Uiso calc 1 . .
    C C4 0.9046(10) 0.5691(5) 0.3399(10) 0.040(3) Uani d 1 . .
    H H4 1.000617 0.568146 0.319164 0.048 Uiso calc 1 . .
    C C5 0.8163(11) 0.6238(5) 0.2954(12) 0.038(2) Uani d 1 . .
    H H5 0.850759 0.659627 0.240293 0.045 Uiso calc 1 . .
    C C6 0.6788(9) 0.6274(4) 0.3295(10) 0.0280(17) Uani d 1 . .
    H H6 0.620610 0.666331 0.300060 0.034 Uiso calc 1 . .
    C C7 0.3592(8) 0.6911(4) 0.4013(9) 0.0211(15) Uani d 1 . .
    C C8 0.4450(8) 0.7424(4) 0.4748(8) 0.0237(15) Uani d 1 . .
    H H8 0.519593 0.729495 0.548454 0.028 Uiso calc 1 . .
    C C9 0.4225(8) 0.8126(4) 0.4413(8) 0.0232(14) Uani d 1 . .
    H H9 0.480264 0.846932 0.492962 0.028 Uiso calc 1 . .
    C C10 0.3137(8) 0.8314(4) 0.3306(8) 0.0225(15) Uani d 1 . .
    H H10 0.298609 0.878641 0.305833 0.027 Uiso calc 1 . .
    C C11 0.2278(9) 0.7806(4) 0.2571(9) 0.0265(16) Uani d 1 . .
    H H11 0.152693 0.793270 0.183718 0.032 Uiso calc 1 . .
    C C12 0.2525(9) 0.7106(4) 0.2917(9) 0.0246(16) Uani d 1 . .
    H H12 0.195505 0.676187 0.239377 0.030 Uiso calc 1 . .
    C C13 0.3708(7) 0.5795(7) 0.6773(8) 0.0273(15) Uani d 1 . .
    C C14 0.2974(10) 0.6343(5) 0.7297(9) 0.0282(17) Uani d 1 . .
    H H14 0.262058 0.670815 0.667257 0.034 Uiso calc 1 . .
    C C15 0.2754(11) 0.6360(5) 0.8732(11) 0.038(2) Uani d 1 . .
    H H15 0.226304 0.673758 0.908593 0.046 Uiso calc 1 . .
    C C16 0.3256(8) 0.5824(8) 0.9638(8) 0.0354(17) Uani d 1 . .
    H H16 0.310981 0.583366 1.061508 0.042 Uiso calc 1 . .
    C C17 0.3963(10) 0.5280(6) 0.9124(10) 0.038(2) Uani d 1 . .
    H H17 0.429710 0.491448 0.975628 0.045 Uiso calc 1 . .
    C C18 0.4207(9) 0.5247(5) 0.7686(9) 0.0307(18) Uani d 1 . .
    H H18 0.469574 0.486627 0.734140 0.037 Uiso calc 1 . .
    C C19 0.2277(8) 0.4908(4) 0.2599(9) 0.0227(15) Uani d 1 . .
    C C20 0.3101(10) 0.4379(4) 0.3672(10) 0.0287(16) Uani d 1 . .
    K K1 0.10867(17) 0.33895(8) 0.09631(17) 0.0219(3) Uani d 1 . .
    O O5 -0.0911(6) 0.4275(3) -0.0971(6) 0.0229(11) Uani d 1 . .
    O O6 -0.1562(6) 0.3828(3) 0.1682(6) 0.0248(12) Uani d 1 . .
    O O7 -0.0356(7) 0.2587(4) 0.2852(7) 0.0275(15) Uani d 1 . .
    O O8 0.2230(7) 0.2108(3) 0.2005(7) 0.0292(12) Uani d 1 . .
    O O9 0.2918(8) 0.2593(4) -0.0621(8) 0.0294(16) Uani d 1 . .
    O O10 0.1753(6) 0.3845(3) -0.1714(6) 0.0250(12) Uani d 1 . .
    C C21 -0.1744(9) 0.4682(4) -0.0123(9) 0.0258(16) Uani d 1 . .
    H H21A -0.241853 0.497889 -0.075143 0.031 Uiso calc 1 . .
    H H21B -0.110542 0.498315 0.053253 0.031 Uiso calc 1 . .
    C C22 -0.2558(11) 0.4209(6) 0.0720(11) 0.029(2) Uani d 1 . .
    H H22A -0.319867 0.447871 0.126044 0.035 Uiso calc 1 . .
    H H22B -0.315664 0.389015 0.006764 0.035 Uiso calc 1 . .
    C C23 -0.2230(12) 0.3420(6) 0.2648(12) 0.035(2) Uani d 1 . .
    H H23A -0.286849 0.307414 0.211248 0.042 Uiso calc 1 . .
    H H23B -0.281701 0.371518 0.319785 0.042 Uiso calc 1 . .
    C C24 -0.1089(10) 0.3064(4) 0.3645(9) 0.0276(17) Uani d 1 . .
    H H24A -0.040179 0.340835 0.411697 0.033 Uiso calc 1 . .
    H H24B -0.152538 0.281731 0.439726 0.033 Uiso calc 1 . .
    C C25 0.0662(11) 0.2172(5) 0.3752(10) 0.035(2) Uani d 1 . .
    H H25A 0.016438 0.190038 0.442444 0.042 Uiso calc 1 . .
    H H25B 0.137948 0.247248 0.431986 0.042 Uiso calc 1 . .
    C C26 0.1389(11) 0.1701(4) 0.2836(10) 0.0339(19) Uani d 1 . .
    H H26A 0.201246 0.137366 0.344216 0.041 Uiso calc 1 . .
    H H26B 0.066709 0.143313 0.219869 0.041 Uiso calc 1 . .
    C C27 0.2983(11) 0.1707(5) 0.1108(11) 0.039(2) Uani d 1 . .
    H H27A 0.229728 0.144494 0.041901 0.047 Uiso calc 1 . .
    H H27B 0.361344 0.137377 0.168962 0.047 Uiso calc 1 . .
    C C28 0.3872(10) 0.2180(5) 0.0311(11) 0.036(2) Uani d 1 . .
    H H28A 0.449335 0.247442 0.099552 0.044 Uiso calc 1 . .
    H H28B 0.449059 0.190529 -0.024455 0.044 Uiso calc 1 . .
    C C29 0.3694(10) 0.3065(5) -0.1418(11) 0.035(2) Uani d 1 . .
    H H29A 0.439272 0.280956 -0.191382 0.043 Uiso calc 1 . .
    H H29B 0.422566 0.340498 -0.076177 0.043 Uiso calc 1 . .
    C C30 0.2618(11) 0.3427(5) -0.2491(10) 0.032(2) Uani d 1 . .
    H H30A 0.311547 0.371631 -0.313522 0.038 Uiso calc 1 . .
    H H30B 0.201563 0.308548 -0.307951 0.038 Uiso calc 1 . .
    C C31 0.0763(10) 0.4239(5) -0.2660(10) 0.027(2) Uani d 1 . .
    H H31A 0.010250 0.392884 -0.326933 0.032 Uiso calc 1 . .
    H H31B 0.128454 0.452511 -0.329063 0.032 Uiso calc 1 . .
    C C32 -0.0073(9) 0.4696(4) -0.1780(8) 0.0253(16) Uani d 1 . .
    H H32A 0.059398 0.498412 -0.112634 0.030 Uiso calc 1 . .
    H H32B -0.070902 0.500531 -0.241853 0.030 Uiso calc 1 . .
loop_
    _atom_site_aniso_label
    _atom_site_aniso_U_11
    _atom_site_aniso_U_22
    _atom_site_aniso_U_33
    _atom_site_aniso_U_12
    _atom_site_aniso_U_13
    _atom_site_aniso_U_23
    Sn1 0.0258(2) 0.01459(18) 0.0242(2) 0.0024(3) -0.00227(13) 0.0011(3)
    O1 0.026(3) 0.016(2) 0.024(3) 0.002(2) -0.0018(19) 0.001(2)
    O2 0.045(4) 0.016(3) 0.043(4) -0.001(3) -0.018(3) -0.001(3)
    O3 0.061(5) 0.022(3) 0.053(5) -0.004(3) -0.024(3) -0.002(3)
    O4 0.034(3) 0.025(3) 0.031(3) -0.003(2) -0.007(2) -0.002(2)
    C1 0.027(3) 0.021(5) 0.027(3) 0.014(3) -0.005(3) -0.001(3)
    C2 0.038(5) 0.020(4) 0.030(5) 0.006(3) -0.007(3) -0.003(3)
    C3 0.036(5) 0.034(5) 0.043(5) 0.023(4) -0.008(4) -0.012(4)
    C4 0.030(4) 0.046(8) 0.044(5) 0.001(4) 0.005(3) -0.022(5)
    C5 0.039(5) 0.032(5) 0.043(6) 0.002(4) 0.013(4) -0.010(4)
    C6 0.028(4) 0.020(4) 0.035(5) 0.012(3) 0.000(3) -0.003(3)
    C7 0.022(4) 0.012(3) 0.030(5) 0.002(3) 0.004(3) 0.005(3)
    C8 0.024(4) 0.023(4) 0.024(4) 0.006(3) 0.005(3) 0.001(3)
    C9 0.028(4) 0.020(3) 0.023(4) -0.001(3) 0.006(3) -0.001(3)
    C10 0.032(4) 0.008(3) 0.027(4) 0.002(3) 0.000(3) 0.002(3)
    C11 0.035(4) 0.018(3) 0.024(4) 0.002(3) -0.008(3) 0.002(3)
    C12 0.030(4) 0.013(4) 0.028(5) 0.004(3) -0.003(3) 0.002(3)
    C13 0.026(3) 0.028(4) 0.027(3) -0.005(5) -0.001(2) 0.001(5)
    C14 0.038(5) 0.022(4) 0.023(4) -0.004(3) -0.001(3) 0.004(3)
    C15 0.039(5) 0.040(5) 0.038(5) -0.010(4) 0.012(4) -0.005(4)
    C16 0.039(4) 0.034(4) 0.032(4) -0.016(6) 0.004(3) 0.009(6)
    C17 0.038(5) 0.041(5) 0.030(4) -0.015(4) -0.006(3) 0.017(4)
    C18 0.027(4) 0.029(4) 0.035(5) -0.008(3) 0.001(3) 0.000(4)
    C19 0.021(4) 0.020(4) 0.027(4) 0.001(3) 0.003(3) 0.004(3)
    C20 0.032(5) 0.020(4) 0.029(5) -0.001(3) -0.010(3) 0.004(3)
    K1 0.0241(7) 0.0168(7) 0.0240(8) -0.0005(5) 0.0001(5) -0.0004(5)
    O5 0.026(3) 0.017(2) 0.026(3) 0.000(2) 0.0027(19) -0.0001(19)
    O6 0.022(3) 0.020(3) 0.032(3) -0.002(2) 0.003(2) 0.001(2)
    O7 0.033(4) 0.026(3) 0.023(3) 0.003(3) 0.002(2) 0.001(3)
    O8 0.039(3) 0.017(3) 0.030(3) 0.000(2) -0.002(2) -0.001(2)
    O9 0.026(3) 0.026(3) 0.037(4) 0.004(3) 0.007(3) 0.003(3)
    O10 0.030(3) 0.018(3) 0.026(3) 0.002(2) 0.002(2) -0.002(2)
    C21 0.023(4) 0.021(4) 0.031(4) 0.009(3) -0.004(3) -0.001(3)
    C22 0.027(5) 0.032(5) 0.029(5) 0.000(4) 0.006(4) -0.002(4)
    C23 0.039(5) 0.028(5) 0.042(5) -0.007(4) 0.018(4) -0.001(4)
    C24 0.041(5) 0.015(4) 0.027(4) -0.006(3) 0.007(3) -0.004(3)
    C25 0.048(5) 0.031(4) 0.025(4) -0.002(4) 0.001(4) 0.012(4)
    C26 0.045(5) 0.018(4) 0.035(5) 0.003(4) -0.005(4) 0.011(3)
    C27 0.047(6) 0.029(5) 0.040(5) 0.014(4) -0.004(4) -0.002(4)
    C28 0.028(4) 0.030(4) 0.049(6) 0.014(4) 0.001(4) 0.003(4)
    C29 0.029(4) 0.025(4) 0.054(6) 0.000(4) 0.011(4) -0.005(4)
    C30 0.041(5) 0.031(5) 0.025(4) 0.005(4) 0.013(4) -0.003(4)
    C31 0.032(5) 0.019(4) 0.027(5) -0.007(3) 0.000(4) 0.001(3)
    C32 0.028(4) 0.026(4) 0.020(4) -0.003(3) -0.002(3) 0.003(3)
_geom_special_details
;
 All esds (except the esd in the dihedral angle between two l.s. planes)
 are estimated using the full covariance matrix.  The cell esds are taken
 into account individually in the estimation of esds in distances, angles
 and torsion angles; correlations between esds in cell parameters are only
 used when they are defined by crystal symmetry.  An approximate (isotropic)
 treatment of cell esds is used for estimating esds involving l.s. planes.
;
loop_
    _geom_bond_atom_site_label_1
    _geom_bond_atom_site_label_2
    _geom_bond_site_symmetry_2
    _geom_bond_distance
    _geom_bond_publ_flag
    Sn1 O1 . 2.071(5) ?
    Sn1 O2 . 2.290(6) ?
    Sn1 C1 . 2.136(7) ?
    Sn1 C7 . 2.188(7) ?
    Sn1 C13 . 2.138(7) ?
    O1 C19 . 1.303(10) ?
    O2 C20 . 1.266(11) ?
    O3 C20 . 1.233(11) ?
    O3 K1 . 2.785(7) ?
    O4 C19 . 1.202(10) ?
    O4 K1 . 2.654(6) ?
    C1 C2 . 1.397(12) ?
    C1 C6 . 1.411(13) ?
    C2 H2 . 0.9500 ?
    C2 C3 . 1.422(14) ?
    C3 H3 . 0.9500 ?
    C3 C4 . 1.356(15) ?
    C4 H4 . 0.9500 ?
    C4 C5 . 1.376(14) ?
    C5 H5 . 0.9500 ?
    C5 C6 . 1.377(13) ?
    C6 H6 . 0.9500 ?
    C7 C8 . 1.401(11) ?
    C7 C12 . 1.389(11) ?
    C8 H8 . 0.9500 ?
    C8 C9 . 1.406(10) ?
    C9 H9 . 0.9500 ?
    C9 C10 . 1.405(11) ?
    C10 H10 . 0.9500 ?
    C10 C11 . 1.396(11) ?
    C11 H11 . 0.9500 ?
    C11 C12 . 1.407(10) ?
    C12 H12 . 0.9500 ?
    C13 C14 . 1.394(15) ?
    C13 C18 . 1.406(14) ?
    C14 H14 . 0.9500 ?
    C14 C15 . 1.396(13) ?
    C15 H15 . 0.9500 ?
    C15 C16 . 1.385(16) ?
    C16 H16 . 0.9500 ?
    C16 C17 . 1.370(18) ?
    C17 H17 . 0.9500 ?
    C17 C18 . 1.407(13) ?
    C18 H18 . 0.9500 ?
    C19 C20 . 1.567(11) ?
    K1 O5 . 2.976(6) ?
    K1 O6 . 2.802(6) ?
    K1 O7 . 2.845(7) ?
    K1 O8 . 2.827(6) ?
    K1 O9 . 2.878(7) ?
    K1 O10 . 2.823(6) ?
    O5 C21 . 1.430(9) ?
    O5 C32 . 1.425(9) ?
    O6 C22 . 1.418(12) ?
    O6 C23 . 1.417(11) ?
    O7 C24 . 1.426(10) ?
    O7 C25 . 1.435(11) ?
    O8 C26 . 1.425(11) ?
    O8 C27 . 1.408(11) ?
    O9 C28 . 1.415(11) ?
    O9 C29 . 1.443(12) ?
    O10 C30 . 1.421(11) ?
    O10 C31 . 1.419(11) ?
    C21 H21A . 0.9900 ?
    C21 H21B . 0.9900 ?
    C21 C22 . 1.493(13) ?
    C22 H22A . 0.9900 ?
    C22 H22B . 0.9900 ?
    C23 H23A . 0.9900 ?
    C23 H23B . 0.9900 ?
    C23 C24 . 1.494(14) ?
    C24 H24A . 0.9900 ?
    C24 H24B . 0.9900 ?
    C25 H25A . 0.9900 ?
    C25 H25B . 0.9900 ?
    C25 C26 . 1.486(13) ?
    C26 H26A . 0.9900 ?
    C26 H26B . 0.9900 ?
    C27 H27A . 0.9900 ?
    C27 H27B . 0.9900 ?
    C27 C28 . 1.508(15) ?
    C28 H28A . 0.9900 ?
    C28 H28B . 0.9900 ?
    C29 H29A . 0.9900 ?
    C29 H29B . 0.9900 ?
    C29 C30 . 1.502(14) ?
    C30 H30A . 0.9900 ?
    C30 H30B . 0.9900 ?
    C31 H31A . 0.9900 ?
    C31 H31B . 0.9900 ?
    C31 C32 . 1.506(13) ?
    C32 H32A . 0.9900 ?
    C32 H32B . 0.9900 ?
loop_
    _geom_angle_atom_site_label_1
    _geom_angle_atom_site_label_2
    _geom_angle_atom_site_label_3
    _geom_angle_site_symmetry_1
    _geom_angle_site_symmetry_3
    _geom_angle
    _geom_angle_publ_flag
    O1 Sn1 O2 . . 73.4(2) ?
    O1 Sn1 C1 . . 114.0(3) ?
    O1 Sn1 C7 . . 87.6(3) ?
    O1 Sn1 C13 . . 120.4(3) ?
    C1 Sn1 O2 . . 88.5(3) ?
    C1 Sn1 C7 . . 101.9(3) ?
    C1 Sn1 C13 . . 120.5(3) ?
    C7 Sn1 O2 . . 160.8(3) ?
    C13 Sn1 O2 . . 85.5(4) ?
    C13 Sn1 C7 . . 102.5(4) ?
    C19 O1 Sn1 . . 121.9(5) ?
    C20 O2 Sn1 . . 116.1(5) ?
    C20 O3 K1 . . 117.5(6) ?
    C19 O4 K1 . . 121.4(5) ?
    C2 C1 Sn1 . . 123.1(7) ?
    C2 C1 C6 . . 118.1(7) ?
    C6 C1 Sn1 . . 118.8(6) ?
    C1 C2 H2 . . 120.5 ?
    C1 C2 C3 . . 119.1(8) ?
    C3 C2 H2 . . 120.5 ?
    C2 C3 H3 . . 119.3 ?
    C4 C3 C2 . . 121.4(8) ?
    C4 C3 H3 . . 119.3 ?
    C3 C4 H4 . . 120.2 ?
    C3 C4 C5 . . 119.5(9) ?
    C5 C4 H4 . . 120.2 ?
    C4 C5 H5 . . 119.5 ?
    C4 C5 C6 . . 121.0(9) ?
    C6 C5 H5 . . 119.5 ?
    C1 C6 H6 . . 119.6 ?
    C5 C6 C1 . . 120.8(8) ?
    C5 C6 H6 . . 119.6 ?
    C8 C7 Sn1 . . 117.3(5) ?
    C12 C7 Sn1 . . 123.7(6) ?
    C12 C7 C8 . . 118.9(7) ?
    C7 C8 H8 . . 119.5 ?
    C7 C8 C9 . . 121.1(7) ?
    C9 C8 H8 . . 119.5 ?
    C8 C9 H9 . . 120.3 ?
    C10 C9 C8 . . 119.3(7) ?
    C10 C9 H9 . . 120.3 ?
    C9 C10 H10 . . 120.1 ?
    C11 C10 C9 . . 119.8(7) ?
    C11 C10 H10 . . 120.1 ?
    C10 C11 H11 . . 120.0 ?
    C10 C11 C12 . . 120.0(7) ?
    C12 C11 H11 . . 120.0 ?
    C7 C12 C11 . . 120.9(8) ?
    C7 C12 H12 . . 119.6 ?
    C11 C12 H12 . . 119.6 ?
    C14 C13 Sn1 . . 118.1(7) ?
    C14 C13 C18 . . 119.9(7) ?
    C18 C13 Sn1 . . 122.0(7) ?
    C13 C14 H14 . . 119.8 ?
    C13 C14 C15 . . 120.5(8) ?
    C15 C14 H14 . . 119.8 ?
    C14 C15 H15 . . 120.1 ?
    C16 C15 C14 . . 119.7(9) ?
    C16 C15 H15 . . 120.1 ?
    C15 C16 H16 . . 120.0 ?
    C17 C16 C15 . . 120.0(8) ?
    C17 C16 H16 . . 120.0 ?
    C16 C17 H17 . . 119.1 ?
    C16 C17 C18 . . 121.7(9) ?
    C18 C17 H17 . . 119.1 ?
    C13 C18 C17 . . 118.1(9) ?
    C13 C18 H18 . . 121.0 ?
    C17 C18 H18 . . 121.0 ?
    O1 C19 C20 . . 114.2(7) ?
    O4 C19 O1 . . 124.3(8) ?
    O4 C19 C20 . . 121.5(8) ?
    O2 C20 C19 . . 113.8(7) ?
    O3 C20 O2 . . 128.3(8) ?
    O3 C20 C19 . . 117.9(8) ?
    O3 K1 O5 . . 128.47(19) ?
    O3 K1 O6 . . 99.3(2) ?
    O3 K1 O7 . . 83.7(2) ?
    O3 K1 O8 . . 77.22(19) ?
    O3 K1 O9 . . 104.4(2) ?
    O3 K1 O10 . . 119.8(2) ?
    O4 K1 O3 . . 61.30(19) ?
    O4 K1 O5 . . 68.16(17) ?
    O4 K1 O6 . . 75.94(18) ?
    O4 K1 O7 . . 117.6(2) ?
    O4 K1 O8 . . 138.06(19) ?
    O4 K1 O9 . . 123.7(2) ?
    O4 K1 O10 . . 81.05(18) ?
    O6 K1 O5 . . 57.71(16) ?
    O6 K1 O7 . . 59.86(18) ?
    O6 K1 O8 . . 119.38(18) ?
    O6 K1 O9 . . 154.6(2) ?
    O6 K1 O10 . . 115.80(18) ?
    O7 K1 O5 . . 112.53(18) ?
    O7 K1 O9 . . 113.74(19) ?
    O8 K1 O5 . . 153.77(17) ?
    O8 K1 O7 . . 59.61(19) ?
    O8 K1 O9 . . 58.88(19) ?
    O9 K1 O5 . . 111.35(18) ?
    O10 K1 O5 . . 58.09(15) ?
    O10 K1 O7 . . 156.01(19) ?
    O10 K1 O8 . . 117.67(18) ?
    O10 K1 O9 . . 58.80(19) ?
    C21 O5 K1 . . 108.9(4) ?
    C32 O5 K1 . . 108.0(4) ?
    C32 O5 C21 . . 111.7(6) ?
    C22 O6 K1 . . 122.3(5) ?
    C23 O6 K1 . . 118.3(6) ?
    C23 O6 C22 . . 112.9(7) ?
    C24 O7 K1 . . 106.3(5) ?
    C24 O7 C25 . . 112.6(7) ?
    C25 O7 K1 . . 109.8(5) ?
    C26 O8 K1 . . 117.6(5) ?
    C27 O8 K1 . . 118.3(5) ?
    C27 O8 C26 . . 112.8(6) ?
    C28 O9 K1 . . 110.8(5) ?
    C28 O9 C29 . . 111.0(7) ?
    C29 O9 K1 . . 108.2(5) ?
    C30 O10 K1 . . 119.7(5) ?
    C31 O10 K1 . . 121.5(5) ?
    C31 O10 C30 . . 110.8(7) ?
    O5 C21 H21A . . 110.0 ?
    O5 C21 H21B . . 110.0 ?
    O5 C21 C22 . . 108.6(7) ?
    H21A C21 H21B . . 108.3 ?
    C22 C21 H21A . . 110.0 ?
    C22 C21 H21B . . 110.0 ?
    O6 C22 C21 . . 108.5(7) ?
    O6 C22 H22A . . 110.0 ?
    O6 C22 H22B . . 110.0 ?
    C21 C22 H22A . . 110.0 ?
    C21 C22 H22B . . 110.0 ?
    H22A C22 H22B . . 108.4 ?
    O6 C23 H23A . . 110.0 ?
    O6 C23 H23B . . 110.0 ?
    O6 C23 C24 . . 108.5(8) ?
    H23A C23 H23B . . 108.4 ?
    C24 C23 H23A . . 110.0 ?
    C24 C23 H23B . . 110.0 ?
    O7 C24 C23 . . 109.1(7) ?
    O7 C24 H24A . . 109.9 ?
    O7 C24 H24B . . 109.9 ?
    C23 C24 H24A . . 109.9 ?
    C23 C24 H24B . . 109.9 ?
    H24A C24 H24B . . 108.3 ?
    O7 C25 H25A . . 109.9 ?
    O7 C25 H25B . . 109.9 ?
    O7 C25 C26 . . 108.9(7) ?
    H25A C25 H25B . . 108.3 ?
    C26 C25 H25A . . 109.9 ?
    C26 C25 H25B . . 109.9 ?
    O8 C26 C25 . . 108.3(7) ?
    O8 C26 H26A . . 110.0 ?
    O8 C26 H26B . . 110.0 ?
    C25 C26 H26A . . 110.0 ?
    C25 C26 H26B . . 110.0 ?
    H26A C26 H26B . . 108.4 ?
    O8 C27 H27A . . 109.9 ?
    O8 C27 H27B . . 109.9 ?
    O8 C27 C28 . . 108.8(8) ?
    H27A C27 H27B . . 108.3 ?
    C28 C27 H27A . . 109.9 ?
    C28 C27 H27B . . 109.9 ?
    O9 C28 C27 . . 107.8(8) ?
    O9 C28 H28A . . 110.1 ?
    O9 C28 H28B . . 110.1 ?
    C27 C28 H28A . . 110.1 ?
    C27 C28 H28B . . 110.1 ?
    H28A C28 H28B . . 108.5 ?
    O9 C29 H29A . . 110.2 ?
    O9 C29 H29B . . 110.2 ?
    O9 C29 C30 . . 107.7(8) ?
    H29A C29 H29B . . 108.5 ?
    C30 C29 H29A . . 110.2 ?
    C30 C29 H29B . . 110.2 ?
    O10 C30 C29 . . 107.5(7) ?
    O10 C30 H30A . . 110.2 ?
    O10 C30 H30B . . 110.2 ?
    C29 C30 H30A . . 110.2 ?
    C29 C30 H30B . . 110.2 ?
    H30A C30 H30B . . 108.5 ?
    O10 C31 H31A . . 110.0 ?
    O10 C31 H31B . . 110.0 ?
    O10 C31 C32 . . 108.5(7) ?
    H31A C31 H31B . . 108.4 ?
    C32 C31 H31A . . 110.0 ?
    C32 C31 H31B . . 110.0 ?
    O5 C32 C31 . . 109.2(6) ?
    O5 C32 H32A . . 109.8 ?
    O5 C32 H32B . . 109.8 ?
    C31 C32 H32A . . 109.8 ?
    C31 C32 H32B . . 109.8 ?
    H32A C32 H32B . . 108.3 ?
loop_
    _geom_torsion_atom_site_label_1
    _geom_torsion_atom_site_label_2
    _geom_torsion_atom_site_label_3
    _geom_torsion_atom_site_label_4
    _geom_torsion_site_symmetry_1
    _geom_torsion_site_symmetry_2
    _geom_torsion_site_symmetry_3
    _geom_torsion_site_symmetry_4
    _geom_torsion
    _geom_torsion_publ_flag
    Sn1 O1 C19 O4 . . . . -171.7(6) ?
    Sn1 O1 C19 C20 . . . . 9.4(10) ?
    Sn1 O2 C20 O3 . . . . 179.5(10) ?
    Sn1 O2 C20 C19 . . . . 0.0(11) ?
    Sn1 C1 C2 C3 . . . . -178.2(6) ?
    Sn1 C1 C6 C5 . . . . 179.2(7) ?
    Sn1 C7 C8 C9 . . . . 178.1(5) ?
    Sn1 C7 C12 C11 . . . . -178.2(7) ?
    Sn1 C13 C14 C15 . . . . -176.6(7) ?
    Sn1 C13 C18 C17 . . . . 176.8(6) ?
    O1 C19 C20 O2 . . . . -5.7(12) ?
    O1 C19 C20 O3 . . . . 174.8(9) ?
    O4 C19 C20 O2 . . . . 175.4(9) ?
    O4 C19 C20 O3 . . . . -4.2(14) ?
    C1 C2 C3 C4 . . . . -0.2(13) ?
    C2 C1 C6 C5 . . . . -0.1(13) ?
    C2 C3 C4 C5 . . . . -1.7(14) ?
    C3 C4 C5 C6 . . . . 2.7(15) ?
    C4 C5 C6 C1 . . . . -1.8(14) ?
    C6 C1 C2 C3 . . . . 1.1(12) ?
    C7 C8 C9 C10 . . . . -1.1(11) ?
    C8 C7 C12 C11 . . . . -1.7(13) ?
    C8 C9 C10 C11 . . . . 1.1(11) ?
    C9 C10 C11 C12 . . . . -1.5(13) ?
    C10 C11 C12 C7 . . . . 1.8(14) ?
    C12 C7 C8 C9 . . . . 1.4(12) ?
    C13 C14 C15 C16 . . . . -0.7(14) ?
    C14 C13 C18 C17 . . . . -1.0(12) ?
    C14 C15 C16 C17 . . . . -0.1(14) ?
    C15 C16 C17 C18 . . . . 0.3(14) ?
    C16 C17 C18 C13 . . . . 0.2(13) ?
    C18 C13 C14 C15 . . . . 1.3(13) ?
    K1 O3 C20 O2 . . . . -172.6(9) ?
    K1 O3 C20 C19 . . . . 6.8(13) ?
    K1 O4 C19 O1 . . . . 179.9(6) ?
    K1 O4 C19 C20 . . . . -1.3(11) ?
    K1 O5 C21 C22 . . . . -59.3(7) ?
    K1 O5 C32 C31 . . . . 60.9(7) ?
    K1 O6 C22 C21 . . . . -35.7(10) ?
    K1 O6 C23 C24 . . . . 29.9(9) ?
    K1 O7 C24 C23 . . . . 65.7(7) ?
    K1 O7 C25 C26 . . . . -60.8(8) ?
    K1 O8 C26 C25 . . . . -37.5(9) ?
    K1 O8 C27 C28 . . . . 38.8(9) ?
    K1 O9 C28 C27 . . . . 59.3(8) ?
    K1 O9 C29 C30 . . . . -64.4(8) ?
    K1 O10 C30 C29 . . . . -34.4(9) ?
    K1 O10 C31 C32 . . . . 33.9(8) ?
    O5 C21 C22 O6 . . . . 63.9(9) ?
    O6 C23 C24 O7 . . . . -65.8(9) ?
    O7 C25 C26 O8 . . . . 66.3(9) ?
    O8 C27 C28 O9 . . . . -66.0(10) ?
    O9 C29 C30 O10 . . . . 66.4(9) ?
    O10 C31 C32 O5 . . . . -64.5(8) ?
    C21 O5 C32 C31 . . . . -179.4(7) ?
    C22 O6 C23 C24 . . . . -177.8(7) ?
    C23 O6 C22 C21 . . . . 173.2(8) ?
    C24 O7 C25 C26 . . . . -179.0(7) ?
    C25 O7 C24 C23 . . . . -174.0(7) ?
    C26 O8 C27 C28 . . . . -178.2(8) ?
    C27 O8 C26 C25 . . . . 179.2(8) ?
    C28 O9 C29 C30 . . . . 173.8(7) ?
    C29 O9 C28 C27 . . . . 179.6(8) ?
    C30 O10 C31 C32 . . . . -177.4(7) ?
    C31 O10 C30 C29 . . . . 176.3(7) ?
    C32 O5 C21 C22 . . . . -178.5(7) ?
loop_
    _geom_hbond_atom_site_label_D
    _geom_hbond_atom_site_label_H
    _geom_hbond_atom_site_label_A
    _geom_hbond_site_symmetry_A
    _geom_hbond_distance_DH
    _geom_hbond_distance_HA
    _geom_hbond_distance_DA
    _geom_hbond_angle_DHA
    _geom_hbond_publ_flag
    C4 H4 O1 1_655 0.95 2.42 3.360(11) 172.0 yes
    C16 H16 O1 1_556 0.95 2.41 3.332(9) 164.8 yes
_shelx_space_group_comment
;
The symmetry employed for this shelxl refinement is uniquely defined
by the following loop, which should always be used as a source of
symmetry information in preference to the above space-group names.
They are only intended as comments.
;
_shelx_estimated_absorpt_T_min     ?
_shelx_estimated_absorpt_T_max     ?
_shelx_hkl_file
;
   0 -20   3 17.6829 2.04008   4
   0 -19   3 28.8722 2.35547   4
   0 -19  -4 61.3677 2.22162   2
   0 -19   4 66.0554 3.46278   4
   0 -18  -3 31.6235 1.37317   2
   0 -18   3 36.3121 2.47715   4
   0 -18  -4 22.1481 1.26854   2
   0 -18   4 20.8288 2.04782   4
   0 -18  -5 16.1934 1.32199   2
   0 -18   5 17.0863 2.03697   4
   0 -18  -6 5.26157 1.10419   2
   0 -18  -8 4.45762 1.78818   4
   0 -17  -3 155.613 4.42735   2
   0 -17   3 161.901 5.70056   4
   0 -17  -4 49.0050 2.02336   2
   0 -17   4 51.9362 2.98286   4
   0 -17   5 51.1340 2.94529   4
   0 -17  -5 44.8826 2.09018   2
   0 -17  -6 52.6868 2.44303   2
   0 -17  -7 23.9272 1.81169   2
   0 -17  -8 24.0493 2.58578   4
   0 -16  -2 52.2011 1.81521   2
   0 -16  -3 44.6039 1.76373   2
   0 -16   3 46.8581 2.68633   4
   0 -16  -4 25.7271 1.42746   2
   0 -16   4 26.0387 2.10434   4
   0 -16   5 10.7882 1.66284   4
   0 -16  -5 13.3501 1.27549   2
   0 -16   6 11.4589 1.83215   4
   0 -16  -6 11.0696 1.29069   2
   0 -16  -7 5.11644 1.19550   2
   0 -16  -8 13.1761 2.06864   4
   0 -16  -8 10.1636 1.55731   2
   0 -16  -9 18.8570 2.38525   4
   0 -15  -2 102.642 3.03831   2
   0 -15  -3 27.9791 1.37658   2
   0 -15   3 30.0016 2.13205   4
   0 -15   4 66.6471 3.21650   4
   0 -15  -4 63.9091 2.43402   2
   0 -15   5 36.9308 2.51137   4
   0 -15  -5 35.3994 1.83327   2
   0 -15   6 58.1974 3.24861   4
   0 -15  -6 58.7014 2.59343   2
   0 -15  -7 23.0649 1.78054   2
   0 -15  -8 19.4822 2.27311   4
   0 -15  -8 15.7302 1.71166   2
   0 -15  -9 22.4817 2.59644   4
   0 -14  -2 81.3367 2.53987   2
   0 -14  -3 43.4874 1.74361   2
   0 -14   3 42.3190 2.41012   4
   0 -14   4 21.5771 1.83742   4
   0 -14  -4 18.2119 1.27656   2
   0 -14   5 29.5989 2.17531   4
   0 -14  -5 26.2555 1.61750   2
   0 -14   6 35.3801 2.47030   4
   0 -14  -6 29.9759 1.90570   2
   0 -14   7 7.06898 1.55577   4
   0 -14  -7 5.73605 1.57449   4
   0 -14  -7 7.73760 1.30947   2
   0 -14  -8 3.42212 1.59439   4
   0 -14  -8 6.75803 1.41403   2
   0 -14  -9 11.5388 2.12597   4
   0 -14  -9 13.6166 1.80081   2
   0 -13  -2 41.7891 1.59348   2
   0 -13   3 99.7684 3.78684   4
   0 -13  -3 90.4232 2.95660   2
   0 -13   4 119.143 4.43837   4
   0 -13  -4 116.841 3.74209   2
   0 -13   5 64.0339 3.10159   4
   0 -13  -5 58.5454 2.50184   2
   0 -13   6 55.3715 3.07099   4
   0 -13  -6 55.4531 2.55886   2
   0 -13  -7 45.2724 2.85134   4
   0 -13   7 41.8217 2.74176   4
   0 -13  -7 43.4690 2.42390   2
   0 -13  -8 33.1718 2.69161   4
   0 -13  -8 33.7047 2.31419   2
   0 -13  -9 17.4414 2.22560   4
   0 -13  -9 16.5896 1.89735   2
   0 -13 -10 10.6256 2.13714   4
   0 -12  -1 57.6702 1.86225   2
   0 -12  -2 163.956 4.52333   2
   0 -12   3 23.2153 1.69348   4
   0 -12  -3 23.2458 1.23953   2
   0 -12   4 34.2830 2.12029   4
   0 -12  -4 30.3450 1.57580   2
   0 -12   5 72.7380 3.29649   4
   0 -12  -5 71.3871 2.79971   2
   0 -12   6 95.5737 4.00914   4
   0 -12  -6 86.1761 3.41467   2
   0 -12   7 8.50403 1.60418   4
   0 -12  -7 5.82121 1.19201   2
   0 -12  -7 6.74165 1.42248   4
   0 -12  -8 5.41460 1.51331   4
   0 -12  -8 3.58542 1.27711   2
   0 -12  -9 21.6439 2.35485   4
   0 -12  -9 21.1555 2.05101   2
   0 -12 -10 8.80028 2.08479   4
   0 -11  -1 11.0493 0.69600   2
   0 -11  -2 40.3432 1.53810   2
   0 -11   3 86.4528 3.31129   4
   0 -11  -3 79.2893 2.67793   2
   0 -11   4 130.519 4.64338   4
   0 -11  -4 134.018 4.13268   2
   0 -11   5 92.6531 3.69081   4
   0 -11  -5 83.4559 3.18445   2
   0 -11   6 21.9489 1.94669   4
   0 -11  -6 22.3911 1.66421   2
   0 -11   7 25.6534 2.14352   4
   0 -11  -7 25.4766 2.11774   4
   0 -11  -7 25.6547 1.88624   2
   0 -11   8 27.9955 2.31013   4
   0 -11  -8 32.7247 2.57319   4
   0 -11  -8 30.6550 2.16816   2
   0 -11  -9 28.3837 2.57851   4
   0 -11  -9 25.5871 2.20330   2
   0 -11 -10 8.69960 2.04451   4
   0 -10  -1 201.385 5.24431   2
   0 -10  -2 62.0817 2.05193   2
   0 -10   3 0.19502 0.66787   4
   0 -10  -3 66.7005 1.71050   2
   0 -10   4 44.1434 2.25616   4
   0 -10  -4 40.8086 1.87938   2
   0 -10   5 80.1887 3.39808   4
   0 -10  -5 71.3612 2.88482   2
   0 -10   6 39.3455 2.37142   4
   0 -10  -6 36.7555 2.06226   2
   0 -10   7 22.2204 1.97631   4
   0 -10  -7 19.7260 1.96468   4
   0 -10  -8 16.2723 1.92356   4
   0 -10   8 16.9351 1.93403   4
   0 -10  -9 4.74637 1.67848   4
   0 -10 -10 25.5333 2.62765   4
   0  -9  -1 150.420 4.00979   2
   0  -9  -2 61.4304 2.03253   2
   0  -9  -3 91.7176 2.94876   2
   0  -9   4 92.1748 3.54949   4
   0  -9  -4 97.8176 3.23813   2
   0  -9   5 70.1393 3.04775   4
   0  -9   6 162.263 5.31106   4
   0  -9  -6 133.386 5.12476   4
   0  -9   7 23.9730 2.07443   4
   0  -9  -7 25.5235 2.15470   4
   0  -9  -8 29.3956 2.42019   4
   0  -9   8 30.1217 2.38332   4
   0  -9  -9 19.0157 2.20021   4
   0  -9 -10 7.54778 1.88154   4
   0  -8  -1 194.280 5.01523   2
   0  -8  -2 220.945 5.96743   1
   0  -8  -2 215.250 5.74158   2
   0  -8  -3 45.2233 1.73691   1
   0  -8  -3 45.5346 1.79530   2
   0  -8   6 42.5642 2.43472   4
   0  -8   7 2.95518 1.19337   4
   0  -8   8 7.67293 1.54124   4
   0  -8 -10 4.59090 1.80210   4
   0  -8 -11 15.9113 2.44309   4
   0  -7  -1 17.8039 0.78993   2
   0  -7  -1 17.4746 1.08022   1
   0  -7  -2 206.510 5.57178   1
   0  -7  -2 205.366 5.47289   2
   0  -7  -3 99.9541 2.98148   1
   0  -7  -4 81.0307 2.43560   1
   0  -7  -7 37.3687 1.15909   3
   0  -7   8 59.5928 3.12635   4
   0  -7  -8 58.9075 1.76614   3
   0  -7  -9 17.6013 0.85074   3
   0  -6  -1 261.233 6.91154   1
   0  -6  -1 266.805 6.63318   2
   0  -6  -2 188.161 5.01862   1
   0  -6  -2 185.603 4.98469   2
   0  -6  -3 20.2367 0.93655   1
   0  -6  -4 56.1080 1.73610   1
   0  -6  -5 27.0434 0.87097   3
   0  -6  -6 26.7796 0.98523   3
   0  -6  -7 3.90830 0.51040   3
   0  -6  -8 29.5271 1.24896   3
   0  -6  -9 3.84447 0.65271   3
   0  -5   0 0.24602 0.52160   1
   0  -5   0 0.18335 0.28191   2
   0  -5  -1 153.652 4.18620   1
   0  -5  -1 155.064 3.99433   2
   0  -5  -2 43.8409 1.49374   1
   0  -5  -3 162.240 4.23631   1
   0  -5  -4 66.5104 1.88700   1
   0  -5  -8 53.9835 1.98543   3
   0  -5  -9 19.3483 1.19449   3
   0  -5 -10 8.61612 0.93373   3
   0  -4   0 327.080 8.14598   1
   0  -4   0 321.903 7.86066   2
   0  -4  -1 375.848 9.36637   1
   0  -4  -1 379.771 9.26220   2
   0  -4  -2 114.686 3.06633   1
   0  -4  -3 11.3630 0.53240   1
   0  -4  -4 60.4380 1.65861   1
   0  -4  -9 39.1154 1.80910   3
   0  -4 -10 19.4408 1.37067   3
   0  -3   0-0.11552 0.31443   1
   0  -3  -1 97.6231 2.59505   1
   0  -3   1 95.7279 2.73104   4
   0  -3  -2 265.361 6.56635   1
   0  -3   2 272.107 6.98755   4
   0  -3  -3 39.1625 1.15142   1
   0  -3  -3 45.4101 1.80220   4
   0  -3   3 41.6920 1.74890   4
   0  -3  -4 173.255 5.20008   4
   0  -3  -5 71.2706 2.89375   4
   0  -3  -6 90.7160 3.62433   4
   0  -3  -7 57.3716 3.03567   4
   0  -3  -8 31.9362 2.41498   4
   0  -3 -10 7.57287 1.08732   3
   0  -2  -1 639.196 15.3052   1
   0  -2  -3 72.3640 2.50610   4
   0  -2  -4 119.998 3.88661   4
   0  -2  -5 51.2786 2.28121   4
   0  -2  -5 40.8012 1.22132   1
   0  -2  -6 10.1561 0.43992   1
   0  -2  -6 11.7078 0.45540   1
   0  -2   6 14.9239 1.30574   4
   0  -2  -6 15.5504 1.49292   4
   0  -2   7 27.6264 1.94314   4
   0  -2  -7 25.3239 1.98134   4
   0  -2   8 17.1845 1.75870   4
   0  -2  -8 19.7805 1.94803   4
   0  -2  -9 18.6425 2.10679   4
   0  -2 -10 18.3679 2.20095   4
   0  -2 -10 13.9354 1.34370   3
   0  -2 -11 5.77983 1.96750   4
   0  -1  -2 701.127 17.1626   4
   0  -1  -3 251.884 6.77342   4
   0  -1  -4 206.647 5.98513   4
   0  -1  -5 122.785 4.21071   4
   0  -1  -6 130.507 2.64826   1
   0  -1  -6 140.185 4.18102   4
   0  -1  -7 90.5947 2.58106   1
   0  -1  -7 98.0822 2.58277   1
   0  -1  -7 103.440 4.07026   4
   0  -1   7 101.750 3.84442   4
   0  -1  -8 32.6208 0.99855   1
   0  -1  -8 30.0141 0.97444   1
   0  -1   8 40.4922 2.43003   4
   0  -1  -8 39.9269 2.54349   4
   0  -1   9 18.1313 1.85444   4
   0  -1  -9 19.5955 2.13932   4
   0  -1 -10 17.3740 2.15418   4
   0  -1 -11 5.90812 1.82827   4
   0   0  -2 71.3759 2.23784   4
   0   0  -3 25.0434 1.29275   4
   0   0  -4 63.6457 2.51222   4
   0   0  -5 130.233 4.38550   4
   0   0  -6 40.7340 1.10836   1
   0   0  -6 55.6286 2.41122   4
   0   0  -7 27.7382 1.13831   1
   0   0  -7 36.3982 2.26238   4
   0   0   7 30.7356 1.94693   4
   0   0  -8 15.9678 0.79074   1
   0   0  -8 14.9417 1.75478   4
   0   0   8 16.0360 1.62617   4
   0   0  -9 7.42401 0.51250   1
   0   0  -9 7.57775 0.52240   1
   0   0  -9 11.3428 1.76346   4
   0   0 -10 16.4144 2.28075   4
   0   0 -11 56.9134 3.66400   4
   0   0 -11 55.1755 2.79469   3
   0   1  -2 695.042 17.0288   4
   0   1  -3 242.140 6.58407   4
   0   1  -4 204.838 5.92196   4
   0   1  -5 114.326 3.29909   1
   0   1  -5 126.922 4.14225   4
   0   1  -6 138.387 2.95281   1
   0   1  -6 133.528 4.07679   4
   0   1  -7 101.406 3.01516   1
   0   1  -7 104.569 4.15082   4
   0   1  -8 41.9068 1.56129   1
   0   1  -8 41.3945 2.70874   4
   0   1  -9 16.5707 0.88585   1
   0   1  -9 19.0132 2.14109   4
   0   1 -10 12.4164 0.70409   1
   0   1 -10 14.7726 0.72842   1
   0   1 -10 17.6472 2.24951   4
   0   1 -11 2.41324 1.80979   4
   0   1 -11 3.19642 1.23277   3
   0   2  -1 680.061 16.4642   4
   0   2  -2 197.005 5.27286   4
   0   2  -3 67.9098 2.40749   4
   0   2  -4 125.085 4.06412   4
   0   2  -5 44.6034 1.71524   1
   0   2  -5 52.6601 2.38535   4
   0   2  -6 14.6576 0.91845   1
   0   2  -6 17.0923 1.57231   4
   0   2  -7 26.4005 1.25547   1
   0   2  -7 27.2105 2.05021   4
   0   2  -8 17.5969 1.03652   1
   0   2  -8 18.8941 1.93268   4
   0   2  -9 16.6021 1.00602   1
   0   2  -9 16.6577 2.02379   4
   0   2 -10 14.5302 0.89366   1
   0   2 -10 15.9610 2.06860   4
   0   2 -11 6.00153 1.94041   4
   0   2 -11 5.16715 1.37413   3
   0   3  -2 297.946 7.43108   4
   0   3   2 279.976 6.97698   1
   0   3  -3 48.1044 1.93688   4
   0   3   3 46.6849 1.30360   1
   0   3  -4 177.891 4.86446   1
   0   3  -4 172.356 5.28757   4
   0   3  -5 76.8655 2.56113   1
   0   3  -5 80.5623 3.14011   4
   0   3  -6 93.9676 3.00896   1
   0   3  -6 93.4030 3.74806   4
   0   3  -7 65.8025 2.34217   1
   0   3  -7 60.7630 3.13014   4
   0   3  -8 36.2416 1.64154   1
   0   3  -8 39.3077 2.66380   4
   0   3  -9 13.9164 1.04872   1
   0   3  -9 13.1945 1.83390   4
   0   3 -10 8.73702 1.85371   4
   0   3 -10 6.21378 0.81575   1
   0   3 -11 9.36142 2.00262   4
   0   4  -2 106.913 3.02754   1
   0   4  -2 104.409 3.11167   4
   0   4   2 93.5129 2.69911   1
   0   4  -3 12.4295 0.86778   1
   0   4  -3 11.9752 1.03047   4
   0   4   3 12.1505 0.57247   1
   0   4  -4 62.5561 2.30733   1
   0   4  -4 71.4184 2.70608   4
   0   4  -5 68.2549 2.43575   1
   0   4  -5 68.4768 2.88717   4
   0   4  -6 35.9879 1.67003   1
   0   4  -6 36.6941 2.20639   4
   0   4  -7 8.74388 0.90865   1
   0   4  -7 8.65173 1.41628   4
   0   4  -8 16.6848 1.18569   1
   0   4  -8 17.9785 1.89430   4
   0   4  -9 40.5377 1.84757   1
   0   4  -9 42.6053 2.87271   4
   0   4 -10 23.4974 2.50966   4
   0   4 -10 19.2143 1.28833   1
   0   4 -11 14.2326 2.26196   4
   0   5   0-0.10533 0.31332   2
   0   5   0 0.05519 0.49808   1
   0   5   1 152.358 3.91430   3
   0   5  -2 50.7139 1.88844   1
   0   5   2 50.5642 1.63765   1
   0   5  -3 161.613 4.69448   1
   0   5  -3 168.159 4.88087   4
   0   5   3 162.604 4.27547   1
   0   5  -4 75.4548 2.58297   1
   0   5  -4 74.1451 2.80347   4
   0   5   4 69.5354 2.01534   1
   0   5  -5 86.2910 2.92282   1
   0   5  -5 79.2939 3.25488   4
   0   5  -6 68.4433 2.55309   1
   0   5  -6 63.1663 3.00666   4
   0   5  -7 74.0018 2.77294   1
   0   5  -7 74.1764 3.47405   4
   0   5  -8 57.8699 2.41653   1
   0   5  -8 57.8587 3.22102   4
   0   5  -9 21.5026 1.43256   1
   0   5  -9 24.3682 2.32228   4
   0   5 -10 6.19765 1.71008   4
   0   5 -10 9.41606 1.09132   1
   0   5 -11 4.67801 1.93833   4
   0   6   0 87.3129 2.39011   2
   0   6   1 253.511 6.40979   3
   0   6   1 254.257 6.38138   2
   0   6  -2 194.657 5.42709   1
   0   6   2 190.357 5.11373   1
   0   6  -3 22.6609 1.34423   1
   0   6  -3 23.6329 1.42239   4
   0   6   3 22.8920 1.01728   1
   0   6  -4 60.3424 2.33496   1
   0   6  -4 56.0235 2.48504   4
   0   6   4 58.2373 1.81001   1
   0   6  -5 32.8690 1.69564   1
   0   6  -5 36.0512 2.05374   4
   0   6  -6 29.6445 1.65906   1
   0   6  -6 31.4194 2.06332   4
   0   6  -7 3.78458 0.87554   1
   0   6  -7 4.58393 1.22261   4
   0   6  -8 30.0565 1.75426   1
   0   6  -8 32.5853 2.42285   4
   0   6  -9 4.97616 1.51694   4
   0   6  -9 4.52778 0.95158   1
   0   6 -10 24.0215 1.58073   1
   0   6 -10 24.9993 2.49863   4
   0   6 -11 10.6926 2.16995   4
   0   7   0 0.04809 0.32275   2
   0   7   1 17.9804 0.80169   2
   0   7  -2 198.964 5.64130   1
   0   7   2 192.568 5.34370   1
   0   7   2 198.243 4.96614   3
   0   7  -3 112.346 3.68151   1
   0   7   3 111.502 3.27474   1
   0   7  -4 80.9827 3.00738   1
   0   7  -4 83.9825 3.19127   4
   0   7   4 84.0982 2.51070   1
   0   7  -5 66.8723 2.72556   1
   0   7  -5 69.3600 3.02124   4
   0   7   5 72.5708 2.11625   1
   0   7  -6 83.1333 3.10434   1
   0   7  -6 78.3649 3.45383   4
   0   7  -7 43.8772 2.16860   1
   0   7  -7 43.7807 2.59008   4
   0   7  -8 67.0476 2.80555   1
   0   7  -8 62.9860 3.40066   4
   0   7  -9 20.9062 1.55769   1
   0   7  -9 20.8144 2.22343   4
   0   7 -10 18.4220 1.53749   1
   0   7 -10 21.4972 2.38317   4
   0   7 -11 3.34515 1.79180   4
   0   8   0 510.843 12.4996   2
   0   8  -1 179.584 4.80244   2
   0   8   1 168.489 5.07881   1
   0   8   1 184.871 4.71165   2
   0   8   1 182.571 4.85003   3
   0   8   2 218.889 6.05635   1
   0   8   2 223.419 5.64475   3
   0   8  -3 52.6193 2.24621   1
   0   8   3 50.3872 1.88029   1
   0   8  -4 48.6876 2.33206   1
   0   8   4 56.7548 1.94363   1
   0   8  -5 22.6467 1.51025   1
   0   8  -5 20.5999 1.70912   4
   0   8   5 23.4332 1.08096   1
   0   8  -6 39.4396 2.09887   1
   0   8  -6 40.9404 2.48169   4
   0   8  -7 3.27584 0.96186   1
   0   8  -7 3.05328 1.22265   4
   0   8  -8 7.67324 1.55774   4
   0   8  -8 8.73123 1.19454   1
   0   8  -9 26.5479 1.80378   1
   0   8  -9 24.1245 2.35790   4
   0   8 -10 12.6737 2.05926   4
   0   8 -10 6.51100 1.18328   1
   0   8 -11 20.9131 2.56977   4
   0   9   0 0.20031 0.38005   2
   0   9  -1 154.522 4.03668   2
   0   9   1 146.689 4.39081   1
   0   9   1 135.268 4.06116   3
   0   9   1 142.232 3.88045   2
   0   9   2 65.0256 2.39281   1
   0   9   2 65.6675 2.02051   3
   0   9  -3 96.5541 3.36360   1
   0   9   3 86.0335 2.89196   1
   0   9  -4 90.4799 3.46323   1
   0   9   4 97.4639 3.01487   1
   0   9  -5 73.2180 2.96508   1
   0   9   5 69.8830 2.30236   1
   0   9  -6 166.417 5.40582   1
   0   9  -6 164.185 5.76090   4
   0   9   6 167.074 4.44758   1
   0   9  -7 24.5446 1.74671   1
   0   9  -7 27.2054 2.18422   4
   0   9  -8 27.4749 1.90919   1
   0   9  -8 28.5725 2.37207   4
   0   9  -9 19.8613 1.65168   1
   0   9  -9 18.4458 2.24214   4
   0   9 -10 12.4132 1.44933   1
   0   9 -10 11.7128 2.08974   4
   0   9 -11 2.95383 1.81785   4
   0  10   0 117.199 3.26784   2
   0  10  -1 200.516 5.30925   2
   0  10   1 199.150 5.43468   3
   0  10   1 194.506 5.17554   2
   0  10   2 64.3215 2.41719   1
   0  10   2 61.2544 1.99905   3
   0  10  -3 76.2161 2.93852   1
   0  10   3 65.6692 2.45895   1
   0  10  -4 41.2071 2.17191   1
   0  10   4 41.0031 1.75494   1
   0  10  -5 75.9796 3.20808   1
   0  10   5 77.2044 2.56826   1
   0  10  -6 39.2365 2.23494   1
   0  10   6 40.0220 1.54200   1
   0  10  -7 19.0111 1.63704   1
   0  10  -8 13.9999 1.52397   1
   0  10  -8 15.2471 1.90007   4
   0  10  -9 4.87358 1.64326   4
   0  10  -9 3.45950 1.15184   1
   0  10 -10 26.8433 1.98899   1
   0  10 -10 23.4357 2.53946   4
   0  11   0 0.19107 0.39543   2
   0  11  -1 10.5993 0.75903   2
   0  11   1 8.43650 0.63926   2
   0  11   1 8.51453 0.82197   3
   0  11  -2 39.1654 1.39798   2
   0  11   2 31.3031 1.14778   3
   0  11  -3 87.8608 3.43030   1
   0  11   4 133.596 4.14226   1
   0  11  -4 134.098 4.67658   1
   0  11   5 89.8413 2.93290   1
   0  11  -5 84.5155 3.51906   1
   0  11   6 20.9384 1.18337   1
   0  11  -6 22.8887 1.77548   1
   0  11  -7 22.8442 1.81580   1
   0  11  -8 24.7327 1.94874   1
   0  11  -9 28.2258 2.08743   1
   0  11 -10 8.88620 1.47892   1
   0  12   0 150.841 4.14414   2
   0  12  -1 57.4312 1.51175   2
   0  12   1 58.6074 1.37506   2
   0  12   1 57.8722 1.77205   3
   0  12  -2 174.148 5.45078   1
   0  12  -2 159.951 4.76662   2
   0  12   2 166.709 4.63761   3
   0  12  -3 22.1521 1.65289   1
   0  12  -4 29.8250 1.95964   1
   0  12   5 69.2958 2.56649   1
   0  12  -5 71.6058 3.21007   1
   0  12   6 93.1861 3.00483   1
   0  12  -6 86.8528 3.73962   1
   0  12  -7 7.19237 1.34914   1
   0  12   7 6.74364 0.70175   1
   0  12  -8 4.93402 1.25619   1
   0  12  -9 22.6586 1.97511   1
   0  12 -10 11.5983 1.64421   1
   0  13   0 0.23663 0.39574   2
   0  13   1 6.24926 0.92761   1
   0  13  -1 8.00717 0.72684   2
   0  13   1 7.49118 0.63423   2
   0  13   1 7.71247 0.87632   3
   0  13  -2 49.0135 1.61410   2
   0  13  -2 46.1629 2.13898   1
   0  13   2 43.1447 1.45423   3
   0  13   3-0.11807 0.47868   1
   0  13  -3 99.4068 3.13474   1
   0  13  -4 113.091 4.33344   1
   0  13  -5 59.5876 2.99556   1
   0  13   6 49.6838 2.03221   1
   0  13  -6 48.3094 2.69717   1
   0  13   7 47.6203 1.83896   1
   0  13  -7 47.2056 2.72417   1
   0  13  -8 36.9544 2.43535   1
   0  13  -9 22.8309 2.04225   1
   0  13 -10 10.4590 1.66405   1
   0  14   0 46.5191 2.42860   1
   0  14   0 50.7057 1.74896   2
   0  14   1 168.256 5.41523   1
   0  14  -1 164.859 4.65770   2
   0  14   2 89.7628 3.43687   1
   0  14  -2 96.0054 3.75738   1
   0  14  -2 88.6109 2.97902   2
   0  14   2 87.4514 2.93586   3
   0  14   3 43.4111 2.11745   1
   0  14  -3 44.8363 2.46113   1
   0  14  -3 41.5687 1.94562   2
   0  14   4 0.06247 0.53270   1
   0  14  -4 17.4792 1.64687   1
   0  14  -5 23.7974 1.95209   1
   0  14  -6 27.6896 2.11838   1
   0  14  -7 6.33502 1.45528   1
   0  14   7 8.01909 0.93178   1
   0  14  -8 7.51673 1.51783   1
   0  14  -9 12.7079 1.78474   1
   0  14 -10 20.5741 2.07068   1
   0  15   0-0.33444 0.75578   1
   0  15   0 0.08392 0.45161   2
   0  15   0 0.12382 0.61046   3
   0  15   1 5.92704 1.00849   1
   0  15  -1 4.86161 0.69243   2
   0  15   2 94.3769 3.66435   1
   0  15  -2 95.1104 3.89719   1
   0  15  -2 101.692 3.18750   2
   0  15   2 90.8429 3.12172   3
   0  15   3 27.0891 1.71961   1
   0  15  -3 26.1727 1.59438   2
   0  15  -3 28.7049 2.04293   1
   0  15   4 67.3010 2.82295   1
   0  15  -4 63.3907 3.23094   1
   0  15   5 23.0560 1.54734   1
   0  15  -5 37.2632 2.36926   1
   0  15  -6 58.6261 3.15367   1
   0  15  -7 21.3876 2.03059   1
   0  15  -8 19.0609 1.98574   1
   0  15  -9 18.3949 2.05674   1
   0  15 -10 5.23389 1.54011   1
   0  16   0 180.492 6.23107   1
   0  16   0 191.234 5.88332   3
   0  16   0 194.467 5.15730   2
   0  16   1 49.7652 2.59564   1
   0  16  -1 53.2130 1.95181   2
   0  16   2 53.4511 2.65673   1
   0  16  -2 57.2100 2.19284   2
   0  16  -2 55.0052 2.90514   1
   0  16   3 45.2848 2.33539   1
   0  16  -3 45.5348 2.61761   1
   0  16  -3 43.7980 2.04483   2
   0  16   4 27.2449 1.78732   1
   0  16  -4 26.7105 1.69446   2
   0  16  -4 22.4168 1.97751   1
   0  16   5 9.70996 1.25022   1
   0  16  -5 13.8597 1.76735   1
   0  16   6 11.1311 1.21001   1
   0  16  -6 8.96291 1.57720   1
   0  16  -7 4.13157 1.43282   1
   0  16  -8 10.6735 1.73934   1
   0  16   8 12.3158 0.96745   1
   0  16  -9 18.8020 2.18015   1
   0  16 -10 8.57794 1.80450   1
   0  17   0-0.38033 0.90712   1
   0  17   0 0.05621 0.48082   2
   0  17   0-0.34598 0.76767   3
   0  17   1 7.95468 1.22885   1
   0  17  -1 13.4481 0.91191   2
   0  17  -1 9.79262 1.29460   3
   0  17   2 15.3126 1.48715   1
   0  17  -2 16.9534 1.18815   2
   0  17  -2 15.1975 1.69447   1
   0  17   3 143.186 5.01955   1
   0  17  -3 142.264 5.42199   1
   0  17  -3 146.724 4.55390   2
   0  17   4 48.1847 2.50761   1
   0  17  -4 49.8621 2.36356   2
   0  17  -4 54.1092 3.04155   1
   0  17   5 45.4602 2.34832   1
   0  17  -5 43.2348 2.76794   1
   0  17   6 52.6467 2.38744   1
   0  17  -6 44.7502 2.92076   1
   0  17   7 20.8754 1.43688   1
   0  17  -7 24.9057 2.28598   1
   0  17  -8 29.1231 2.46298   1
   0  17  -9 9.34373 1.79202   1
   0  17 -10 5.57443 1.73698   1
   0  18   0 76.1639 3.48983   1
   0  18   0 71.9835 2.29653   2
   0  18   0 70.9922 3.05846   3
   0  18   1 77.1321 3.56076   1
   0  18   1 80.3459 3.13560   3
   0  18  -1 82.5522 2.65306   2
   0  18  -1 80.6742 3.42697   3
   0  18   2 64.1872 3.17647   1
   0  18  -2 73.5849 2.57935   2
   0  18  -2 71.6116 3.29030   3
   0  18   3 35.7185 2.18686   1
   0  18  -3 33.1338 2.39846   1
   0  18  -3 27.5618 1.61957   2
   0  18   4 20.6806 1.70719   1
   0  18  -4 20.5608 1.99653   1
   0  18  -4 19.9445 1.55629   2
   0  18   5 14.5842 1.51023   1
   0  18  -5 14.8540 1.93402   1
   0  18  -5 16.9159 1.62933   2
   0  18  -6 7.25961 1.60671   1
   0  18   6 7.18283 1.16071   1
   0  18   7 6.65538 1.07461   1
   0  18  -7 7.44334 1.69053   1
   0  18  -8 5.91000 1.68926   1
   0  18  -9 6.89159 1.77675   1
   0  19   0-0.53377 1.06927   1
   0  19   0 0.15213 0.94425   3
   0  19   0 0.05033 0.47880   2
   0  19  -1 8.72313 1.47823   1
   0  19   1 9.89125 1.44387   1
   0  19   1 7.48958 1.13216   3
   0  19  -1 7.82747 1.27029   3
   0  19  -1 9.04034 0.82993   2
   0  19   2 49.2195 2.49016   1
   0  19  -2 52.2448 1.74220   2
   0  19  -2 52.2518 2.56940   3
   0  19   3 26.7140 2.05514   1
   0  19  -3 27.8131 1.61958   2
   0  19  -3 28.9235 2.31836   1
   0  19  -3 25.4218 2.12402   3
   0  19   4 65.0663 3.09190   1
   0  19  -4 62.7902 2.70971   2
   0  19  -4 61.4119 3.45782   1
   0  19   5 12.9920 1.49015   1
   0  19  -5 15.7095 1.49433   2
   0  19  -5 18.0632 2.05643   1
   0  19  -6 12.5016 1.94222   1
   0  19   6 12.0392 1.39096   1
   0  19  -6 11.1723 1.53611   2
   0  19   7 30.2369 1.83821   1
   0  19  -7 29.1542 2.59739   1
   0  19  -8 14.3447 2.08652   1
   0  20   0 116.899 4.79388   1
   0  20   0 114.352 4.28708   3
   0  20   1 22.9644 2.03499   1
   0  20  -1 21.3939 2.05215   1
   0  20  -1 23.3522 1.16589   2
   0  20   1 20.5234 1.63864   3
   0  20  -1 22.7532 1.88367   3
   0  20   2 18.3521 1.80608   1
   0  20  -2 20.1478 1.25793   2
   0  20  -2 20.5524 1.90662   3
   0  20   2 17.4064 1.38486   3
   0  20   3 23.6336 1.96156   1
   0  20  -3 18.3469 2.00505   1
   0  20  -3 20.1085 1.43262   2
   0  20  -3 20.6178 1.99782   3
   0  20   4 8.52692 1.44736   1
   0  20  -4 10.5971 1.71822   1
   0  20  -4 10.0193 1.23387   2
   0  20  -5 9.58346 1.84571   1
   0  20   5 10.2965 1.43531   1
   0  20  -5 9.84956 1.31443   2
   0  20   6 6.07293 1.28615   1
   0  20  -6 4.04038 1.57884   1
   0  20  -6 5.67267 1.35792   2
   0  20  -7 3.56735 1.63497   1
   0  20   7 3.39486 1.04541   1
   0  20  -7 2.56995 1.30122   2
   0  21   0-0.35216 1.15127   1
   0  21   0 0.08191 0.99615   3
   0  21  -1 12.9369 1.82366   1
   0  21   1 9.54751 1.51794   1
   0  21  -1 10.8052 1.51850   3
   0  21   1 10.5850 1.33459   3
   0  21  -1 9.84056 0.80552   2
   0  21   2 10.6892 1.52195   1
   0  21   2 12.0627 1.25749   3
   0  21  -2 11.4296 1.60776   3
   0  21  -2 10.5109 1.01714   2
   0  21   3 23.4583 2.03705   1
   0  21  -3 22.8769 1.47370   2
   0  21  -3 20.2243 2.13899   1
   0  21   4 18.8728 1.87711   1
   0  21  -4 17.6545 1.46565   2
   0  21  -4 17.7574 2.13347   1
   0  21   5 17.3994 1.72182   1
   0  21  -5 18.8890 2.25150   1
   0  21  -5 18.6124 1.60045   2
   0  21   6 14.2639 1.55829   1
   0  21  -6 14.4222 2.10702   1
   0  21  -6 11.8908 1.55925   2
   0  21  -7 7.71018 1.56113   2
   0  21  -8 17.9564 2.01584   2
   0  22   0 26.2081 2.34254   1
   0  22   0 27.9600 2.04433   3
   0  22   1 51.5609 3.04243   1
   0  22  -1 48.9974 3.11593   1
   0  22  -1 52.7969 2.82596   3
   0  22   1 48.4023 2.50260   3
   0  22  -1 50.2935 1.70555   2
   0  22   2 15.7782 1.84791   1
   0  22   2 15.4348 1.40340   3
   0  22  -2 17.8149 1.11006   2
   0  22  -3 2.97720 1.42645   1
   0  22   3 4.27983 1.42769   1
   0  22  -3 3.92257 0.91387   2
   0  22   4 14.9651 1.78459   1
   0  22  -4 15.7182 2.12078   1
   0  22  -4 13.4397 1.35220   2
   0  22  -5 7.98047 1.83209   1
   0  22   5 7.55248 1.47550   1
   0  22  -5 8.84355 1.30206   2
   0  22   6 6.12374 1.37142   1
   0  22  -6 4.45680 1.25129   2
   0  22  -7 3.23661 1.31546   2
   0  23   0-0.25454 1.30086   1
   0  23   0-0.79026 1.11900   3
   0  23  -1 2.11326 1.40893   1
   0  23   1 0.35832 1.25077   1
   0  23   1 0.46252 1.01330   3
   0  23  -1 0.87326 1.17605   3
   0  23   2 10.8862 1.78218   1
   0  23   2 8.33196 1.22443   3
   0  23  -2 10.1618 0.87954   2
   0  23   3 9.99192 1.68913   1
   0  23  -3 11.7157 1.14698   2
   0  23   4 17.6285 1.98566   1
   0  23  -4 18.5217 1.49630   2
   0  23   5 15.7989 1.83623   1
   0  23  -5 15.6952 1.52082   2
   0  23   6 14.7368 1.72701   1
   0  24   0 100.215 4.68468   1
   0  24   0 102.269 4.16044   3
   0  24  -1 18.2167 2.19634   1
   0  24   1 18.8505 2.07035   1
   0  24   1 13.7498 1.58764   3
   0  24   2 9.12975 1.77447   1
   0  24  -2 8.33154 1.76515   1
   0  24   3 4.92437 1.50550   1
   0  24   4 7.75082 1.62496   1
   0  24   5 16.7736 1.97484   1
   0  25   1 7.50085 1.72682   1
   0  25   2 11.5591 1.91086   1
   0  25   3 21.6193 2.31295   1
   0  25   4 7.70259 1.66681   1
   0  25   5 17.8461 2.04174   1
   1 -21   2 64.2199 3.42401   4
   1 -20  -4 20.8360 1.38724   2
   1 -20  -3 37.1287 1.70550   2
   1 -20   2 4.06124 1.46295   4
   1 -20   3 19.9181 2.05588   4
   1 -19  -8 17.3113 2.29548   4
   1 -19  -5 30.0148 1.78869   2
   1 -19  -4 12.7490 1.18284   2
   1 -19  -3 23.1048 1.39070   2
  -1 -19   3 26.1064 2.25893   4
   1 -19   2 25.9833 2.13758   4
   1 -19   3 83.6722 3.85348   4
  -1 -19  -4 31.8372 1.17080   2
   1 -19   4 35.6070 2.53903   4
   1 -18  -8 1.51933 1.74919   4
   1 -18  -6 12.6097 1.42856   2
   1 -18  -5 29.1189 1.78369   2
   1 -18  -4 80.2805 2.95862   2
  -1 -18   4 80.4239 3.89386   4
   1 -18  -3 51.4876 2.14142   2
  -1 -18   3 55.2138 3.11295   4
   1 -18   2 26.2765 2.05911   4
   1 -18   3 14.0652 1.74143   4
  -1 -18  -4 45.0167 1.63668   2
   1 -18   4 51.8681 2.94692   4
  -1 -18  -5 3.98807 0.82795   2
   1 -18   5 4.53553 1.55379   4
  -1 -18  -8 6.90739 1.95655   4
   1 -17  -9 25.0194 2.70368   4
   1 -17  -8 14.5958 2.16147   4
   1 -17  -7 42.2626 2.43662   2
   1 -17  -6 28.2653 1.86961   2
   1 -17  -5 6.84295 1.13228   2
  -1 -17   5 8.59611 1.71802   4
   1 -17  -4 74.2375 2.86824   2
  -1 -17   4 78.5190 3.75202   4
   1 -17  -3 9.54017 0.99063   2
  -1 -17   3 9.91012 1.60501   4
   1 -17  -2 8.67683 0.89948   2
   1 -17   2 109.726 4.31371   4
  -1 -17  -3 74.9630 2.15343   2
   1 -17   3 89.5947 3.71068   4
  -1 -17  -4 53.9777 1.91609   2
   1 -17   4 54.7268 2.97974   4
   1 -17   5 75.2438 3.59401   4
  -1 -17  -5 65.5027 2.47875   2
  -1 -17  -6 24.5867 1.58146   2
  -1 -17  -8 8.79648 2.19105   4
   1 -16  -9 2.84739 1.75079   4
   1 -16  -8 4.50564 1.66759   4
   1 -16  -8 7.07126 1.43683   2
   1 -16  -7 8.56885 1.74758   4
   1 -16  -7 11.0663 1.50540   2
   1 -16  -6 16.4429 1.56924   2
  -1 -16   5 20.1742 2.12148   4
   1 -16  -5 19.2430 1.56290   2
   1 -16  -4 52.3347 2.30278   2
  -1 -16   4 54.6358 2.99432   4
   1 -16  -3 37.6700 1.78721   2
  -1 -16   3 39.9852 2.49114   4
   1 -16  -2 48.3935 1.96874   2
   1 -16   2 29.1811 1.99882   4
  -1 -16  -3 8.55528 0.62236   2
   1 -16   3 9.06227 1.34663   4
   1 -16   4 10.2198 1.52981   4
  -1 -16  -4 7.74287 0.79430   2
   1 -16   5 15.2743 1.81734   4
  -1 -16  -5 13.3244 1.11513   2
   1 -16   6 12.5565 1.83072   4
  -1 -16  -6 10.5211 1.21562   2
  -1 -16  -7 14.3414 1.44002   2
  -1 -16  -8 23.6044 2.49776   4
   1 -15  -9 24.1513 2.53324   4
   1 -15  -9 21.7989 2.08508   2
   1 -15  -8 32.0421 2.69001   4
   1 -15  -8 33.4251 2.29799   2
   1 -15  -7 11.9390 1.79618   4
   1 -15  -7 12.0218 1.50759   2
  -1 -15   6 13.1130 1.82545   4
   1 -15  -6 14.2887 1.43292   2
   1 -15  -5 3.45312 1.01735   2
  -1 -15   5 4.12886 1.40652   4
   1 -15  -4 35.6025 1.86446   2
  -1 -15   4 40.5792 2.52148   4
   1 -15  -3 56.5249 2.29944   2
  -1 -15   3 63.6660 3.08485   4
   1 -15  -2 5.02928 0.76314   2
   1 -15   2 76.2961 3.26393   4
  -1 -15  -3 50.2750 1.70520   2
   1 -15   3 51.4797 2.62347   4
   1 -15   4 62.8740 3.12734   4
  -1 -15  -4 63.8652 2.26759   2
   1 -15   5 50.0680 2.83252   4
  -1 -15  -5 44.6049 1.98829   2
   1 -15   6 39.0919 2.67794   4
  -1 -15  -6 34.3116 1.90187   2
  -1 -15  -7 44.7006 2.38474   2
  -1 -15  -8 18.3028 1.79978   2
  -1 -15  -8 19.4117 2.37108   4
  -1 -15  -9 0.91508 1.72035   4
   1 -14 -10 2.22872 1.77588   4
   1 -14  -9 1.90971 1.55166   4
   1 -14  -8 0.50639 1.42252   4
   1 -14  -8 2.28309 1.25002   2
   1 -14  -7 7.80002 1.36587   2
   1 -14  -7 8.29817 1.75961   4
  -1 -14   6 16.9415 2.00228   4
   1 -14  -6 18.4050 1.55764   2
  -1 -14   5 63.4432 3.29874   4
   1 -14  -5 61.1708 2.67474   2
  -1 -14   4 35.7491 2.34552   4
   1 -14  -4 34.7212 1.82606   2
   1 -14  -3 36.5814 1.74838   2
  -1 -14   3 38.6652 2.30917   4
   1 -14  -2 111.474 3.49211   2
   1 -14  -1 28.9991 1.38866   2
  -1 -14  -1 31.9244 1.97924   1
  -1 -14  -2 9.26659 0.51149   2
  -1 -14  -2 9.21296 1.18699   1
   1 -14   2 9.20876 1.21644   4
  -1 -14  -3 23.2292 1.62700   1
   1 -14   3 22.5724 1.74384   4
  -1 -14  -3 25.6396 1.12942   2
   1 -14   4 14.8815 1.57597   4
  -1 -14  -4 10.8635 0.93741   2
   1 -14   5 20.2440 1.93973   4
  -1 -14  -5 17.8779 1.31793   2
   1 -14   6 26.8909 2.24708   4
  -1 -14  -6 27.9187 1.78538   2
   1 -14   7 33.3129 2.47153   4
  -1 -14  -7 30.0249 1.95734   2
  -1 -14  -8 22.7739 2.40756   4
  -1 -14  -8 20.6491 1.83639   2
  -1 -14  -9 36.6109 3.00953   4
  -1 -14  -9 37.1582 2.48472   2
   1 -13 -10 22.2855 2.59341   4
   1 -13  -9 41.5258 3.03533   4
   1 -13  -9 41.7985 2.74791   2
   1 -13  -8 24.8583 2.38402   4
   1 -13  -8 26.5597 2.09190   2
   1 -13  -7 15.5813 1.82975   4
  -1 -13   7 12.6997 1.78953   4
   1 -13  -7 12.6672 1.50710   2
  -1 -13   6 24.6103 2.17920   4
   1 -13  -6 26.0794 1.80040   2
  -1 -13   5 66.5096 3.28668   4
   1 -13  -5 66.9867 2.78265   2
  -1 -13   4 36.4119 2.22712   4
   1 -13  -4 31.5223 1.74462   2
   1 -13  -3 46.9788 2.01215   2
  -1 -13   3 46.2609 2.51718   4
   1 -13  -2 10.0539 0.92514   2
   1 -13  -1 2.80495 0.59174   2
  -1 -13   0 18.8541 1.51078   1
  -1 -13  -1 70.5872 2.93392   1
  -1 -13  -2 110.913 2.97990   2
  -1 -13  -2 109.039 3.91571   1
   1 -13   2 113.730 3.99413   4
  -1 -13  -3 46.2524 2.23556   1
   1 -13   3 50.7528 2.48485   4
  -1 -13  -3 48.7499 1.75274   2
  -1 -13  -4 114.138 3.85172   1
   1 -13   4 110.295 4.22718   4
  -1 -13  -4 111.740 3.49101   2
   1 -13   5 45.2267 2.55893   4
  -1 -13  -5 42.1217 1.97242   2
   1 -13   6 84.2081 3.76207   4
  -1 -13  -6 82.2380 3.20160   2
   1 -13   7 38.1900 2.60098   4
  -1 -13  -7 36.7440 2.18059   2
  -1 -13  -8 11.2826 1.54202   2
  -1 -13  -8 8.54887 1.86335   4
  -1 -13  -9 6.09668 1.96960   4
  -1 -13  -9 6.34268 1.50870   2
   1 -12 -10 6.52821 1.86093   4
   1 -12  -9 0.52632 1.36467   4
   1 -12  -9-0.31133 1.37202   2
   1 -12  -8 5.13610 1.52620   4
   1 -12  -8 4.43615 1.34854   2
   1 -12  -7 2.15465 1.25676   4
  -1 -12   7 4.95117 1.44406   4
   1 -12  -7 3.74150 1.20168   2
  -1 -12   6 109.526 4.41476   4
   1 -12  -6 101.506 3.85156   2
  -1 -12   5 110.048 4.37313   4
   1 -12  -5 107.725 3.83938   2
  -1 -12   4 50.2390 2.65276   4
   1 -12  -4 56.6754 2.32242   2
   1 -12  -3 127.119 3.96576   2
   1 -12  -2 54.5387 2.09338   2
  -1 -12   1 147.009 4.80780   1
   1 -12  -1 139.329 4.13080   2
  -1 -12   0 55.4014 2.49873   1
  -1 -12  -1 101.156 3.65227   1
  -1 -12  -2 39.0745 1.00069   2
   1 -12   2 0.12918 0.69541   4
  -1 -12  -3 8.45562 1.02571   1
   1 -12   3 9.53167 1.16332   4
  -1 -12  -3 8.53703 0.73394   2
  -1 -12  -4 14.8146 1.22139   1
   1 -12   4 17.3146 1.52987   4
  -1 -12  -4 14.7469 1.06667   2
  -1 -12  -5 30.0837 1.62348   1
   1 -12   5 35.2559 2.17591   4
  -1 -12  -5 30.7032 1.69907   2
   1 -12   6 28.4931 2.09759   4
  -1 -12  -6 25.8596 1.73676   2
   1 -12   7 18.1974 1.94206   4
  -1 -12  -9 15.5956 2.21296   4
  -1 -12 -10 30.8203 3.00505   4
   1 -11 -10 25.9465 2.66125   4
   1 -11  -9 19.1546 2.19544   4
   1 -11  -9 21.1647 2.07986   2
   1 -11  -8 38.3191 2.69009   4
  -1 -11   8 37.0392 2.69907   4
   1 -11  -8 42.1973 2.53317   2
   1 -11  -7 30.1725 2.31314   4
   1 -11  -7 29.2843 2.01374   2
   1 -11  -6 31.5928 2.16472   4
   1 -11  -6 30.9490 1.97653   2
   1 -11  -5 106.130 3.76036   2
   1 -11  -4 7.87460 0.97048   2
   1 -11  -3 16.2067 1.19740   2
   1 -11  -2 14.6544 1.05814   2
   1 -11  -1 14.5843 0.96127   2
  -1 -11   1 15.6286 1.33490   1
  -1 -11   0 24.1483 1.55065   1
  -1 -11  -1 114.727 3.89424   1
  -1 -11  -2 47.8917 2.18469   1
  -1 -11  -2 50.6232 1.58797   2
  -1 -11  -3 99.9146 2.48476   1
  -1 -11  -3 95.6728 1.87320   2
  -1 -11  -4 90.2123 3.05899   1
   1 -11   4 86.8641 3.44634   4
  -1 -11  -4 83.5031 2.89245   2
  -1 -11  -5 66.3232 2.45468   1
   1 -11   5 66.6981 3.07797   4
  -1 -11  -6 95.6680 3.10416   1
   1 -11   6 98.3216 4.01138   4
   1 -11   7 13.4566 1.70811   4
   1 -11   8 10.0417 1.73349   4
   1 -10 -11 13.7605 2.43365   4
   1 -10 -10 1.57029 1.73649   4
   1 -10  -9-0.89167 1.43089   4
   1 -10  -9 0.62770 1.30740   2
   1 -10  -8 2.84329 1.32984   4
   1 -10  -8 1.50719 1.23904   2
   1 -10  -7 7.37712 1.41954   4
   1 -10  -7 6.83416 1.29910   2
   1 -10  -6 43.7116 2.63191   4
   1 -10  -6 50.2942 2.49404   2
   1 -10  -5 154.449 4.94740   2
   1 -10  -4 44.5352 2.03697   2
   1 -10  -3 20.3067 1.24901   2
  -1 -10   2 310.461 8.57887   1
   1 -10  -2 300.446 8.01097   2
  -1 -10   1 227.179 6.49193   1
   1 -10  -1 214.333 5.89755   2
  -1 -10   0 159.099 4.94975   1
  -1 -10  -1 26.2516 1.51949   1
  -1 -10  -2 30.1410 1.56725   1
  -1 -10  -2 29.2438 1.09544   2
  -1 -10  -3 34.9098 1.64005   1
  -1 -10  -3 30.6734 1.35372   2
  -1 -10  -4 36.6995 1.71485   1
   1 -10   4 42.2918 2.16900   4
  -1 -10  -5 37.4241 1.67527   1
   1 -10   5 43.4552 2.38493   4
  -1 -10  -6 122.999 3.69716   1
   1 -10   6 129.494 4.72330   4
   1 -10   7 7.53302 1.38262   4
   1 -10   8 12.3849 1.74707   4
   1  -9 -11 6.65589 2.07650   4
   1  -9 -10 18.7370 2.33489   4
   1  -9  -9 29.7734 2.54170   4
   1  -9  -9 31.8386 2.39137   2
   1  -9  -8 71.0164 3.58429   4
   1  -9  -8 70.0350 3.33768   2
   1  -9  -7 25.0352 2.05992   4
   1  -9  -7 28.5879 1.98466   2
   1  -9  -6 34.0800 2.14201   4
   1  -9  -6 31.0887 1.94798   2
   1  -9  -5 24.1696 1.58523   2
   1  -9  -4 166.974 5.09299   2
   1  -9  -3 94.2798 3.13202   2
   1  -9  -2 36.4274 1.59265   2
   1  -9  -1 39.1224 1.58707   2
  -1  -9   1 42.9365 1.96473   1
   1  -9   0 201.577 5.55506   2
  -1  -9   0 211.563 5.98192   1
  -1  -9  -1 119.282 3.81686   1
  -1  -9  -2 279.624 7.63137   1
   1  -9   2 293.454 7.78613   4
  -1  -9  -2 276.057 7.09747   2
  -1  -9  -3 123.696 3.82187   1
  -1  -9  -4 157.103 2.65614   1
   1  -9   4-0.13446 0.65803   4
  -1  -9  -5 91.0439 2.75132   1
   1  -9   5 89.7403 3.42664   4
  -1  -9  -5 79.7801 2.13866   3
  -1  -9  -6 35.1798 1.46253   1
   1  -9   6 39.8743 2.36502   4
  -1  -9  -7 42.7642 1.52872   1
   1  -9   7 45.3561 2.65169   4
   1  -9   8 19.9005 2.06075   4
   1  -8 -11 3.20735 1.94772   4
   1  -8 -10 4.46609 1.71829   4
   1  -8  -9 3.38323 1.54187   4
   1  -8  -8 16.7886 1.84951   4
   1  -8  -7 8.84283 1.49717   4
   1  -8  -6 61.1532 2.92217   4
   1  -8  -6 61.5745 2.78301   2
   1  -8  -5 52.7898 2.56212   4
   1  -8  -5 52.0052 2.41564   2
   1  -8  -4 198.454 5.83282   2
   1  -8  -3 224.418 6.22993   2
   1  -8  -2 52.5775 1.96283   2
   1  -8  -1 852.334 20.6972   2
  -1  -8   1 834.027 21.0804   1
  -1  -8   0 141.417 4.24892   1
   1  -8   0 135.553 3.92964   2
  -1  -8  -1 82.7259 2.83249   1
  -1  -8  -2 134.194 4.02550   1
   1  -8   2 136.325 4.14428   4
  -1  -8  -2 131.912 3.60979   2
  -1  -8  -3 66.4195 2.28355   1
  -1  -8  -3 62.0045 1.89589   3
  -1  -8  -4 16.1174 0.97301   1
  -1  -8  -4 16.0711 0.69517   3
  -1  -8  -5 51.5149 1.86091   1
   1  -8   5 59.4091 2.63477   4
  -1  -8  -5 49.8524 1.50531   3
  -1  -8  -6 40.0374 1.53864   1
   1  -8   6 47.8772 2.50314   4
  -1  -8  -7 82.5423 2.40858   1
   1  -8   7 83.1662 3.65657   4
   1  -8   8 45.8876 2.78484   4
  -1  -8  -9 8.68843 0.64544   3
   1  -7 -11 9.37998 2.00659   4
   1  -7 -10 30.6696 2.73412   4
   1  -7  -9 25.2575 2.39087   4
   1  -7  -8 78.0559 3.73562   4
   1  -7  -7 53.2985 2.83359   4
   1  -7  -6 30.2776 1.98771   4
   1  -7  -5 48.6834 2.33049   4
   1  -7  -5 43.5444 2.16107   2
   1  -7  -4 71.3233 2.71578   2
   1  -7  -3 236.614 6.53377   2
   1  -7  -2 47.9855 1.82807   2
   1  -7  -1 32.5450 1.36169   2
  -1  -7   1 33.5000 1.60986   1
  -1  -7   0 33.1611 1.52199   1
   1  -7   0 28.8045 1.26875   2
  -1  -7  -1 383.878 9.85442   1
  -1  -7  -1 380.095 9.20089   2
  -1  -7  -2 132.017 3.86407   1
   1  -7   2 134.483 4.00527   4
  -1  -7  -2 128.764 3.55807   3
  -1  -7  -3 185.001 5.10144   1
   1  -7   3 193.532 5.52856   4
  -1  -7  -3 183.115 4.76705   3
  -1  -7  -4 176.296 4.84533   1
  -1  -7  -5 146.296 4.09610   1
   1  -7   5 150.325 4.91653   4
  -1  -7  -6 91.0961 2.71283   1
   1  -7   6 94.0013 3.70533   4
  -1  -7  -6 96.6320 3.92409   4
  -1  -7  -7 31.5148 1.15527   1
   1  -7   7 42.4236 2.40526   4
  -1  -7  -7 35.5337 2.49203   4
   1  -7   8 21.0096 1.99110   4
  -1  -7  -8 21.6527 2.16602   4
  -1  -7  -9 6.37967 1.70239   4
   1  -6 -11 10.1960 2.16998   4
   1  -6 -10 4.09221 1.70743   4
  -1  -6   9 0.99210 1.31756   4
   1  -6  -9 2.57748 1.49840   4
   1  -6  -8 1.72926 1.21978   4
  -1  -6   8 1.91794 1.29927   4
  -1  -6   7 18.2535 1.74405   4
   1  -6  -7 16.8709 1.74709   4
  -1  -6   6 42.2896 2.35074   4
   1  -6  -6 44.7748 2.39922   4
  -1  -6   5-0.07093 0.51289   4
   1  -6  -5 69.0201 2.37321   4
   1  -6  -4 167.543 5.14740   4
   1  -6  -4 172.766 5.12181   2
  -1  -6   3 76.9231 2.69934   1
   1  -6  -3 77.1783 2.67673   2
   1  -6  -2 555.520 13.8971   2
   1  -6  -1 65.5981 2.15560   2
  -1  -6   1 70.5736 2.40443   1
   1  -6   0 222.805 5.86963   2
  -1  -6   0 225.907 6.07388   1
  -1  -6  -1 181.819 5.11342   1
  -1  -6  -1 186.681 4.93381   3
  -1  -6  -1 187.728 4.62235   2
  -1  -6  -2 67.4948 2.23397   1
   1  -6   2 67.6180 2.38082   4
  -1  -6  -2 66.8750 1.98793   3
   1  -6   3 72.3999 2.64323   4
  -1  -6  -3 71.5045 2.29218   1
  -1  -6  -4 167.927 4.57257   1
  -1  -6  -5 52.6645 2.42912   4
   1  -6   5 45.7409 2.22873   4
  -1  -6  -5 38.4071 1.49791   1
  -1  -6  -6 41.5216 1.46635   1
  -1  -6  -6 47.2219 2.58196   4
   1  -6   6 45.8510 2.37964   4
  -1  -6  -7 10.7949 0.58751   1
   1  -6   7 13.7340 1.53231   4
  -1  -6  -7 13.1073 1.63724   4
  -1  -6  -8 26.7513 2.24961   4
   1  -6   8 25.6400 2.10373   4
   1  -6   9 48.1436 2.88901   4
  -1  -6  -9 50.2403 3.19803   4
  -1  -6 -10 20.3170 2.43791   4
  -1  -6 -11 26.3271 2.86848   4
   1  -5 -11 13.1758 2.12544   4
   1  -5 -10 20.2569 2.34963   4
   1  -5 -10 20.7679 1.25309   3
  -1  -5   9 60.4063 3.18800   4
   1  -5  -9 53.1904 3.16675   4
   1  -5  -9 53.7210 2.03119   3
   1  -5  -8 54.8833 3.02129   4
  -1  -5   8 50.3326 2.82231   4
   1  -5  -8 51.4751 1.88223   3
  -1  -5   7 41.5070 2.34921   4
   1  -5  -7 34.0409 2.29181   4
   1  -5  -7 37.5631 1.42401   3
  -1  -5   6 54.9260 2.62850   4
   1  -5  -6 52.6354 1.68008   3
  -1  -5   3 116.263 3.58717   1
   1  -5  -3 119.813 3.68404   2
   1  -5  -2 78.4511 2.58151   2
  -1  -5   1 19.4511 1.09846   1
   1  -5  -1 19.3684 0.98495   2
  -1  -5   0 202.997 5.38802   1
   1  -5   0 195.737 5.24053   2
  -1  -5   0 202.086 5.30817   3
  -1  -5  -1 379.488 9.56514   1
  -1  -5  -1 376.499 9.39642   3
   1  -5   2 113.870 3.40462   4
  -1  -5  -2 111.797 3.22674   1
   1  -5   3 157.198 4.76586   4
  -1  -5  -3 163.345 4.37322   1
  -1  -5  -4 198.831 5.24044   1
  -1  -5  -5 133.960 3.35828   4
  -1  -5  -5 131.650 1.86868   1
   1  -5   6 87.6396 3.44781   4
  -1  -5  -6 87.7769 3.61379   4
  -1  -5  -6 84.3280 2.45739   1
  -1  -5  -7 30.9678 1.10274   1
   1  -5   7 35.4681 2.21722   4
  -1  -5  -7 37.4257 2.40979   4
   1  -5   8 26.1747 2.10862   4
  -1  -5  -8 24.6498 2.20092   4
  -1  -5  -9 5.12502 1.68766   4
   1  -5   9 4.47791 1.52714   4
  -1  -5 -10 10.2758 1.94087   4
  -1  -5 -11 5.14486 1.96499   4
   1  -4 -11 10.2698 2.12766   4
   1  -4 -10 9.34725 1.85926   4
   1  -4 -10 8.86107 1.01286   3
  -1  -4   9 4.79315 1.38122   4
   1  -4  -9 3.10076 0.75804   3
  -1  -4   8 19.0789 1.81719   4
   1  -4  -8 18.4027 1.14416   3
  -1  -4   7 17.3536 1.59792   4
   1  -4  -7 15.9338 0.99210   3
  -1  -4   6 71.0162 2.94404   4
   1  -4  -6 63.6752 2.09537   3
   1  -4  -5 45.5482 1.51090   3
   1  -4  -4 64.2335 1.81035   3
  -1  -4   3 243.097 6.47356   1
   1  -4  -2 50.4282 1.85405   2
  -1  -4   1 3.42663 0.57644   1
   1  -4  -1 4.15073 0.61392   2
  -1  -4   0 355.525 8.78971   1
   1  -4   0 336.644 8.68895   2
  -1  -4   0 352.332 8.72791   3
  -1  -4  -1 754.200 18.7188   1
  -1  -4  -1 780.212 18.5947   3
  -1  -4  -2 35.6887 1.31770   1
  -1  -4  -3 239.513 6.17186   1
  -1  -4  -4 25.8794 1.57718   4
  -1  -4  -4 22.3410 0.98089   1
  -1  -4  -5 85.1465 3.29403   4
  -1  -4  -5 76.4659 2.31826   1
  -1  -4  -6 63.0424 2.89876   4
   1  -4   6 59.4036 2.70318   4
  -1  -4  -6 56.8295 1.81639   1
  -1  -4  -7 43.9084 2.56066   4
   1  -4   7 41.2351 2.40087   4
  -1  -4  -7 40.2347 1.33665   1
  -1  -4  -8 60.0317 1.67835   1
  -1  -4  -8 81.6396 3.70235   4
   1  -4   8 78.5097 3.39859   4
  -1  -4  -9 16.8827 2.04593   4
   1  -4   9 11.2704 1.70034   4
  -1  -4 -10 35.1750 2.88268   4
  -1  -4 -11 5.55626 1.87506   4
   1  -3 -10 10.4834 1.20453   3
  -1  -3   9 32.5091 2.38059   4
   1  -3  -9 30.9390 1.65410   3
  -1  -3   8 54.8106 2.87435   4
   1  -3  -8 57.8812 2.23288   3
  -1  -3   7 44.4820 2.39714   4
   1  -3  -7 40.8348 1.73627   3
  -1  -3   6 48.3609 2.38243   4
   1  -3  -6 51.1309 1.83816   3
   1  -3  -5 30.2466 1.23013   3
   1  -3  -4 106.133 2.92567   3
  -1  -3   3 83.2092 2.59756   1
   1  -3  -2 116.034 3.37856   2
  -1  -3   1 0.70542 0.42485   1
  -1  -3   1 0.82022 0.45500   3
   1  -3  -1 1.61722 0.49455   2
  -1  -3   0 126.798 3.44440   1
   1  -3   0 123.748 3.39604   2
  -1  -3   0 129.557 3.41692   3
  -1  -3  -1 397.099 9.83412   1
  -1  -3  -2 481.373 11.8274   1
  -1  -3  -3 205.422 5.30979   1
  -1  -3  -4 274.048 7.00603   1
  -1  -3  -4 284.489 7.79461   4
  -1  -3  -5 91.6575 2.63191   1
  -1  -3  -5 91.8266 3.49564   4
  -1  -3  -6 60.8633 1.90595   1
  -1  -3  -6 63.5505 2.91637   4
  -1  -3  -7 33.6606 1.21917   1
  -1  -3  -7 36.8967 2.37564   4
  -1  -3  -8 8.52535 0.54360   1
  -1  -3  -8 14.6572 1.81279   4
   1  -3   8 11.3742 1.58534   4
  -1  -3  -9 6.28041 1.66187   4
   1  -3   9 5.81789 1.49744   4
  -1  -3 -10 1.94895 1.65170   4
  -1  -3 -11 2.74085 1.69761   4
   1  -2 -10 7.31894 1.15931   3
  -1  -2   9 5.35745 1.45254   4
   1  -2  -9 3.72062 0.91426   3
  -1  -2   8 7.17710 1.31747   4
   1  -2  -8 7.09773 0.93457   3
  -1  -2   7 22.9233 1.76022   4
   1  -2  -7 23.4864 1.33912   3
  -1  -2   6 37.0949 2.02374   4
   1  -2  -6 33.4783 1.55614   3
   1  -2  -5 114.919 3.37279   3
   1  -2  -4 152.426 4.12531   3
  -1  -2   3 57.5292 1.81145   1
   1  -2  -3 55.1257 1.68413   3
  -1  -2   1 96.4408 2.72951   3
   1  -2  -1 95.2064 2.68151   2
  -1  -2   0 726.656 17.4367   1
  -1  -2   0 715.965 17.4145   3
  -1  -2  -1 211.649 5.37422   1
  -1  -2  -2 181.118 4.68610   1
  -1  -2  -3 133.387 3.99543   4
  -1  -2  -3 130.336 3.53403   1
  -1  -2  -4 206.749 5.90895   4
  -1  -2  -4 197.799 5.20897   1
  -1  -2  -5 37.1616 2.04921   4
  -1  -2  -5 36.1969 1.34359   1
  -1  -2  -6 66.3902 2.92361   4
  -1  -2  -6 58.2053 1.91459   1
  -1  -2  -7 34.7035 2.31534   4
  -1  -2  -7 31.2847 1.22820   1
  -1  -2  -8 9.14334 1.62911   4
  -1  -2  -8 7.20901 0.58206   1
  -1  -2  -9 39.1535 1.22069   1
  -1  -2  -9 37.4599 1.20599   1
  -1  -2  -9 42.5431 2.86281   4
  -1  -2 -10 28.9896 2.63307   4
  -1  -2 -11 25.9864 2.69712   4
   1  -1 -10 41.8518 2.19404   3
  -1  -1   9 19.1454 1.89647   4
   1  -1  -9 21.1411 1.53498   3
  -1  -1   8 37.5865 2.35856   4
   1  -1  -8 37.9162 1.91157   3
  -1  -1   7 78.2841 3.33895   4
   1  -1  -7 79.6775 2.86541   3
  -1  -1   6 68.8583 2.90214   4
   1  -1  -6 70.5875 2.49880   3
   1  -1  -5 41.6619 1.67564   3
   1  -1  -4 95.5661 2.87180   3
  -1  -1   3 118.862 3.22286   1
  -1  -1   3 124.638 3.65669   4
   1  -1  -3 120.243 3.31096   3
  -1  -1   2 284.178 6.88561   4
   1  -1  -2 255.248 6.60124   3
  -1  -1   1 31.1433 1.05258   4
  -1  -1   1 30.2992 1.08129   3
  -1  -1  -1 502.057 12.1979   1
  -1  -1  -2 139.290 3.91946   4
  -1  -1  -2 139.659 3.66846   1
  -1  -1  -3 274.527 7.37421   4
  -1  -1  -4 282.930 7.85084   4
  -1  -1  -5 171.479 5.42129   4
  -1  -1  -6 84.1903 3.45958   4
  -1  -1  -6 81.4534 2.49118   1
  -1  -1  -7 46.8481 2.66972   4
  -1  -1  -7 45.1535 1.62863   1
  -1  -1  -8 27.2088 2.22500   4
  -1  -1  -8 25.8437 1.15060   1
  -1  -1  -9 12.8892 0.74964   1
  -1  -1  -9 12.1826 0.78422   1
  -1  -1  -9 14.3437 1.93467   4
  -1  -1 -10 1.60284 0.26853   1
  -1  -1 -10 1.81454 0.27413   1
  -1  -1 -10 2.74960 1.60688   4
  -1  -1 -11 3.39003 1.82931   4
   1   0 -11 12.8874 1.52065   3
   1   0 -10 12.4226 1.43515   3
   1   0  -9 9.63995 1.21223   3
  -1   0   9 7.54552 1.45186   4
   1   0  -8 4.04574 0.30144   1
   1   0  -8 6.87676 1.06380   3
  -1   0   8 4.54997 1.18583   4
   1   0  -7 19.8851 0.80613   1
  -1   0   7 23.0140 1.77878   4
   1   0  -6 59.9045 1.75433   1
  -1   0   6 58.7424 2.66355   4
   1   0  -5 36.9536 1.20143   1
   1   0  -4 200.703 5.00359   1
  -1   0   4 194.681 5.69124   4
  -1   0   3 184.302 4.48209   1
   1   0  -3 169.322 4.46713   1
  -1   0   3 186.581 5.01705   4
   1   0  -3 183.435 4.79169   3
   1   0  -2 849.761 20.4829   1
  -1   0   2 863.607 20.7982   4
   1   0  -2 863.558 20.6766   3
   1   0  -1 617.413 15.0737   1
  -1   0   1 642.074 15.1269   4
  -1   0   1 624.125 15.2175   2
  -1   0  -1 462.615 11.2740   4
  -1   0  -2 278.529 7.18078   4
  -1   0  -3 12.0039 0.94942   4
  -1   0  -4 39.6409 1.89981   4
  -1   0  -5 80.3090 3.18087   4
  -1   0  -6 51.4248 2.63003   4
  -1   0  -7 9.02367 1.41786   4
  -1   0  -8 77.1947 2.49854   1
  -1   0  -8 78.6165 3.72784   4
  -1   0  -9 39.5610 1.52899   1
  -1   0  -9 36.0132 2.68243   4
  -1   0  -9 39.7204 1.52540   1
  -1   0 -10 46.9012 1.65833   1
  -1   0 -10 50.8447 1.67822   1
  -1   0 -10 53.1141 3.38951   4
  -1   0 -11 14.9820 2.24878   4
   1   1 -11 18.0717 1.79031   3
   1   1 -10 44.4015 2.44158   3
   1   1  -9 21.3822 0.85608   1
   1   1  -9 22.2859 1.71928   3
   1   1  -8 37.6449 1.33701   1
   1   1  -8 37.4860 2.03291   3
  -1   1   8 34.8639 2.32155   4
   1   1  -7 82.3344 2.43078   1
  -1   1   7 82.8472 3.42803   4
   1   1  -6 70.8653 2.13276   1
   1   1  -6 66.7583 3.04278   4
  -1   1   6 73.0139 2.95328   4
   1   1  -5 37.2949 1.32370   1
   1   1  -5 37.4536 1.99907   4
  -1   1   5 41.3009 2.01248   4
   1   1  -4 88.9590 2.54382   1
  -1   1   4 93.1495 3.11495   4
   1   1  -4 91.5779 3.17128   4
   1   1  -3 103.828 3.01751   1
  -1   1   3 129.843 3.50434   4
   1   1  -3 119.169 3.52693   4
   1   1  -2 253.242 6.48396   1
  -1   1   2 279.771 6.70023   4
   1   1  -2 250.548 6.72344   4
   1   1  -2 262.461 6.66499   3
   1   1  -1 29.9378 0.98759   1
   1   1  -1 25.8306 0.98338   4
  -1   1   1 30.0679 0.92633   4
  -1   1   1 29.6998 1.09437   2
  -1   1  -1 528.378 12.8265   4
  -1   1  -2 152.741 4.20393   4
  -1   1  -3 291.701 7.77085   4
  -1   1  -4 296.583 8.14479   4
  -1   1  -5 185.621 5.78991   4
  -1   1  -6 78.9078 3.33185   4
  -1   1  -7 42.5142 2.50157   4
  -1   1  -8 24.3339 1.28348   1
  -1   1  -8 29.2227 2.32370   4
  -1   1  -9 14.6021 0.98519   1
  -1   1  -9 13.5359 1.89976   4
  -1   1 -10 2.81753 0.64067   1
  -1   1 -10 2.50831 0.63522   1
  -1   1 -10 3.59388 1.66456   4
  -1   1 -11 2.29475 1.69094   4
   1   2 -11 16.0878 2.27188   4
   1   2 -11 17.2486 1.78551   3
   1   2 -10 7.00777 0.62025   1
   1   2 -10 9.42673 1.98760   4
   1   2 -10 8.21334 1.37594   3
   1   2  -9 5.01761 0.61495   1
   1   2  -9 4.09401 1.52870   4
   1   2  -9 4.04435 1.16688   3
   1   2  -8 7.17792 0.67846   1
   1   2  -8 7.23505 1.44556   4
   1   2  -7 23.6582 1.11745   1
   1   2  -7 21.5948 1.88494   4
   1   2  -6 34.0930 1.42744   1
   1   2  -6 38.1480 2.27761   4
  -1   2   6 38.4394 2.09968   4
   1   2  -5 120.572 3.38021   1
  -1   2   5 113.726 3.92582   4
   1   2  -5 117.043 4.08331   4
   1   2  -4 150.649 4.14139   1
  -1   2   4 149.247 4.55859   4
   1   2  -4 160.811 4.74326   4
   1   2  -3 63.5431 1.99710   1
   1   2  -3 69.4580 2.38331   4
  -1   2   3 64.5413 2.25777   4
   1   2  -2 44.0390 1.48817   1
   1   2  -2 45.7593 1.69255   4
   1   2  -2 49.9776 1.69378   3
  -1   2   2 46.0929 1.34464   3
   1   2  -1 88.9327 2.44919   1
  -1   2   1 84.5010 2.47564   2
  -1   2   0 723.665 17.4893   2
  -1   2  -1 207.427 5.25090   4
  -1   2  -2 194.321 5.19512   4
  -1   2  -3 133.153 3.99061   4
  -1   2  -4 209.502 6.09005   4
  -1   2  -5 38.4621 2.06523   4
  -1   2  -6 56.3599 2.73675   4
  -1   2  -7 38.6605 2.41455   4
  -1   2  -8 6.77685 0.82422   1
  -1   2  -8 6.35012 1.39963   4
  -1   2  -9 43.1146 1.83067   1
  -1   2  -9 44.5856 2.92877   4
  -1   2 -10 30.0134 1.49266   1
  -1   2 -10 37.1308 2.86911   4
  -1   2 -11 24.2828 2.66831   4
   1   3 -11 7.03685 1.98288   4
   1   3 -11 3.96358 1.35052   3
   1   3 -10 11.0998 0.87811   1
   1   3 -10 12.4811 2.04054   4
   1   3 -10 11.1588 1.56116   3
   1   3  -9 34.5570 1.48730   1
   1   3  -9 35.2322 2.69090   4
   1   3  -9 30.3305 2.06827   3
   1   3  -8 59.1356 3.16329   4
   1   3  -8 53.6536 2.00283   1
   1   3  -7 42.1853 2.53815   4
   1   3  -7 41.5186 1.69307   1
   1   3  -6 48.7332 1.84684   1
   1   3  -6 50.8054 2.55806   4
   1   3  -5 31.9585 1.40227   1
   1   3  -5 35.1974 1.94889   4
   1   3  -4 108.501 3.28717   1
   1   3  -4 120.066 3.83633   4
   1   3  -3 81.7220 2.57772   1
   1   3  -3 91.2029 2.94056   4
   1   3  -2 120.786 3.38855   1
   1   3  -2 121.625 3.56229   4
  -1   3   2 120.444 3.04507   3
   1   3  -1 0.62524 0.38572   1
  -1   3  -1 369.457 9.14776   4
  -1   3  -2 534.132 13.0307   4
   1   3   2 515.080 12.8147   1
  -1   3  -3 212.727 5.93458   4
  -1   3  -4 283.102 7.88680   4
  -1   3  -5 90.9071 3.45186   4
  -1   3  -6 59.6537 2.87129   4
  -1   3  -7 34.8139 2.32432   4
  -1   3  -8 9.98705 1.02439   1
  -1   3  -8 9.87731 1.70172   4
  -1   3  -9 4.78084 0.84918   1
  -1   3  -9 6.32789 1.59574   4
  -1   3 -10 1.30099 0.74787   1
  -1   3 -10 1.79100 1.61008   4
  -1   3 -11 2.42667 1.75282   4
   1   4 -11 9.42481 2.11617   4
   1   4 -11 6.88642 1.56114   3
   1   4 -10 9.54138 0.92132   1
   1   4 -10 8.59404 1.80995   4
   1   4 -10 6.69656 1.43890   3
   1   4  -9 3.67667 0.72715   1
   1   4  -9 5.76719 1.52170   4
   1   4  -9 5.62922 1.27019   3
   1   4  -8 21.7424 2.03222   4
   1   4  -8 20.5203 1.23318   1
   1   4  -7 15.8458 1.09617   1
   1   4  -7 19.0990 1.74679   4
   1   4  -6 62.8496 2.30914   1
   1   4  -6 65.2387 2.98763   4
   1   4  -5 44.6226 1.81656   1
   1   4  -5 43.9803 2.30005   4
   1   4  -4 62.0796 2.21955   1
   1   4  -4 66.0899 2.59440   4
  -1   4   3 233.490 5.78271   1
   1   4  -3 236.216 6.25996   1
   1   4  -3 234.831 6.51262   4
   1   4  -2 57.9434 1.99468   1
  -1   4  -2 30.6903 1.34876   4
   1   4   2 32.1257 1.22939   1
  -1   4  -3 248.041 6.87741   4
   1   4   3 252.712 6.44810   1
  -1   4  -4 25.2071 1.51791   4
  -1   4  -5 85.3465 3.34148   4
  -1   4  -6 61.1115 2.90609   4
  -1   4  -7 45.6301 2.65333   4
  -1   4  -8 81.9120 3.04555   1
  -1   4  -8 85.4253 3.94213   4
  -1   4  -9 11.7023 1.15302   1
  -1   4  -9 11.7438 1.78621   4
  -1   4 -10 35.9723 1.83902   1
  -1   4 -10 34.0072 2.86621   4
  -1   4 -11 7.61452 2.03330   4
   1   5 -11 11.6368 2.19502   4
   1   5 -10 22.2012 1.42747   1
   1   5 -10 21.2630 2.39274   4
   1   5 -10 24.7616 2.10370   3
   1   5  -9 54.1352 2.23166   1
   1   5  -9 51.2114 3.18343   4
   1   5  -9 56.3026 2.91359   3
   1   5  -8 50.8753 3.01358   4
   1   5  -8 53.7741 2.21718   1
   1   5  -7 35.4418 1.72895   1
   1   5  -7 37.4024 2.35539   4
   1   5  -6 49.0498 2.04142   1
   1   5  -6 51.1074 2.59775   4
   1   5  -5 129.484 3.98202   1
   1   5  -5 127.991 4.46730   4
   1   5  -4 37.2266 1.61114   1
   1   5  -4 40.5458 1.93123   4
  -1   5   4 32.0806 1.01458   1
  -1   5   3 106.032 3.02659   1
   1   5  -3 122.630 3.52708   1
   1   5  -3 122.030 3.78139   4
   1   5  -2 88.2318 2.83259   1
   1   5   0 185.524 5.02506   1
  -1   5  -2 124.613 3.64486   4
   1   5   2 120.345 3.46863   1
  -1   5  -3 180.812 5.28889   4
   1   5   3 184.436 4.92780   1
  -1   5  -4 200.503 6.05876   4
   1   5   4 208.788 5.42937   1
  -1   5  -5 130.336 4.49153   4
  -1   5  -6 85.7337 3.55800   4
  -1   5  -7 33.9809 1.80541   1
  -1   5  -7 39.4708 2.43413   4
  -1   5  -8 28.2363 1.70092   1
  -1   5  -8 29.0817 2.33469   4
  -1   5  -9 3.98819 0.93296   1
  -1   5  -9 4.36728 1.56752   4
  -1   5 -10 7.36904 1.05968   1
  -1   5 -10 9.43757 1.93904   4
  -1   5 -11 7.00631 2.04413   4
   1   6 -11 10.8462 2.12730   4
   1   6 -10 3.20936 0.90217   1
   1   6 -10 4.66895 1.74054   4
   1   6 -10 2.92554 1.41643   3
   1   6  -9 2.84909 1.51852   4
   1   6  -9 2.89520 0.83690   1
   1   6  -8 2.98592 1.39641   4
   1   6  -8 1.52505 0.78678   1
   1   6  -7 15.0627 1.25003   1
   1   6  -7 17.7674 1.74370   4
   1   6  -6 42.2246 1.95927   1
   1   6  -6 39.2273 2.34573   4
   1   6  -5 70.9425 2.64549   1
   1   6  -5 70.8312 2.99821   4
   1   6  -4 169.011 4.88516   1
   1   6  -4 163.939 5.18616   4
  -1   6   4 161.594 4.23564   1
  -1   6   3 86.5230 2.53182   1
   1   6  -3 88.4344 2.96321   1
  -1   6   2 582.328 14.5062   1
   1   6  -2 596.733 14.8280   1
  -1   6   1 67.3640 2.15942   2
  -1   6   0 210.204 5.54859   2
  -1   6  -1 193.179 5.22428   2
   1   6   2 74.4894 2.42213   1
  -1   6  -3 68.2495 2.56354   4
   1   6   3 68.3364 2.24850   1
  -1   6  -4 173.130 5.51521   4
   1   6   4 186.076 4.96154   1
  -1   6  -5 49.1192 2.43306   4
  -1   6  -6 44.9801 2.47021   4
  -1   6  -7 12.0216 1.19943   1
  -1   6  -7 13.7235 1.66199   4
  -1   6  -8 30.4463 1.80362   1
  -1   6  -8 28.5787 2.31708   4
  -1   6  -9 49.8118 2.36827   1
  -1   6  -9 51.8188 3.15183   4
  -1   6 -10 18.5160 1.52092   1
  -1   6 -10 22.2000 2.44284   4
  -1   6 -11 21.3409 2.56539   4
   1   7 -11 12.6736 2.21106   4
   1   7 -10 32.1150 1.84681   1
   1   7 -10 31.0789 2.72096   4
   1   7 -10 32.5085 2.51625   3
   1   7  -9 29.2651 2.47570   4
   1   7  -9 24.2017 1.64651   1
   1   7  -8 78.7396 3.02921   1
   1   7  -8 72.6691 3.68218   4
   1   7  -7 52.9089 2.35687   1
   1   7  -7 51.5140 2.87659   4
   1   7  -6 33.9604 1.81199   1
   1   7  -6 36.1361 2.26221   4
   1   7  -5 49.9810 2.16942   1
   1   7  -5 48.2392 2.43927   4
  -1   7   5 47.2018 1.43469   1
  -1   7   4 65.9659 2.08364   1
   1   7  -4 73.1802 2.69381   1
   1   7  -3 225.677 6.41092   1
  -1   7   3 225.045 5.94276   1
  -1   7   2 48.0237 1.80717   1
   1   7  -2 52.9182 2.07326   1
  -1   7   2 47.9295 1.86443   2
  -1   7   1 32.9345 1.34670   2
  -1   7   0 31.9585 1.32439   2
   1   7   0 32.1103 1.39749   3
  -1   7  -1 365.387 9.35537   2
   1   7   1 363.966 9.21753   3
   1   7   2 140.734 4.11844   1
   1   7   3 203.387 5.58009   1
  -1   7  -4 180.338 5.52003   4
   1   7   4 177.063 4.93388   1
  -1   7  -5 150.424 5.13555   4
   1   7   5 158.793 4.34922   1
  -1   7  -6 95.3734 3.49096   1
  -1   7  -6 91.5931 3.80218   4
  -1   7  -7 38.0223 2.11562   1
  -1   7  -7 40.6411 2.53043   4
  -1   7  -8 26.4996 1.77936   1
  -1   7  -8 24.6668 2.24158   4
  -1   7  -9 9.30998 1.26215   1
  -1   7  -9 7.38153 1.66172   4
  -1   7 -10 2.22207 0.98549   1
  -1   7 -10 4.01031 1.67708   4
  -1   7 -11 0.45504 1.73843   4
   1   8 -11 5.25398 1.96051   4
   1   8 -10 2.15448 0.95990   1
   1   8 -10 1.97960 1.56950   4
   1   8  -9 3.93987 0.97454   1
   1   8  -9 2.43832 1.44363   4
   1   8  -9 2.66580 1.31709   3
   1   8  -8 13.9908 1.36358   1
   1   8  -8 14.1261 1.88761   4
   1   8  -7 9.71056 1.57788   4
   1   8  -7 9.37354 1.13710   1
   1   8  -6 60.8748 2.62335   1
   1   8  -6 60.7450 3.00122   4
  -1   8   5 50.7165 1.69301   1
   1   8  -5 59.0364 2.43181   1
  -1   8   4 188.084 5.08182   1
   1   8  -4 193.357 5.73110   1
  -1   8   3 214.655 5.78953   1
   1   8  -3 213.474 6.23959   1
  -1   8   2 55.2987 2.01209   1
  -1   8   2 50.4139 1.95886   2
  -1   8   1 846.771 21.3446   1
  -1   8   1 875.414 21.1246   2
  -1   8   0 147.821 4.13471   2
   1   8   0 145.484 4.26316   3
  -1   8  -1 88.2561 2.81148   2
   1   8   1 87.7941 2.74553   3
   1   8   2 132.808 4.01481   1
   1   8   3 65.0606 2.34388   1
  -1   8  -4 20.3686 1.46903   4
   1   8   4 17.5266 1.07391   1
  -1   8  -5 50.5862 2.44407   1
  -1   8  -5 60.8457 2.76742   4
   1   8   5 53.8651 1.98390   1
  -1   8  -6 42.0990 2.26033   1
  -1   8  -6 49.1671 2.64015   4
  -1   8  -7 83.6049 3.35555   1
  -1   8  -7 82.8016 3.75948   4
  -1   8  -8 46.1789 2.41210   1
  -1   8  -8 47.7530 2.90365   4
  -1   8  -9 14.0537 1.49430   1
  -1   8  -9 13.6416 1.90342   4
  -1   8 -10 41.5688 2.35286   1
  -1   8 -10 44.4961 3.19485   4
  -1   8 -11 12.4007 2.29120   4
   1   9 -11 9.52988 2.14353   4
   1   9 -10 19.4946 1.64266   1
   1   9 -10 22.2608 2.37715   4
   1   9  -9 28.7388 1.90679   1
   1   9  -9 31.3042 2.60149   4
   1   9  -9 29.1375 2.42053   3
   1   9  -8 72.5172 3.12256   1
   1   9  -8 76.1711 3.78270   4
   1   9  -7 28.2666 1.82491   1
   1   9  -7 30.1377 2.27034   4
  -1   9   6 29.3558 1.03489   1
   1   9  -6 26.6620 1.72507   1
  -1   9   5 22.3339 1.02050   1
   1   9  -5 18.4894 1.44523   1
  -1   9   4 166.822 4.69051   1
   1   9  -4 171.170 5.32172   1
  -1   9   3 91.3626 2.87438   1
   1   9  -3 94.0388 3.29959   1
  -1   9   3 83.5695 2.24686   3
  -1   9   2 32.4225 1.58322   1
  -1   9   2 35.8821 1.58645   2
  -1   9   1 41.7137 1.81195   1
  -1   9   1 37.6435 1.56163   2
   1   9  -1 40.2481 1.83079   3
  -1   9   0 200.255 5.45479   2
   1   9   0 201.329 5.63660   3
   1   9   1 112.950 3.67209   1
  -1   9  -1 116.767 3.52408   2
   1   9   1 116.322 3.46578   3
   1   9   2 287.304 7.80992   1
   1   9   3 122.815 3.83304   1
  -1   9  -4 159.979 5.10433   1
   1   9   4 155.156 4.59321   1
  -1   9  -5 92.1241 3.56032   1
  -1   9  -5 88.5580 3.59111   4
   1   9   5 93.1199 2.97747   1
  -1   9  -6 37.5261 2.16225   1
  -1   9  -6 38.0086 2.32907   4
  -1   9  -7 47.8970 2.50570   1
  -1   9  -7 45.5727 2.75423   4
  -1   9  -8 21.8899 1.77889   1
  -1   9  -8 26.1300 2.29294   4
  -1   9  -9 4.59915 1.16534   1
  -1   9  -9 5.14577 1.59565   4
  -1   9 -10 2.97412 1.86216   4
  -1   9 -10 2.17005 1.11787   1
   1  10 -10 0.72437 1.64748   4
   1  10 -10 1.26295 1.09218   1
   1  10  -9 2.03540 1.01184   1
   1  10  -8 2.34722 1.02300   1
   1  10  -7 7.08234 1.16357   1
  -1  10   6 44.4432 1.57610   1
   1  10  -6 47.4042 2.44777   1
  -1  10   5 158.456 4.44965   1
   1  10  -5 157.492 5.21128   1
  -1  10   4 43.1601 1.75510   1
   1  10  -4 42.3374 2.21454   1
  -1  10   3 16.2725 1.09287   1
   1  10  -3 16.2076 1.34802   1
  -1  10   3 15.4197 0.66513   3
  -1  10   2 294.905 7.91049   1
  -1  10   2 285.011 7.71452   2
   1  10  -1 203.821 5.26792   2
  -1  10   1 210.133 5.64692   2
  -1  10   0 149.700 4.33482   2
   1  10   0 154.189 4.54413   3
  -1  10  -1 27.1541 1.34751   2
   1  10   1 25.5357 1.28289   3
  -1  10  -2 27.6892 1.47377   2
  -1  10  -3 33.1141 1.86775   1
   1  10   3 31.7414 1.61863   1
  -1  10  -4 37.7675 2.13015   1
   1  10   4 36.5470 1.73075   1
  -1  10  -5 33.1997 2.05021   1
   1  10   5 37.2479 1.68665   1
  -1  10  -6 119.619 4.41541   1
   1  10   6 120.523 3.64096   1
  -1  10  -7 10.9340 1.38729   1
  -1  10  -7 9.48775 1.58360   4
  -1  10  -8 15.3550 1.65442   1
  -1  10  -8 14.1687 1.89314   4
  -1  10  -9 56.6915 2.90064   1
  -1  10  -9 53.8796 3.36906   4
  -1  10 -10 12.4840 2.11662   4
  -1  10 -10 13.1195 1.62692   1
   1  11 -10 23.1268 1.89658   1
   1  11  -9 20.6312 1.82239   1
   1  11  -8 38.3603 2.30300   1
   1  11  -7 25.5850 1.86070   1
  -1  11   6 34.0493 1.38904   1
   1  11  -6 31.8521 2.08275   1
  -1  11   5 106.593 3.31287   1
   1  11  -5 105.296 3.99898   1
  -1  11   4 6.53556 0.81536   1
   1  11  -4 8.97965 1.16915   1
   1  11  -3 16.3549 1.41581   1
  -1  11   3 13.5004 0.69399   3
   1  11  -2 0.13775 0.38504   1
   1  11  -2-0.18858 0.58334   3
   1  11  -1 13.1992 0.67610   2
  -1  11   1 12.6886 0.91266   2
   1  11   0 19.9159 1.26869   3
  -1  11   0 20.9857 1.15302   2
  -1  11  -1 109.354 3.45225   2
   1  11   1 109.627 3.45818   3
  -1  11  -2-0.42463 0.45758   1
  -1  11  -2 53.5488 1.76946   2
  -1  11  -3 99.6446 3.77301   1
  -1  11  -4 87.0816 3.51777   1
  -1  11  -5 61.5567 2.94034   1
   1  11   5 65.0831 2.43448   1
  -1  11  -6 99.2018 3.93679   1
   1  11   6 94.7220 3.14492   1
  -1  11  -7 13.0604 1.48945   1
  -1  11  -8 10.9675 1.54322   1
  -1  11  -9 3.60147 1.29986   1
  -1  11  -9 4.09692 1.58146   4
  -1  11 -10 0.72169 1.68013   4
  -1  11 -10 0.38127 1.13881   1
   1  12 -10 5.72585 1.32066   1
   1  12  -9 0.37357 1.10768   1
   1  12  -8 5.56568 1.29332   1
   1  12  -7 4.88865 1.24394   1
  -1  12   7 2.51343 0.52691   1
  -1  12   6 104.793 3.22395   1
   1  12  -6 104.529 4.12886   1
  -1  12   5 94.7668 3.21494   1
   1  12  -5 98.9837 3.92337   1
   1  12  -4 57.2891 2.73204   1
   1  12  -3 126.451 4.55934   1
  -1  12   3 131.649 3.55076   3
   1  12  -2 49.5955 2.37849   1
  -1  12   2 50.1886 2.01530   2
   1  12  -2 51.1576 2.35207   3
   1  12  -1 140.481 1.75614   2
  -1  12   1 140.477 2.50061   2
  -1  12   0 47.8519 1.91492   2
  -1  12  -1 96.2164 2.20767   2
   1  12   1 101.757 2.31263   3
  -1  12  -2 70.7334 2.52152   1
  -1  12  -2 75.9561 2.08648   2
  -1  12  -3 9.75135 1.21159   1
  -1  12  -3 9.31982 1.04997   2
  -1  12  -4 12.6330 1.37429   1
  -1  12  -5 27.8440 1.98017   1
   1  12   6 25.9224 1.44831   1
  -1  12  -6 21.6049 1.89160   1
  -1  12  -7 15.0820 1.68570   1
  -1  12  -8 45.3420 2.68843   1
  -1  12  -9 13.8193 1.72626   1
  -1  12 -10 31.3289 2.37933   1
   1  13 -10 20.8884 1.98234   1
   1  13  -9 46.2134 2.77605   1
   1  13  -8 25.7108 2.10121   1
  -1  13   7 11.6544 0.84438   1
   1  13  -7 13.2874 1.63672   1
  -1  13   6 22.4538 1.27930   1
   1  13  -6 21.3029 1.83347   1
   1  13  -5 66.0327 3.13082   1
   1  13  -4 28.5549 2.02142   1
   1  13  -3 44.5806 2.20512   1
  -1  13   3 41.3617 1.16412   3
   1  13  -3 46.3506 2.12398   3
  -1  13   2 0.06475 0.57712   1
   1  13  -2 9.23653 1.15179   1
   1  13  -2 9.08107 0.73417   2
   1  13  -2 11.2392 1.18063   3
   1  13  -1 3.20355 0.45082   2
  -1  13   1 3.26413 0.83763   1
   1  13  -1 0.06340 0.56123   3
  -1  13   1 3.46614 0.66187   2
  -1  13   0 11.9363 1.22493   1
  -1  13   0 15.3032 1.04626   2
   1  13   1 70.7784 2.86773   1
  -1  13  -1 66.4626 2.48786   2
   1  13   2 111.270 3.92430   1
  -1  13  -2 110.855 3.64782   2
  -1  13  -2 105.099 4.08599   1
  -1  13  -3 48.3635 1.92078   2
  -1  13  -3 42.6451 2.15516   1
   1  13   4 0.24661 0.59706   1
  -1  13  -4 104.906 3.33968   1
  -1  13  -5 39.7246 2.40949   1
  -1  13  -6 81.5386 3.67989   1
   1  13   7 39.9041 1.80096   1
  -1  13  -7 42.5620 2.60964   1
  -1  13  -8 11.4757 1.61099   1
  -1  13  -9 6.33625 1.54128   1
  -1  13 -10-0.74109 1.26494   1
   1  14 -10 3.27599 1.34366   1
   1  14  -9 2.41539 1.35216   1
   1  14  -8 2.39720 1.28640   1
  -1  14   7 7.17182 0.82311   1
   1  14  -7 7.46321 1.42833   1
   1  14  -6 14.7248 1.68968   1
   1  14  -5 66.8612 3.24585   1
  -1  14   4-0.12022 0.51672   1
   1  14  -4 32.8648 2.03200   1
   1  14  -3 39.4501 2.31077   1
  -1  14   3 38.3813 1.99141   1
  -1  14   3 39.5989 1.50390   3
   1  14  -3 37.8970 2.21693   3
   1  14  -2 119.249 4.37297   1
   1  14  -2 117.155 3.41480   2
  -1  14   2 112.215 4.08645   1
   1  14  -2 113.344 4.14681   3
  -1  14   2 114.657 3.58385   3
  -1  14   1 28.4144 1.78051   1
  -1  14   1 27.5305 1.41653   2
   1  14  -1 29.2715 1.08814   2
   1  14  -1 26.3867 1.68926   3
   1  14   0 154.561 3.71352   1
  -1  14   0 159.908 3.80324   1
  -1  14   0 163.328 2.82659   2
   1  14   1 34.8417 2.00105   1
  -1  14  -1 35.3995 1.70959   2
   1  14   2 7.47878 1.07800   1
  -1  14  -2 7.58031 0.91894   2
  -1  14  -2 8.20595 1.15835   1
   1  14   3 22.8061 1.59860   1
  -1  14  -3 23.0422 1.76584   1
  -1  14  -3 22.5493 1.51935   2
   1  14   4 11.1676 1.17735   1
  -1  14  -4 11.7656 1.53406   1
   1  14   5-0.12368 0.60407   1
  -1  14  -5 18.1317 1.76100   1
  -1  14  -6 28.6368 2.17147   1
  -1  14  -7 29.9016 2.33811   1
  -1  14  -8 24.5152 2.15301   1
  -1  14  -9 41.4949 2.80652   1
  -1  14 -10 15.3708 1.98899   1
   1  15 -10 19.0871 2.07248   1
   1  15  -9 26.9850 2.30021   1
   1  15  -8 34.6708 2.50498   1
  -1  15   8 33.5001 1.24246   1
  -1  15   7 11.8388 1.00236   1
   1  15  -7 12.8609 1.65887   1
   1  15  -6 13.6790 1.66867   1
  -1  15   5-0.42021 0.57596   1
   1  15  -5 2.75886 1.11922   1
  -1  15   4 37.6753 2.00011   1
   1  15  -4 42.3930 2.54241   1
   1  15  -4 38.6068 2.39142   3
   1  15  -3 59.2818 2.21464   2
  -1  15   3 53.0725 2.53216   1
   1  15  -3 53.3915 2.85722   1
   1  15  -3 55.1725 2.78740   3
  -1  15   3 54.3796 1.95539   3
  -1  15   2 4.31950 0.92915   1
   1  15  -2 3.49282 1.03215   1
   1  15  -2 4.62394 0.62918   2
  -1  15   2 2.82637 0.70491   3
   1  15  -2 3.24032 0.98190   3
  -1  15   1 7.70625 1.09154   1
  -1  15   1 6.85797 0.80756   2
   1  15  -1 6.69138 1.05921   3
   1  15  -1 8.06377 0.58314   2
   1  15   0 16.3100 1.49362   1
  -1  15   0 15.3556 1.38574   1
   1  15   0 4.96948 0.90086   3
  -1  15   0 14.0488 1.03987   2
   1  15   1 28.9321 1.84562   1
  -1  15  -1 29.7449 1.57377   2
   1  15   2 85.0130 3.47614   1
  -1  15  -2 87.2519 3.14993   2
  -1  15  -2 85.4157 3.66924   1
   1  15   2 86.7830 2.99580   3
   1  15   3 53.0607 2.55456   1
  -1  15  -3 52.9568 2.81084   1
  -1  15  -3 51.0721 2.36889   2
   1  15   4 61.5451 2.74956   1
  -1  15  -4 63.6496 3.20372   1
  -1  15  -4 62.4932 2.80490   2
   1  15   5 43.2512 2.17065   1
  -1  15  -5 42.9162 2.67578   1
   1  15   6 30.6739 1.72841   1
  -1  15  -6 30.5622 2.30033   1
  -1  15  -7 52.5188 3.08534   1
  -1  15  -8 16.2004 1.91920   1
  -1  15  -9 3.39567 1.46067   1
  -1  15 -10 1.51659 1.39925   1
   1  16 -10 4.05708 1.55341   1
   1  16  -9 1.27425 1.34873   1
  -1  16   8 5.37565 0.71202   1
   1  16  -8 3.91820 1.44996   1
   1  16  -7 10.0158 1.76379   1
  -1  16   6-0.17428 0.60059   1
   1  16  -6 20.2309 1.89534   1
  -1  16   5 19.0792 1.46622   1
   1  16  -5 20.7168 2.01748   1
   1  16  -5 22.0175 2.03049   3
  -1  16   4 56.4710 2.55072   1
   1  16  -4 53.3283 2.96632   1
   1  16  -4 50.5305 2.83643   3
  -1  16   3 40.0657 2.17946   1
   1  16  -3 39.3103 1.74238   2
   1  16  -3 36.3055 2.36983   1
   1  16  -3 41.7803 2.41634   3
  -1  16   3 37.1966 1.58165   3
   1  16  -2 45.0295 2.60774   1
   1  16  -2 48.7946 1.76251   2
  -1  16   2 45.5898 2.42899   1
   1  16  -2 46.2459 2.47853   3
  -1  16   1 83.0405 3.53507   1
   1  16  -1 86.9892 2.42158   2
  -1  16   1 86.0554 2.91805   2
   1  16  -1 80.8409 3.38453   3
   1  16   0 48.0622 2.60575   1
  -1  16   0 51.8149 2.68128   1
  -1  16   0 51.9738 2.06276   2
   1  16   0 49.2025 2.36881   3
   1  16   1 64.0536 2.56065   1
  -1  16  -1 65.3028 1.99091   2
   1  16   2 34.8200 2.11812   1
  -1  16  -2 30.4738 1.70529   2
  -1  16  -2 31.0855 2.19896   1
   1  16   3 7.96292 1.21383   1
  -1  16  -3 8.37521 1.10593   2
  -1  16  -3 8.96178 1.39997   1
   1  16   4 10.2181 1.27323   1
  -1  16  -4 9.33724 1.52986   1
  -1  16  -4 9.52993 1.27149   2
   1  16   5 11.6905 1.29698   1
  -1  16  -5 12.3488 1.41394   2
  -1  16  -5 10.4711 1.62945   1
   1  16   6 11.1381 1.23910   1
  -1  16  -6 12.4217 1.79105   1
   1  16   7 16.3054 1.26683   1
  -1  16  -7 13.9104 1.82381   1
  -1  16  -8 23.2314 2.18015   1
  -1  16  -9 13.4138 1.97864   1
  -1  16 -10 21.8612 2.33147   1
   1  17 -10 10.4710 1.82801   1
   1  17  -9 27.2174 2.48011   1
  -1  17   8 16.3602 1.10224   1
   1  17  -8 15.5949 1.94669   1
   1  17  -7 42.0144 2.83411   1
  -1  17   6 27.2315 1.69574   1
   1  17  -6 27.2625 2.34804   1
   1  17  -5 7.97046 1.50432   1
  -1  17   5 5.79170 1.04482   1
   1  17  -5 6.47900 1.46846   3
  -1  17   4 63.9233 2.97543   1
   1  17  -4 74.1089 2.83275   2
   1  17  -4 74.3637 3.62197   1
   1  17  -4 72.6753 3.48116   3
  -1  17   3 8.21671 1.25358   1
   1  17  -3 7.27844 1.39641   1
   1  17  -3 9.82543 0.93461   2
   1  17  -3 8.60085 1.39481   3
  -1  17   3 8.46054 0.88383   3
  -1  17   2 8.49524 1.30359   1
   1  17  -2 9.72279 1.45252   1
   1  17  -2 9.68469 0.80698   2
   1  17  -2 10.4712 1.36817   3
  -1  17   1 6.13041 1.19862   1
   1  17  -1 6.05111 1.11489   3
   1  17  -1 5.12739 0.46174   2
  -1  17   1 5.85698 0.81660   2
   1  17   0 25.4375 1.94747   1
  -1  17   0 24.8601 1.93888   1
  -1  17   0 22.5109 1.32448   2
   1  17   0 21.2382 1.61728   3
   1  17   1 30.9956 2.13173   1
  -1  17  -1 35.9822 1.73933   2
   1  17   1 33.8248 1.85543   3
   1  17   2 95.2913 3.98531   1
  -1  17  -2 105.346 3.58401   2
   1  17   3 77.4363 3.37510   1
  -1  17  -3 78.2453 3.07456   2
  -1  17  -3 76.4639 3.68304   1
   1  17   4 50.9855 2.60324   1
  -1  17  -4 55.2655 3.09714   1
  -1  17  -4 50.1035 2.50270   2
   1  17   5 67.0818 2.97950   1
  -1  17  -5 68.3322 3.57613   1
  -1  17  -5 68.9580 3.16139   2
   1  17   6 32.1086 1.92166   1
  -1  17  -6 27.2889 2.41267   1
  -1  17  -6 26.3525 2.09808   2
   1  17   7 35.3488 1.94263   1
  -1  17  -7 33.8874 2.63282   1
  -1  17  -8 7.70078 1.74634   1
  -1  17  -9 3.93596 1.63596   1
   1  18  -9 1.37517 1.47760   1
   1  18  -8 0.75674 1.46818   1
   1  18  -7 15.8034 2.03798   1
  -1  18   7 14.0008 1.26478   1
  -1  18   6 10.1307 1.32448   1
   1  18  -6 12.9757 1.97380   1
   1  18  -5 36.5884 2.62299   1
  -1  18   5 31.6469 2.02026   1
  -1  18   4 72.8253 3.20920   1
   1  18  -4 74.0210 3.71742   1
   1  18  -4 77.9939 2.90569   2
   1  18  -4 78.1118 3.68819   3
   1  18  -3 50.0685 2.92995   1
  -1  18   3 47.0998 2.58744   1
   1  18  -3 51.1386 2.02791   2
   1  18  -3 58.4429 2.93992   3
  -1  18   3 49.6839 1.98899   3
  -1  18   2 88.9295 3.75719   1
   1  18  -2 89.5054 2.72316   2
   1  18  -2 85.0647 3.72767   3
  -1  18   1 18.4510 1.69891   1
  -1  18   1 17.7838 1.42103   3
   1  18  -1 15.5558 0.63247   2
  -1  18   1 15.9389 1.14318   2
   1  18  -1 17.2120 1.54800   3
   1  18   0 90.0521 3.90731   1
  -1  18   0 89.2664 3.95418   1
   1  18   0 86.9878 3.49664   3
  -1  18   0 90.1462 3.04433   2
   1  18   1 95.7218 4.01446   1
  -1  18  -1 90.7580 4.09030   1
   1  18   1 94.5744 3.52037   3
  -1  18  -1 93.8609 3.26535   2
   1  18   2 26.7621 2.00644   1
  -1  18  -2 27.4537 1.65087   2
   1  18   3 12.9706 1.49667   1
  -1  18  -3 12.1110 1.26551   2
  -1  18  -3 12.4413 1.63527   1
   1  18   4 47.6232 2.64618   1
  -1  18  -4 48.9595 2.99104   1
  -1  18  -4 48.5523 2.48930   2
   1  18   5 5.71990 1.15970   1
  -1  18  -5 3.41800 1.44662   1
  -1  18  -5 4.29134 1.26664   2
   1  18   6 14.6483 1.47267   1
  -1  18  -6 15.2035 1.96840   1
  -1  18  -6 17.1310 1.77437   2
   1  18   7 24.8704 1.70469   1
  -1  18  -7 20.8796 2.07041   2
  -1  18  -7 23.3053 2.27460   1
  -1  18  -8 9.16992 1.89655   1
   1  19  -8 17.5721 2.12850   1
   1  19  -7 13.7838 1.94318   1
  -1  19   7 11.8110 1.24795   1
   1  19  -6 14.6584 1.97257   1
  -1  19   6 13.7140 1.38692   1
  -1  19   5 29.4638 2.00331   1
   1  19  -5 32.4135 2.53825   1
   1  19  -5 31.0466 1.89949   2
  -1  19   4 10.3897 1.37529   1
   1  19  -4 11.5758 1.68310   1
   1  19  -4 11.3025 1.13475   2
   1  19  -3 23.2466 2.15362   1
  -1  19   3 21.2105 1.84629   1
   1  19  -3 22.0694 1.29408   2
  -1  19   3 20.1483 1.28956   3
   1  19  -3 22.7984 2.03164   3
  -1  19   2 4.20361 1.14408   1
   1  19  -2 4.94832 0.64791   2
  -1  19   2 0.11091 0.61345   3
   1  19  -2 3.65687 1.21919   3
  -1  19   1 5.82569 1.26637   1
   1  19  -1 4.62206 1.29672   1
  -1  19   1 5.42074 0.84756   2
  -1  19   1 4.41087 0.98812   3
   1  19  -1 6.30615 1.23196   3
   1  19   0 30.7337 2.24444   1
  -1  19   0 30.2372 2.25426   1
   1  19   0 30.3979 1.97417   3
  -1  19   0 31.6169 1.57507   2
   1  19   1 33.5632 2.32020   1
  -1  19  -1 38.3364 2.58127   1
   1  19   1 36.3935 2.05718   3
  -1  19  -1 36.2054 1.80968   2
   1  19   2 24.7899 2.05256   1
  -1  19  -2 27.9546 1.67247   2
   1  19   3 83.9526 3.69863   1
  -1  19  -3 80.1464 3.98199   1
  -1  19  -3 81.6695 3.20124   2
   1  19   4 35.5284 2.30683   1
  -1  19  -4 34.1129 2.09161   2
  -1  19  -4 36.8620 2.68041   1
   1  19   5 13.2465 1.51678   1
  -1  19  -5 13.7814 1.91720   1
  -1  19  -5 17.3845 1.67776   2
   1  19   6 28.6738 1.95109   1
  -1  19  -6 27.3233 2.12170   2
  -1  19  -6 27.0318 2.47275   1
   1  19   7 13.0323 1.36904   1
  -1  19  -7 11.8161 1.96209   1
  -1  19  -7 11.0075 1.76249   2
  -1  19  -8 14.1790 1.98622   2
   1  20  -7 3.10834 1.59843   1
  -1  20   7 2.84371 1.02234   1
  -1  20   6 12.5756 1.47680   1
   1  20  -6 16.2299 2.02209   1
   1  20  -6 12.3746 1.50399   2
  -1  20   5 14.0474 1.56712   1
   1  20  -5 16.0199 1.99511   1
   1  20  -5 14.5237 1.41649   2
  -1  20   4 20.9996 1.85090   1
   1  20  -4 23.8746 2.21935   1
   1  20  -4 21.9020 1.42763   2
   1  20  -3 40.1188 2.79776   1
  -1  20   3 37.3462 2.42353   1
   1  20  -3 37.5382 1.65942   2
   1  20  -3 32.9634 2.43493   3
  -1  20   2 27.1865 2.11220   1
  -1  20   2 23.4165 1.55323   3
   1  20  -2 26.1621 2.06098   3
   1  20  -2 27.0668 1.10089   2
   1  20  -1 57.5611 3.22129   1
  -1  20   1 58.8005 3.15517   1
   1  20  -1 62.6103 3.01162   3
  -1  20   1 58.4088 2.67507   3
   1  20   0 25.2984 2.16727   1
  -1  20   0 28.8356 2.25076   1
  -1  20   0 26.9838 1.91504   3
  -1  20   0 26.8136 1.45665   2
   1  20   0 29.1553 1.99187   3
   1  20   1 62.5372 3.29489   1
  -1  20  -1 59.7723 3.31692   1
   1  20   1 61.3197 2.77814   3
  -1  20  -1 60.4422 2.42620   2
   1  20   2 2.54736 1.14535   1
  -1  20  -2 4.19001 0.99247   2
   1  20   3 18.3799 1.85418   1
  -1  20  -3 23.2346 2.19831   1
  -1  20  -3 20.3205 1.58811   2
  -1  20  -4 2.33295 1.27313   1
   1  20   4 3.13978 1.21603   1
  -1  20  -4 3.40208 1.11381   2
  -1  20  -5 10.2922 1.82191   1
   1  20   5 11.8793 1.57138   1
  -1  20  -5 14.4412 1.60084   2
   1  20   6 6.11712 1.27285   1
  -1  20  -6 4.51191 1.64397   1
  -1  20  -6 4.61188 1.37004   2
  -1  20  -7 0.55507 1.50058   1
   1  20   7 1.34424 0.99664   1
  -1  20  -7 2.25918 1.33593   2
  -1  20  -8 21.8638 2.27901   2
   1  21  -7 10.6570 1.50535   2
  -1  21   6 19.6590 1.72127   1
   1  21  -6 17.1294 2.17461   1
   1  21  -6 17.9284 1.65768   2
   1  21  -5 5.96378 1.64693   1
  -1  21   5 10.2075 1.45040   1
   1  21  -5 6.97523 1.15179   2
  -1  21   4 18.1426 1.78160   1
   1  21  -4 19.7294 2.17838   1
   1  21  -4 16.7680 1.32816   2
  -1  21   3 6.40666 1.37993   1
   1  21  -3 7.72455 1.69144   1
   1  21  -3 8.04431 0.87606   2
  -1  21   2 4.55638 1.34678   1
  -1  21   2 5.27412 1.01910   3
   1  21  -2 6.11597 1.38006   3
   1  21  -2 4.42299 0.46988   2
  -1  21   1 3.06287 1.12019   1
   1  21  -1 2.03082 1.24640   1
  -1  21   1 2.60374 1.02104   3
   1  21  -1 2.49625 1.20932   3
   1  21   0 27.7932 2.26476   1
  -1  21   0 31.1246 2.45640   1
  -1  21   0 28.6769 2.03220   3
  -1  21   0 31.5507 1.56275   2
   1  21   0 30.9168 2.09076   3
   1  21   1 0.80874 1.13953   1
  -1  21  -1 1.22055 1.33144   1
  -1  21  -1 1.34341 0.80228   2
  -1  21  -1 0.55200 1.09550   3
   1  21   1 1.85698 1.02509   3
   1  21   2 64.8293 3.35217   1
  -1  21  -2 58.4063 2.54035   2
   1  21   3 33.3188 2.42016   1
  -1  21  -3 33.5047 1.98455   2
  -1  21  -3 36.1933 2.71946   1
   1  21   4 38.1040 2.49966   1
  -1  21  -4 35.5597 2.15882   2
  -1  21  -4 36.7793 2.84477   1
   1  21   5 10.2681 1.56072   1
  -1  21  -5 10.1060 1.80716   1
  -1  21  -5 9.38883 1.46335   2
   1  21   6 3.70443 1.20679   1
  -1  21  -6 4.37863 1.68985   1
  -1  21  -6 3.53120 1.31964   2
  -1  21  -7 10.8242 1.73228   2
  -1  21  -8 6.55894 1.79345   2
  -1  22   6 9.74618 1.55269   1
   1  22  -6 8.45875 1.36944   2
   1  22  -5 24.4119 2.41749   1
  -1  22   5 25.2167 2.09261   1
   1  22  -5 24.9366 1.65585   2
   1  22  -4 29.0895 2.49629   1
  -1  22   4 29.4311 2.23235   1
   1  22  -4 27.4995 1.55296   2
  -1  22   3 20.6271 1.98188   1
   1  22  -3 21.8693 2.28064   1
   1  22  -3 21.3611 1.15850   2
  -1  22   2 32.0305 2.45929   1
  -1  22   2 33.7973 1.92454   3
  -1  22   1 1.54596 1.24642   1
   1  22  -1 2.83552 1.22332   1
   1  22  -1 1.71573 1.18460   3
  -1  22   1 3.14277 1.07497   3
   1  22   0 52.1987 3.22299   1
  -1  22   0 60.1754 3.38062   1
  -1  22   0 56.0604 2.83884   3
  -1  22   0 55.0777 2.14853   2
   1  22   0 56.6256 2.86413   3
  -1  22  -1 6.00352 1.65915   1
   1  22   1 7.38780 1.52478   1
   1  22   1 5.82767 1.18041   3
  -1  22  -1 5.99881 1.34539   3
  -1  22  -1 5.08487 0.93975   2
   1  22   2 9.86452 1.60807   1
  -1  22  -2 10.7714 1.19557   2
   1  22   3 9.48485 1.65743   1
  -1  22  -3 7.33528 1.68796   1
  -1  22  -3 9.28667 1.24172   2
   1  22   4 24.9166 2.18705   1
  -1  22  -4 23.7815 1.81525   2
  -1  22  -4 20.9649 2.34934   1
   1  22   5 9.14282 1.56052   1
  -1  22  -5 10.5951 1.50932   2
   1  22   6 9.05229 1.51035   1
  -1  22  -6 7.78827 1.49783   2
  -1  22  -7 7.64740 1.58341   2
  -1  22  -8 9.54235 1.77603   2
  -1  23   6 8.67352 1.45599   1
  -1  23   5 9.04161 1.53046   1
  -1  23   4 6.33328 1.49239   1
   1  23  -3 10.5589 1.99157   1
  -1  23   3 9.78348 1.63759   1
  -1  23   2 6.25022 1.52090   1
  -1  23   2 3.79707 1.04052   3
   1  23  -1 1.84312 1.41208   1
  -1  23   1 3.09746 1.43811   1
   1  23  -1 3.51711 1.34930   3
  -1  23   1 2.53225 1.04316   3
  -1  23   0 1.93269 1.48278   1
   1  23   0 0.77971 1.29521   1
  -1  23   0 1.31987 1.18753   3
   1  23   0 1.07414 1.13737   3
   1  23   1 41.2881 2.89069   1
  -1  23  -1 40.8640 2.93407   1
  -1  23  -1 36.6145 1.75864   2
  -1  23  -1 40.2868 2.58339   3
   1  23   1 36.7767 2.27069   3
   1  23   2 25.4168 2.39548   1
  -1  23  -2 25.5326 2.51909   1
  -1  23  -2 29.0265 1.65901   2
   1  23   3 26.6490 2.33525   1
  -1  23  -3 23.2959 1.69932   2
   1  23   4 24.4273 2.20766   1
  -1  23  -4 25.5218 1.86774   2
   1  23   5 15.1025 1.88882   1
  -1  23  -5 13.1878 1.56455   2
   1  23   6 18.3984 1.89908   1
  -1  23  -6 15.6585 1.81535   2
  -1  24   5 8.16297 1.62216   1
  -1  24   4 15.7617 1.92852   1
  -1  24   3 20.3707 2.08410   1
  -1  24   2 16.5133 2.01793   1
   1  24  -2 24.2573 2.48681   1
   1  24  -1 42.2547 3.06780   1
  -1  24   1 40.9336 2.93763   1
  -1  24   1 39.1389 2.32964   3
   1  24   0 15.3318 2.11853   1
  -1  24   0 15.4107 2.14573   1
  -1  24   0 14.3556 1.72317   3
   1  24   0 15.5754 1.76492   3
  -1  24  -1 15.9259 2.18883   1
   1  24   1 14.7273 2.04768   1
   1  24   1 20.4263 1.81713   3
   1  24   2 10.1013 1.86859   1
  -1  24  -2 10.3082 1.11338   2
   1  24   3 4.06149 1.52061   1
   1  24   4 5.73591 1.60738   1
   1  24   5 10.0246 1.70447   1
  -1  25   5 7.82004 1.70695   1
  -1  25   4 11.9840 1.85870   1
  -1  25   3 2.45329 1.46131   1
  -1  25   2 2.71864 1.50423   1
  -1  25   1 1.85391 1.45113   1
   1  25   1 15.2093 2.16631   1
   1  25   2 29.5835 2.61241   1
   1  25   3 16.1313 2.10589   1
   1  25   4 28.5804 2.46682   1
   1  25   5 24.4445 2.31263   1
  -1  26   4 16.5540 2.13258   1
   2 -22   1 12.0877 1.73906   4
   2 -22   2 6.20549 1.59108   4
   2 -21  -7 7.98301 1.90567   4
   2 -21   2 13.8470 1.82734   4
   2 -21   3 26.3566 2.25699   4
   2 -20  -8 3.03383 1.75873   4
   2 -20  -7 23.3482 2.41057   4
   2 -20  -4 53.1470 2.42307   2
   2 -20  -3 14.7579 1.29173   2
   2 -20   2-0.68720 1.23908   4
   2 -20   3 1.52303 1.30666   4
   2 -20   4 28.2405 2.39295   4
   2 -19  -8 4.99696 1.84651   4
   2 -19  -7 6.21180 1.69679   4
   2 -19  -5 6.24727 1.23419   2
   2 -19  -4 15.4391 1.42718   2
   2 -19  -3 14.2124 1.30826   2
   2 -19   2 104.837 4.28848   4
   2 -19   3 25.9420 2.12530   4
   2 -19   4 14.3556 1.80879   4
   2 -19   5 38.6813 2.74249   4
   2 -18  -9 2.67929 1.83766   4
   2 -18  -8 13.5102 2.06777   4
   2 -18  -7 13.0781 1.69968   2
   2 -18  -7 11.1130 1.90922   4
   2 -18  -6 44.5140 2.45762   2
   2 -18  -5 61.5871 2.80114   2
   2 -18  -4 41.0111 2.11136   2
   2 -18  -3 52.7987 2.36668   2
   2 -18  -2 17.3543 1.31627   2
   2 -18   2 29.0414 2.09871   4
   2 -18   3 11.6830 1.65385   4
   2 -18   4 13.0463 1.71074   4
   2 -18   5 45.1335 2.85186   4
   2 -17  -9 33.7070 2.93100   4
   2 -17  -8 12.4402 1.79948   2
   2 -17  -8 13.7200 1.98970   4
   2 -17  -7 9.49257 1.54895   2
   2 -17  -7 9.40491 1.69294   4
   2 -17  -6 3.85681 1.22376   2
   2 -17  -5 26.0668 1.87728   2
   2 -17  -4 37.1581 2.03361   2
  -2 -17   4 34.9102 2.58253   4
   2 -17  -3 16.0871 1.35531   2
   2 -17  -2 13.9792 1.22493   2
  -2 -17   0 44.5277 2.60347   1
  -2 -17  -1 128.732 4.82852   1
  -2 -17  -2 91.7806 3.85626   1
   2 -17   2 96.6327 3.87910   4
  -2 -17  -3 40.1661 2.39381   1
   2 -17   3 43.3694 2.48469   4
  -2 -17  -4 56.5215 2.70487   1
  -2 -17  -4 49.4387 1.55847   2
   2 -17   4 53.6037 2.88021   4
   2 -17   5 10.5070 1.64193   4
  -2 -17  -5 11.7014 0.95827   2
   2 -17   6 14.2288 1.91881   4
  -2 -17  -8 1.98321 1.76957   4
   2 -16  -9 4.33881 1.79023   4
   2 -16  -8 4.42220 1.64897   4
   2 -16  -8 4.53368 1.41899   2
   2 -16  -7 38.6929 2.70720   4
   2 -16  -7 35.7480 2.43806   2
   2 -16  -6 37.7150 2.29630   2
   2 -16  -5 41.7331 2.23435   2
  -2 -16   5 40.4216 2.72514   4
   2 -16  -4 48.2279 2.37786   2
  -2 -16   4 52.7039 2.99115   4
   2 -16  -3 17.7647 1.35126   2
   2 -16  -2 58.1566 2.42376   2
  -2 -16   1 29.0250 2.15038   1
  -2 -16   0 22.4342 1.84976   1
  -2 -16  -1 29.9414 2.10127   1
  -2 -16  -2 3.74342 1.15790   1
   2 -16   2 3.88384 1.11187   4
  -2 -16  -3 8.00639 1.30181   1
   2 -16   3 6.88093 1.29215   4
  -2 -16  -4 51.6465 2.63488   1
   2 -16   4 59.7145 2.93303   4
  -2 -16  -4 52.6005 1.77213   2
  -2 -16  -5 20.1745 1.62911   1
   2 -16   5 19.6852 1.95337   4
  -2 -16  -5 17.3859 1.16650   2
   2 -16   6 36.9830 2.57204   4
  -2 -16  -6 35.8977 1.84238   2
  -2 -16  -8 11.4509 2.21871   4
   2 -15 -10 19.0647 2.50865   4
   2 -15  -9 12.7987 2.02013   4
   2 -15  -8 10.4393 1.81847   4
   2 -15  -8 10.5676 1.59860   2
   2 -15  -7 8.99638 1.45822   2
   2 -15  -7 8.80585 1.66399   4
   2 -15  -6 6.57546 1.27061   2
  -2 -15   6 6.51958 1.68991   4
   2 -15  -5 19.2168 1.66872   2
   2 -15  -4 71.6662 2.95302   2
   2 -15  -3 22.1329 1.50799   2
  -2 -15   2 29.7220 2.11781   1
   2 -15  -2 29.0971 1.61887   2
  -2 -15   1 10.5334 1.43041   1
   2 -15  -1 11.2994 1.08949   2
  -2 -15   0 133.654 4.86681   1
  -2 -15  -1 98.3437 3.89397   1
  -2 -15  -2 32.2364 2.04949   1
   2 -15   2 33.9540 2.05471   4
  -2 -15  -3 34.0839 2.07987   1
   2 -15   3 37.0752 2.19278   4
  -2 -15  -4 15.3358 1.43827   1
   2 -15   4 16.3894 1.63862   4
  -2 -15  -4 15.9941 0.94139   2
  -2 -15  -5 30.9745 1.91103   1
   2 -15   5 37.2200 2.38424   4
  -2 -15  -5 29.9328 1.52960   2
  -2 -15  -6 13.6391 1.31117   1
   2 -15   6 11.2513 1.69983   4
  -2 -15  -6 15.1170 1.27697   2
  -2 -15  -7 18.1875 1.57338   2
   2 -14 -10 1.44160 1.73505   4
   2 -14  -9 3.41104 1.73639   4
   2 -14  -8 21.7423 2.21737   4
   2 -14  -8 25.1527 2.06807   2
   2 -14  -7 18.2616 1.95687   4
   2 -14  -7 20.4916 1.83366   2
   2 -14  -6 26.2915 1.91840   2
   2 -14  -5 55.3877 2.60984   2
   2 -14  -4 78.5145 3.08674   2
   2 -14  -3 78.1144 2.97581   2
   2 -14  -2 23.9390 1.48202   2
  -2 -14   2 24.1952 1.85965   1
   2 -14  -1 72.5454 2.78530   2
  -2 -14   1 81.5164 3.37648   1
  -2 -14   0 46.4759 2.48253   1
  -2 -14  -1 4.43734 1.04961   1
  -2 -14  -2 10.4615 1.25760   1
   2 -14   2 10.6835 1.21504   4
  -2 -14  -3 57.6342 2.68063   1
   2 -14   3 59.7857 2.74590   4
  -2 -14  -3 58.1770 1.74758   2
  -2 -14  -4 13.9238 1.34042   1
   2 -14   4 14.1426 1.51865   4
  -2 -14  -4 14.3682 0.94493   2
  -2 -14  -5 29.3917 1.76995   1
   2 -14   5 32.3922 2.20260   4
  -2 -14  -5 28.2525 1.55726   2
  -2 -14  -6 42.8694 2.10385   1
   2 -14   6 45.2226 2.65399   4
  -2 -14  -6 44.0040 2.13643   2
  -2 -14  -7 23.7256 1.48819   1
   2 -14   7 21.0084 2.08861   4
  -2 -14  -7 20.8320 1.65766   2
  -2 -14  -8 33.8701 2.16854   2
   2 -13 -10 23.4366 2.55710   4
   2 -13  -9 21.9176 2.33322   4
   2 -13  -8 24.6936 2.24749   4
   2 -13  -8 28.1527 2.19683   2
   2 -13  -7 21.7410 2.03567   4
   2 -13  -7 19.6127 1.73250   2
   2 -13  -6 11.4096 1.54785   4
   2 -13  -6 15.0517 1.54327   2
   2 -13  -5 8.46095 1.26618   2
   2 -13  -4 35.0241 1.96075   2
   2 -13  -3 24.8626 1.56464   2
   2 -13  -2 14.1989 1.14726   2
  -2 -13   2 13.4718 1.42312   1
   2 -13  -1 28.4010 1.55354   2
  -2 -13   1 32.3321 1.99379   1
  -2 -13   0 91.2246 3.57970   1
  -2 -13  -1 143.015 4.83039   1
  -2 -13  -2 92.6516 2.76861   1
   2 -13   2 0.06461 0.62162   4
  -2 -13  -3 52.1741 2.43746   1
   2 -13   3 55.3865 2.54714   4
  -2 -13  -3 50.8251 1.67526   2
  -2 -13  -4 40.7604 2.08171   1
   2 -13   4 42.3234 2.32336   4
  -2 -13  -4 42.6571 1.71358   2
  -2 -13  -5 24.7750 1.57923   1
   2 -13   5 25.1595 1.93387   4
  -2 -13  -5 23.4738 1.39432   2
  -2 -13  -6 27.9972 1.62217   1
   2 -13   6 26.2464 2.06703   4
  -2 -13  -7 11.8474 1.10986   1
   2 -13   7 16.2212 1.89565   4
   2 -12 -10 4.10737 1.85279   4
   2 -12  -9 12.4026 1.87049   4
   2 -12  -8 17.6243 1.95411   4
   2 -12  -8 17.0486 1.82448   2
   2 -12  -7 23.7932 2.05267   4
   2 -12  -7 24.6100 1.90298   2
   2 -12  -6 65.0929 3.15449   4
   2 -12  -6 66.6840 3.01529   2
   2 -12  -5 65.5378 2.82372   2
   2 -12  -4 92.2266 3.42673   2
   2 -12  -3 18.6935 1.33102   2
   2 -12  -2 48.9048 2.14073   2
  -2 -12   2 54.5273 2.60498   1
  -2 -12   1 51.0148 2.46808   1
   2 -12  -1 50.0761 2.09023   2
  -2 -12   0 103.786 3.80559   1
  -2 -12  -1 43.0412 2.16952   1
  -2 -12  -2 76.3392 3.04786   1
  -2 -12  -3 3.36763 0.85018   1
   2 -12   3 0.33508 0.68018   4
  -2 -12  -3 2.75687 0.46256   2
  -2 -12  -4 49.2931 2.27199   1
   2 -12   4 55.1809 2.61681   4
  -2 -12  -4 48.1977 1.92336   2
  -2 -12  -5 32.0638 1.73068   1
   2 -12   5 33.0188 2.10112   4
  -2 -12  -6 21.8611 1.39609   1
   2 -12   6 23.2919 1.90943   4
  -2 -12  -7 63.3341 2.47656   1
   2 -12   7 73.2702 3.47650   4
   2 -11 -11 16.0678 2.47036   4
   2 -11 -10 11.6104 2.03555   4
   2 -11  -9 33.0666 2.61637   4
   2 -11  -9 36.5073 2.56249   2
   2 -11  -8 29.4594 2.32912   4
   2 -11  -8 32.0978 2.32464   2
   2 -11  -7 26.6319 2.10973   4
   2 -11  -7 25.2578 1.98886   2
   2 -11  -6 4.83607 1.12993   2
   2 -11  -6 6.84587 1.29744   4
   2 -11  -5 8.98302 1.20849   2
   2 -11  -4 27.3618 1.70751   2
  -2 -11   3 23.4682 1.72727   4
   2 -11  -3 24.3523 1.55456   2
   2 -11  -2 22.0068 1.35363   2
  -2 -11   2 18.7406 1.49967   1
   2 -11  -1 49.5982 2.07015   2
  -2 -11   1 53.9573 2.45585   1
  -2 -11   0 86.6988 3.29747   1
   2 -11   0 85.9639 2.98130   2
  -2 -11  -1 66.5006 2.73703   1
  -2 -11  -2 208.920 6.18109   1
  -2 -11  -2 207.741 5.17348   2
  -2 -11  -3 87.3391 3.18778   1
  -2 -11  -3 86.8282 2.65312   2
  -2 -11  -3 88.7655 2.82390   3
  -2 -11  -4 27.8888 1.56689   1
   2 -11   4 28.0230 1.78051   4
  -2 -11  -4 28.2763 1.23568   3
  -2 -11  -5 45.1647 1.98936   1
   2 -11   5 43.0826 2.30252   4
  -2 -11  -5 40.3802 1.48470   3
  -2 -11  -6 25.4899 1.41810   1
   2 -11   6 27.8073 2.00614   4
  -2 -11  -6 23.2760 0.95279   3
  -2 -11  -7 9.25038 0.90778   1
   2 -11   7 11.4582 1.60007   4
  -2 -11  -7 10.6402 1.83070   4
  -2 -11  -8 5.80837 0.74629   1
   2 -11   8 7.75226 1.61589   4
  -2 -11  -8 6.23987 1.79715   4
  -2 -11  -9 7.62349 2.00852   4
   2 -10 -11 3.02423 1.86587   4
   2 -10 -10 1.79765 1.60401   4
   2 -10  -9 1.49308 1.43213   4
   2 -10  -9 1.73681 1.29742   2
  -2 -10   8 39.1870 2.68468   4
   2 -10  -8 37.1360 2.60090   4
   2 -10  -8 41.8554 2.61413   2
  -2 -10   7 15.3693 1.87546   4
   2 -10  -7 12.7327 1.66413   4
   2 -10  -7 14.8057 1.66257   2
  -2 -10   6 74.1711 3.43219   4
   2 -10  -6 70.5930 3.20839   4
   2 -10  -6 69.9234 3.10144   2
   2 -10  -5 62.7801 2.85556   4
  -2 -10   5 72.3661 3.18919   4
   2 -10  -5 67.5812 2.86342   2
  -2 -10   4 92.8808 3.47848   1
  -2 -10   4 87.2445 3.53472   4
   2 -10  -4 86.1381 3.23349   2
  -2 -10   3-0.29101 0.54709   4
   2 -10  -3 160.510 3.11350   2
   2 -10  -2 2.31554 0.73011   2
  -2 -10   2 1.23408 0.77715   1
  -2 -10   1 225.549 6.52690   1
   2 -10  -1 215.587 6.17348   2
   2 -10   0 24.4503 1.38800   2
  -2 -10   0 22.9043 1.53219   1
  -2 -10  -1 13.6767 1.20293   1
  -2 -10  -2 20.9705 1.37582   1
   2 -10   2 23.7843 1.40513   4
  -2 -10  -2 21.6749 1.17664   3
  -2 -10  -2 21.3021 0.82630   2
  -2 -10  -3 138.017 4.28707   1
  -2 -10  -3 132.715 3.90825   3
  -2 -10  -4 32.0667 1.57004   1
   2 -10   4 15.5298 1.43528   4
  -2 -10  -4 30.1246 1.21338   3
  -2 -10  -5 30.6136 1.52973   1
   2 -10   5 32.9160 2.03067   4
  -2 -10  -5 28.9817 1.20643   3
  -2 -10  -6 54.5564 2.11430   1
   2 -10   6 56.5364 2.79029   4
  -2 -10  -6 49.9802 1.71126   3
  -2 -10  -7 17.0605 1.07694   1
  -2 -10  -7 16.9517 1.94295   4
   2 -10   7 19.0601 1.82476   4
  -2 -10  -7 16.8368 0.80507   3
  -2 -10  -8 98.9996 2.85792   1
   2 -10   8 99.2737 4.14676   4
  -2 -10  -8 104.306 4.60668   4
  -2 -10  -8 82.6627 2.42107   3
  -2 -10  -9 13.0571 2.05275   4
  -2 -10 -10 25.2053 2.82890   4
   2  -9 -11 12.4234 2.20976   4
   2  -9 -10 27.5490 2.66625   4
   2  -9  -9 21.1560 2.23873   4
   2  -9  -9 19.0080 2.05350   2
  -2  -9   8 57.7861 3.21648   4
   2  -9  -8 53.0527 3.04035   4
   2  -9  -8 56.5778 3.02198   2
  -2  -9   7 30.6017 2.19817   4
   2  -9  -7 31.1014 2.18853   4
   2  -9  -7 27.4318 2.03555   2
  -2  -9   6 5.47300 1.27568   4
   2  -9  -6 5.76350 1.14307   4
   2  -9  -6 5.06610 1.11711   2
  -2  -9   5 66.2541 2.99525   4
   2  -9  -5 61.3582 2.72771   4
   2  -9  -5 60.1412 2.72573   2
  -2  -9   4 66.7206 2.51508   1
   2  -9  -4 61.2084 2.32222   2
   2  -9  -3 89.1272 3.18250   2
   2  -9  -2 81.9009 2.88154   2
  -2  -9   1 128.540 4.12401   1
   2  -9  -1 120.189 3.80290   2
   2  -9   0 113.880 3.64557   2
  -2  -9   0 120.827 3.90597   1
  -2  -9  -1 318.748 8.74192   1
   2  -9   1 328.693 8.51121   4
  -2  -9  -1 315.744 8.51995   3
  -2  -9  -2 153.779 4.69507   1
   2  -9   2 158.234 4.65393   4
  -2  -9  -2 150.589 4.40719   3
  -2  -9  -3 61.0014 2.38724   1
  -2  -9  -3 62.9338 2.12390   3
  -2  -9  -4 100.753 2.32618   1
  -2  -9  -4 101.539 1.85813   3
  -2  -9  -5 79.0009 2.72611   1
   2  -9   5 79.9324 3.22900   4
  -2  -9  -5 76.0669 2.40817   3
  -2  -9  -6 34.0741 1.56613   1
   2  -9   6 34.9722 2.20666   4
  -2  -9  -7 9.96896 0.87085   1
   2  -9   7 11.9813 1.54936   4
  -2  -9  -7 11.3016 1.73068   4
  -2  -9  -8 9.38287 0.77278   1
  -2  -9  -8 8.44769 1.84919   4
   2  -9   8 9.80760 1.64148   4
  -2  -9  -9 15.1829 2.12215   4
  -2  -9 -10 17.1577 2.36173   4
   2  -8 -11 2.51873 1.73873   4
   2  -8 -10 4.46402 1.73793   4
   2  -8  -9 14.9470 1.93131   4
   2  -8  -9 14.9805 1.88098   2
   2  -8  -8 22.7151 2.07722   4
  -2  -8   8 21.6419 2.04385   4
   2  -8  -8 22.4441 2.01074   2
   2  -8  -7 46.1740 2.63276   4
  -2  -8   7 50.3099 2.75316   4
   2  -8  -7 46.8248 2.56145   2
   2  -8  -6 55.7347 2.73134   4
  -2  -8   6 59.8428 2.92329   4
   2  -8  -6 57.2233 2.74248   2
  -2  -8   5 148.870 5.06347   4
   2  -8  -5 143.806 4.87211   4
   2  -8  -5 150.671 4.89960   2
  -2  -8   4 53.2198 2.36108   1
   2  -8  -4 49.2010 2.26234   2
   2  -8  -3 87.3408 3.07103   2
   2  -8  -2 512.641 13.1336   2
  -2  -8   1 31.9452 1.67627   1
   2  -8  -1 29.5689 1.47831   2
  -2  -8   0 122.684 3.90150   1
   2  -8   0 117.944 3.70436   2
  -2  -8   0 120.721 3.78148   3
  -2  -8  -1 66.3267 2.50703   1
   2  -8   1 69.5072 2.33072   4
  -2  -8  -1 62.0557 2.28815   3
  -2  -8  -2 39.6889 1.80039   1
   2  -8   2 39.4295 1.75727   4
  -2  -8  -2 40.0469 1.58949   3
  -2  -8  -3 5.80712 0.74050   1
  -2  -8  -3 7.04193 0.62916   3
  -2  -8  -4 95.5584 3.13412   1
  -2  -8  -5 106.818 3.46304   1
   2  -8   5 118.271 4.07669   4
  -2  -8  -6 51.0653 1.97881   1
   2  -8   6 55.0936 2.68114   4
  -2  -8  -6 54.8583 2.91582   4
  -2  -8  -7 52.2238 1.97972   1
   2  -8   7 60.2224 2.97007   4
  -2  -8  -7 60.0310 3.22354   4
  -2  -8  -8 47.2279 1.70433   1
   2  -8   8 45.2204 2.76322   4
  -2  -8  -8 49.8235 3.08550   4
  -2  -8  -9 47.9655 3.25109   4
  -2  -8 -10 28.6265 2.81517   4
   2  -7 -11 14.9568 2.23509   4
   2  -7 -10 20.4586 2.33837   4
   2  -7  -9 48.9328 3.05703   4
   2  -7  -9 46.1456 2.93722   2
  -2  -7   8 37.2781 2.52568   4
   2  -7  -8 37.9929 2.58148   4
   2  -7  -8 39.2609 2.54121   2
  -2  -7   7 14.7891 1.69387   4
   2  -7  -7 13.3203 1.56847   4
   2  -7  -7 17.2131 1.63872   2
   2  -7  -6 6.05048 1.17601   4
  -2  -7   6 6.07658 1.16011   4
   2  -7  -6 5.84035 1.11976   2
  -2  -7   5 32.6930 1.93007   4
   2  -7  -5 29.6031 1.81387   4
   2  -7  -5 29.4152 1.85183   2
  -2  -7   4 128.443 4.17822   1
   2  -7  -4 125.669 4.12144   4
   2  -7  -4 127.765 4.20292   2
  -2  -7   3 49.1068 2.15636   1
   2  -7  -3 51.3524 2.13842   2
   2  -7  -2 48.3925 2.01719   2
   2  -7  -1 110.266 3.47325   2
  -2  -7   1 112.572 3.64606   1
  -2  -7   1 113.728 3.60876   3
  -2  -7   0 303.506 8.25350   1
   2  -7   0 304.558 8.13367   2
  -2  -7   0 315.122 8.19132   3
  -2  -7  -1 154.650 3.88115   2
  -2  -7  -1 152.420 4.57079   1
   2  -7   1 156.003 4.34888   4
  -2  -7  -1 157.080 4.42876   3
  -2  -7  -2 327.483 9.00169   1
   2  -7   2 361.218 9.02201   4
  -2  -7  -2 341.584 8.82280   3
   2  -7   3 87.9260 3.01016   4
  -2  -7  -3 81.8962 2.81078   1
  -2  -7  -4 74.1013 2.56212   1
   2  -7   5 79.4444 3.12133   4
  -2  -7  -5 76.1079 2.59891   1
   2  -7   6 38.8467 2.18771   4
  -2  -7  -6 36.5981 2.34486   4
  -2  -7  -6 35.4431 1.52777   1
  -2  -7  -7 32.3796 2.41628   4
   2  -7   7 32.3567 2.15792   4
  -2  -7  -7 31.2867 1.36581   1
  -2  -7  -8 8.25205 0.70020   1
  -2  -7  -8 9.81612 1.65101   4
   2  -7   8 10.6776 1.56956   4
  -2  -7  -9 7.22067 0.50843   1
  -2  -7  -9 11.3454 1.90378   4
  -2  -7 -10 11.6453 2.12188   4
   2  -6 -11 1.89622 1.81737   4
   2  -6 -10 3.31254 1.59066   4
   2  -6  -9 3.56699 1.47927   4
  -2  -6   9 4.67159 1.43420   4
   2  -6  -8 56.0219 3.05965   4
  -2  -6   8 53.1157 2.97071   4
   2  -6  -8 52.7147 2.89360   2
  -2  -6   7 26.0057 2.01794   4
   2  -6  -7 27.0423 2.01869   4
   2  -6  -7 27.5089 1.97881   2
   2  -6  -6 95.1725 3.73449   4
  -2  -6   6 99.0715 3.83537   4
   2  -6  -6 101.896 3.81775   2
   2  -6  -5 134.740 4.08395   4
   2  -6  -5 138.027 4.17156   2
  -2  -6   4 130.721 4.02799   1
   2  -6  -4 121.359 3.99746   4
   2  -6  -4 125.387 4.13456   2
  -2  -6   3 56.6695 2.24054   1
   2  -6  -3 55.6920 2.25547   2
   2  -6  -2 8.23297 0.92923   2
  -2  -6   1 435.202 11.5101   1
   2  -6  -1 446.597 11.4009   2
  -2  -6   1 459.693 11.5468   3
  -2  -6   0 127.319 3.93837   1
   2  -6   0 132.091 3.89927   2
  -2  -6   0 134.101 3.90316   3
  -2  -6  -1 48.9908 1.48280   2
  -2  -6  -1 49.9905 1.96428   1
   2  -6   1 52.5096 1.77092   4
  -2  -6  -1 56.3032 1.91605   3
   2  -6   2 102.596 3.17921   4
  -2  -6  -2 102.415 3.22426   1
   2  -6   3 14.2876 1.08343   4
  -2  -6  -3 13.7123 0.92589   1
  -2  -6  -4 17.0755 1.03135   1
   2  -6   5 55.7979 2.51497   4
  -2  -6  -5 59.5482 2.11831   1
   2  -6   6 133.332 4.50825   4
  -2  -6  -6 124.962 4.71085   4
  -2  -6  -6 117.448 3.62962   1
   2  -6   7 60.4242 2.97644   4
  -2  -6  -7 60.8708 3.19831   4
  -2  -6  -7 60.1218 2.08428   1
   2  -6   8 54.0176 2.93259   4
  -2  -6  -8 53.7902 3.12055   4
  -2  -6  -8 47.6749 1.70609   1
  -2  -6  -9 28.4513 1.06856   1
  -2  -6  -9 35.6252 2.76708   4
  -2  -6 -10 41.4840 3.18057   4
   2  -5 -11 13.4210 2.26224   4
   2  -5 -10 43.8430 3.05775   4
  -2  -5   9 50.9949 3.01745   4
   2  -5  -9 50.3221 3.09413   4
  -2  -5   8 39.1627 2.50955   4
   2  -5  -8 38.9381 2.57070   4
  -2  -5   7 19.5696 1.72734   4
   2  -5  -7 22.1005 1.81344   4
  -2  -5   6 31.0679 1.99141   4
   2  -5  -6 33.5999 2.03461   4
   2  -5  -6 30.6413 1.95663   2
  -2  -5   5 18.3699 1.21514   1
   2  -5  -5 19.1601 1.42242   4
  -2  -5   5 17.4398 1.41450   4
   2  -5  -5 19.7618 1.54798   2
  -2  -5   4 55.4578 2.21422   1
   2  -5  -4 57.4951 2.30795   4
   2  -5  -4 58.4700 2.44778   2
  -2  -5   3 28.9764 1.44582   1
   2  -5  -3 28.5041 1.39936   4
   2  -5  -3 30.4076 1.61269   2
   2  -5  -2 50.8165 1.97724   2
  -2  -5   1 166.037 4.72447   1
   2  -5  -1 167.028 4.69252   2
  -2  -5   1 165.139 4.75720   3
  -2  -5   0 87.6522 2.80437   1
   2  -5   0 84.3670 2.76869   2
  -2  -5   0 87.6719 2.76598   3
  -2  -5   0 86.6260 2.28538   2
  -2  -5  -1 105.528 2.85899   2
  -2  -5  -1 104.708 3.25891   1
   2  -5   1 108.947 3.01707   4
  -2  -5  -2 204.960 5.67239   1
   2  -5   2 209.193 5.61751   4
  -2  -5  -3 167.965 4.69141   1
   2  -5   3 163.617 4.85119   4
  -2  -5  -4 158.187 4.50871   1
  -2  -5  -5 110.467 2.12009   1
  -2  -5  -5 126.625 3.35364   4
  -2  -5  -6 39.8195 1.62206   1
   2  -5   6 42.6534 2.21927   4
  -2  -5  -6 41.2373 2.44111   4
  -2  -5  -7 12.2497 0.87753   1
  -2  -5  -7 11.3898 1.58214   4
   2  -5   7 13.7627 1.55757   4
  -2  -5  -8 21.7220 1.11554   1
   2  -5   8 29.2934 2.19472   4
  -2  -5  -8 29.9482 2.37274   4
  -2  -5  -9 6.16974 0.56714   1
  -2  -5  -9 8.15761 1.83171   4
   2  -5   9 10.0355 1.70739   4
  -2  -5 -10 17.3977 2.36341   4
  -2  -5 -11 7.96426 2.11432   4
   2  -4 -11 5.90231 1.86146   4
   2  -4 -10 4.34224 1.65303   4
  -2  -4   9 4.15371 1.35189   4
   2  -4  -9 9.41265 1.68585   4
   2  -4  -9 6.02813 0.87675   3
   2  -4  -8 15.6239 1.82831   4
  -2  -4   8 17.5312 1.80016   4
   2  -4  -8 15.3555 1.10391   3
  -2  -4   7 92.7243 3.74566   4
   2  -4  -7 84.2548 3.68127   4
   2  -4  -6 64.6626 2.95598   4
  -2  -4   6 71.7905 3.07813   4
  -2  -4   5 32.5840 1.57651   1
  -2  -4   5 40.6189 2.03124   4
   2  -4  -5 37.5342 1.93947   4
   2  -4  -5 33.8276 1.94260   2
  -2  -4   4 173.459 4.89840   1
   2  -4  -4 172.099 5.06080   4
   2  -4  -4 168.323 5.19975   2
  -2  -4   3 56.7874 2.09666   1
   2  -4  -3 57.2830 2.08443   4
  -2  -4   3 57.5297 2.31134   4
   2  -4  -3 60.7645 2.31129   2
   2  -4  -2 402.835 9.90516   4
  -2  -4   2 387.737 10.2132   4
  -2  -4   2 411.463 10.3190   3
   2  -4  -2 380.072 10.1967   2
  -2  -4   1 55.3946 2.04177   1
   2  -4  -1 59.5080 2.06430   2
  -2  -4   1 57.5468 2.06383   3
  -2  -4   0 111.187 3.26055   1
   2  -4   0 105.981 3.23927   2
  -2  -4   0 113.103 3.24690   3
  -2  -4   0 105.200 2.86329   2
  -2  -4  -1 25.4745 0.97386   2
  -2  -4  -1 24.2025 1.19918   1
   2  -4   1 25.8431 1.01080   4
  -2  -4  -2 116.204 3.45474   1
   2  -4   2 117.746 3.43331   4
  -2  -4  -3 19.2934 1.03683   1
   2  -4   3 16.0876 1.14941   4
  -2  -4  -4 142.590 4.09432   1
  -2  -4  -5 40.1672 1.31591   1
  -2  -4  -5 45.1350 2.09125   4
  -2  -4  -6 54.8787 2.01846   1
   2  -4   6 61.8965 2.73301   4
  -2  -4  -6 57.3023 2.85111   4
  -2  -4  -7 67.0900 2.30133   1
   2  -4   7 72.1845 3.21991   4
  -2  -4  -7 74.1307 3.45308   4
  -2  -4  -8 33.8424 1.42505   1
  -2  -4  -8 35.7917 2.57209   4
   2  -4   8 35.9641 2.39907   4
  -2  -4  -9 44.1612 1.58873   1
  -2  -4  -9 53.1071 3.22758   4
   2  -4   9 46.3234 2.84092   4
  -2  -4 -10 17.1900 2.33521   4
  -2  -4 -11 12.4391 2.31712   4
   2  -3 -11 12.0382 2.14103   4
   2  -3 -10 50.8812 3.22828   4
   2  -3 -10 48.8454 2.21029   3
  -2  -3   9 55.2895 3.05574   4
   2  -3  -9 54.5287 3.16598   4
   2  -3  -9 49.5959 2.18005   3
   2  -3  -8 28.7700 2.22777   4
  -2  -3   8 34.9621 2.28350   4
   2  -3  -8 30.8549 1.58472   3
  -2  -3   7 13.2213 1.48074   4
   2  -3  -7 13.3205 1.55028   4
   2  -3  -7 14.5923 1.02296   3
   2  -3  -6 12.0865 1.33422   4
  -2  -3   6 12.0238 1.32756   4
   2  -3  -6 10.5568 0.84092   3
  -2  -3   5 28.4819 1.33809   1
  -2  -3   5 26.9452 1.70727   4
   2  -3  -5 28.8017 1.69962   4
  -2  -3   4 99.9992 3.15628   1
   2  -3  -4 105.884 3.44448   4
  -2  -3   4 108.953 3.60549   4
  -2  -3   3 37.4750 1.53971   1
   2  -3  -3 38.9751 1.61348   4
  -2  -3   3 38.1540 1.73067   4
   2  -3  -3 37.1436 1.79433   2
  -2  -3   2 21.6357 1.20128   4
   2  -3  -2 21.5722 0.96152   4
   2  -3  -2 21.7280 1.24541   2
  -2  -3   2 21.6890 1.21175   3
  -2  -3   1 58.7684 2.17163   1
   2  -3  -1 68.5917 1.82423   4
  -2  -3   1 63.8761 2.22699   3
   2  -3  -1 66.1006 2.27293   2
  -2  -3   1 70.4630 2.04990   2
  -2  -3   0 392.339 9.84027   1
  -2  -3   0 386.173 9.54523   2
  -2  -3  -1 504.478 12.4220   2
  -2  -3  -1 498.824 12.6170   1
   2  -3   1 511.403 12.3470   4
  -2  -3  -2 374.625 9.56120   1
   2  -3   2 376.376 9.51200   4
  -2  -3  -3 129.213 3.71270   1
   2  -3   3 126.197 3.86568   4
  -2  -3  -4 36.5787 1.50468   1
  -2  -3  -4 36.3972 1.89172   4
  -2  -3  -5 77.4709 1.76771   1
  -2  -3  -5 79.4996 2.62202   4
  -2  -3  -6 36.8387 1.54666   1
  -2  -3  -6 37.0762 2.21098   4
   2  -3   6 34.5400 2.04513   4
  -2  -3  -7 25.1670 1.24189   1
   2  -3   7 25.1314 1.88720   4
  -2  -3  -7 25.1148 2.03140   4
  -2  -3  -8 10.8805 0.85238   1
  -2  -3  -8 14.7308 1.80892   4
   2  -3   8 12.1092 1.61406   4
  -2  -3  -9 14.8874 0.90846   1
  -2  -3  -9 16.7512 2.09462   4
  -2  -3 -10 9.96674 1.96768   4
  -2  -3 -11 11.1910 2.20626   4
   2  -2 -11 5.58135 1.98607   4
   2  -2 -10 4.62498 1.58730   4
   2  -2 -10 3.79622 1.03897   3
  -2  -2   9 0.41667 1.21261   4
   2  -2  -9 0.59113 1.37624   4
   2  -2  -9 0.77537 0.81052   3
   2  -2  -8 49.9036 2.82444   4
  -2  -2   8 46.7616 2.65945   4
   2  -2  -8 46.8631 2.07908   3
  -2  -2   7 52.1646 2.60284   4
   2  -2  -7 48.3387 2.63049   4
   2  -2  -7 45.6227 1.98168   3
  -2  -2   6 117.575 4.19641   4
   2  -2  -6 120.604 4.26758   4
   2  -2  -6 118.472 3.62890   3
  -2  -2   5 51.8108 1.85314   1
   2  -2  -5 50.6778 2.34297   4
  -2  -2   5 55.2039 2.45017   4
   2  -2  -5 54.1486 1.93426   3
  -2  -2   4 85.0928 2.56406   1
  -2  -2   4 81.4305 2.95248   4
   2  -2  -4 78.2493 2.84903   4
  -2  -2   3 316.440 7.89403   1
   2  -2  -3 296.667 8.01051   4
  -2  -2   3 307.543 8.16345   4
  -2  -2   2 3.33980 0.63873   4
   2  -2  -2 3.76976 0.53831   4
   2  -2  -1 20.4164 0.71895   4
  -2  -2   1 20.1600 1.10276   3
  -2  -2   1 21.8376 0.97813   2
  -2  -2   0 74.6391 2.19072   2
  -2  -2   0 75.7730 2.34845   1
  -2  -2  -1 146.858 3.98474   2
  -2  -2  -1 149.160 4.10930   1
   2  -2   1 146.753 3.82721   4
  -2  -2  -2 139.913 3.91980   1
   2  -2   2 137.000 3.86880   4
  -2  -2  -3 161.569 4.54454   1
   2  -2   3 166.896 4.74479   4
  -2  -2  -4 30.5459 1.35332   1
  -2  -2  -4 33.5978 1.77892   4
  -2  -2  -5 172.418 2.60434   1
  -2  -2  -5 179.521 3.79023   4
  -2  -2  -6 72.8778 2.49319   1
   2  -2   6 73.4501 3.06749   4
  -2  -2  -6 77.1648 3.26943   4
  -2  -2  -7 3.91864 0.67287   1
  -2  -2  -7 4.82557 1.23836   4
   2  -2   7 3.43868 1.10955   4
  -2  -2  -8 65.6621 2.32348   1
  -2  -2  -8 74.3490 3.61628   4
  -2  -2  -9 16.3464 1.02202   1
  -2  -2  -9 20.3342 2.16540   4
  -2  -2 -10 34.8136 2.91672   4
  -2  -2 -11 17.7429 2.44677   4
   2  -1 -11 25.3135 2.63356   4
   2  -1 -10 17.1072 2.19639   4
   2  -1 -10 14.5306 1.47294   3
   2  -1  -9 58.5183 3.27266   4
  -2  -1   9 50.4772 2.92631   4
   2  -1  -9 51.3338 2.38095   3
  -2  -1   8 46.3711 2.59618   4
   2  -1  -8 48.4347 2.79228   4
   2  -1  -8 43.4363 2.07010   3
  -2  -1   7 16.0724 1.54740   4
   2  -1  -7 21.0888 1.82229   4
   2  -1  -7 19.6524 1.29866   3
   2  -1  -6 14.0466 1.40101   4
  -2  -1   6 16.0448 1.43014   4
   2  -1  -6 14.3150 1.09985   3
  -2  -1   5 15.7611 0.84571   1
  -2  -1   5 16.6174 1.34116   4
   2  -1  -5 17.1673 1.08060   3
  -2  -1   4 63.5081 2.13729   1
  -2  -1   4 79.4887 2.76916   4
   2  -1  -4 75.5488 2.40348   3
  -2  -1   3 105.053 3.17767   1
  -2  -1   3 129.928 3.59649   4
  -2  -1   2 221.892 5.85852   4
  -2  -1   1 572.356 14.0803   2
  -2  -1   0 768.257 18.7839   2
  -2  -1   0 781.073 18.8802   1
  -2  -1  -1 127.836 3.51646   2
  -2  -1  -1 123.283 3.53924   1
  -2  -1  -2 121.108 3.47552   1
   2  -1   3 140.224 4.22088   4
  -2  -1  -3 146.821 4.32740   4
  -2  -1  -4 182.385 5.48922   4
  -2  -1  -5 44.7547 2.28113   4
  -2  -1  -5 47.2696 1.79549   1
  -2  -1  -6 22.8889 1.78795   4
  -2  -1  -6 23.7541 1.24271   1
  -2  -1  -7 15.0188 1.73718   4
  -2  -1  -7 16.5004 1.08636   1
  -2  -1  -8 8.71754 1.63321   4
  -2  -1  -8 7.24366 0.83338   1
  -2  -1  -9 7.91503 1.68061   4
  -2  -1  -9 7.58851 0.84108   1
  -2  -1 -10 9.53961 0.82131   1
  -2  -1 -10 11.9568 2.00825   4
  -2  -1 -11 6.38522 1.99029   4
   2   0 -11 0.73009 1.60653   4
   2   0 -11 1.50408 1.11399   3
   2   0 -10 14.0100 2.04431   4
   2   0 -10 10.7700 1.40054   3
   2   0  -9 7.22784 1.60403   4
   2   0  -9 10.0789 1.21417   3
  -2   0   9 9.19642 1.61324   4
  -2   0   8 23.0404 2.03386   4
   2   0  -8 21.7259 1.61219   3
   2   0  -7 134.878 3.49360   1
  -2   0   7 136.539 4.77650   4
   2   0  -7 132.515 4.29399   3
   2   0  -6 70.4152 2.03934   1
  -2   0   6 72.0443 2.95870   4
   2   0  -6 67.8560 2.58681   3
  -2   0   5 47.4692 1.48931   1
   2   0  -5 46.3453 1.48337   1
  -2   0   5 45.1492 2.13745   4
   2   0  -5 44.7487 1.88445   3
  -2   0   4 286.708 7.18595   1
   2   0  -4 284.672 7.18817   1
  -2   0   4 283.901 7.78408   4
   2   0  -4 289.809 7.57065   3
  -2   0   3 233.144 5.81541   1
   2   0  -3 222.782 5.80319   1
  -2   0   3 224.925 6.15183   4
  -2   0   3 235.223 6.08406   3
   2   0  -3 220.903 6.04205   3
   2   0  -2 1718.72 39.0093   1
  -2   0   2 1801.53 39.1488   4
  -2   0   1 323.563 7.99295   4
  -2   0   1 321.514 8.26511   2
   2   0  -1 284.917 8.18318   2
  -2   0   0 232.992 6.11403   2
  -2   0   0 241.068 6.12707   1
  -2   0  -1 188.900 5.05444   2
  -2   0  -2 52.9960 1.86541   4
  -2   0  -3 18.5072 1.13118   4
  -2   0  -4 306.293 8.44735   4
  -2   0  -5 86.6499 3.37418   4
  -2   0  -6 66.9056 3.05518   4
  -2   0  -7 113.777 4.52121   4
  -2   0  -8 20.4363 2.05340   4
  -2   0  -8 24.3548 1.32716   1
  -2   0  -9 74.1395 3.81209   4
  -2   0  -9 68.6515 2.48126   1
  -2   0 -10 17.4952 1.13586   1
  -2   0 -10 22.1720 2.37178   4
  -2   0 -11 11.9643 2.32357   4
   2   1 -11 21.2325 1.85243   3
   2   1 -10 13.8086 1.59804   3
   2   1  -9 41.5155 1.25235   1
  -2   1   9 52.0182 2.85654   4
   2   1  -9 51.8513 2.40002   3
   2   1  -8 44.5120 1.47972   1
  -2   1   8 42.1287 2.52737   4
   2   1  -8 48.7219 2.28915   3
   2   1  -7 18.1091 0.87293   1
  -2   1   7 17.8648 1.57028   4
   2   1  -7 17.1952 1.34965   3
   2   1  -6 15.7053 0.83070   1
  -2   1   6 16.3628 1.44650   4
   2   1  -6 14.5198 1.18176   3
   2   1  -5 15.9069 0.82849   1
  -2   1   5 15.4638 1.26409   4
   2   1  -5 15.5701 1.13772   3
  -2   1   4 63.0589 1.92532   1
   2   1  -4 72.9468 2.18612   1
  -2   1   4 77.7281 2.66833   4
   2   1  -4 76.3130 2.52866   3
  -2   1   3 105.858 3.02676   1
   2   1  -3 119.804 3.23048   1
  -2   1   3 130.034 3.50876   4
  -2   1   3 106.720 3.29529   3
   2   1  -3 110.509 3.42512   3
   2   1  -2 217.821 5.64051   1
  -2   1   2 216.970 5.53524   1
  -2   1   2 211.762 5.59504   4
  -2   1   2 216.390 5.88914   2
   2   1  -2 217.078 5.75876   3
   2   1  -1 582.870 14.5025   1
  -2   1   1 595.616 14.2225   4
  -2   1   1 587.657 14.5903   2
  -2   1   0 746.031 18.2431   2
  -2   1  -1 143.113 4.04482   2
  -2   1  -1 144.311 3.77494   4
  -2   1  -2 118.400 3.40651   4
  -2   1  -3 160.638 4.67461   4
  -2   1  -4 185.832 5.55104   4
  -2   1  -5 41.7444 2.16314   4
  -2   1  -6 22.8275 1.77523   4
  -2   1  -7 15.4781 1.68920   4
  -2   1  -8 6.65725 1.51376   4
  -2   1  -9 7.89566 1.71119   4
  -2   1  -9 8.12064 0.94065   1
  -2   1 -10 11.3403 1.01915   1
  -2   1 -10 12.9207 2.03362   4
  -2   1 -11 8.80764 2.10693   4
   2   2 -11 5.62804 1.43153   3
   2   2 -10 3.26619 0.39425   1
   2   2 -10 1.78704 1.13206   3
   2   2  -9 1.24996 0.45950   1
   2   2  -9 0.83372 0.99948   3
   2   2  -8 48.5608 1.73656   1
   2   2  -8 50.0061 2.42337   3
   2   2  -7 51.2057 1.81057   1
  -2   2   7 51.0216 2.54362   4
   2   2  -7 46.7090 2.32611   3
   2   2  -6 117.228 3.43867   1
  -2   2   6 117.838 4.09563   4
   2   2  -6 119.545 3.93946   3
   2   2  -5 53.3920 1.87465   1
  -2   2   5 53.2869 2.32869   4
   2   2  -5 55.4424 2.23528   3
   2   2  -4 72.4017 2.34783   1
  -2   2   4 72.6973 1.98698   1
  -2   2   4 73.3840 2.62589   4
   2   2  -4 77.6761 2.63871   3
  -2   2   3 317.883 7.86508   1
   2   2  -3 322.329 8.13838   1
  -2   2   3 310.257 8.23299   4
  -2   2   3 312.203 8.04940   3
   2   2  -3 328.638 8.37430   3
   2   2  -2 2.57349 0.50040   1
  -2   2   2 2.78645 0.52890   4
  -2   2   2 3.05302 0.69332   2
   2   2  -2 2.89260 0.63638   3
   2   2  -1 27.3510 1.22795   1
  -2   2   1 28.1705 0.88176   4
  -2   2   1 30.2189 1.32030   2
  -2   2   0 71.1482 2.33026   2
  -2   2  -1 148.771 4.23890   2
  -2   2  -1 150.198 3.90553   4
  -2   2  -2 147.090 4.10264   4
  -2   2  -3 180.059 5.14882   4
  -2   2  -4 33.3436 1.75275   4
  -2   2  -5 182.857 5.76370   4
  -2   2  -6 71.5257 3.15129   4
  -2   2  -7 3.32371 1.18936   4
  -2   2  -8 66.4585 3.45639   4
  -2   2  -9 18.6142 2.12831   4
  -2   2 -10 36.1891 1.82605   1
  -2   2 -10 39.7851 1.85049   1
  -2   2 -10 42.4289 3.11346   4
  -2   2 -11 17.2399 2.44926   4
   2   3 -11 10.6839 1.65193   3
   2   3 -10 50.8419 1.80077   1
   2   3 -10 53.1589 2.73533   3
   2   3  -9 45.9164 1.77645   1
   2   3  -9 46.4024 2.50739   3
   2   3  -8 30.1447 1.38945   1
   2   3  -8 25.2436 1.86198   3
   2   3  -7 14.5400 0.96749   1
   2   3  -7 15.1859 1.37136   3
   2   3  -6 7.98120 0.75468   1
   2   3  -6 7.87607 1.02438   3
   2   3  -5 25.5754 1.27445   1
   2   3  -5 25.4543 1.53046   3
   2   3  -4 104.802 3.07019   1
  -2   3   4 96.0690 2.54514   1
   2   3  -4 96.0815 3.28663   3
   2   3  -3 33.7113 1.49058   1
  -2   3   3 32.2363 1.25367   3
   2   3  -3 37.3222 1.66743   3
   2   3  -2 19.0168 1.04517   1
   2   3  -2 19.0658 1.11395   3
   2   3  -1 61.3834 1.99314   1
  -2   3   1 63.0102 2.12261   2
   2   3  -1 52.0353 1.76870   2
  -2   3   0 365.541 9.51276   2
   2   3   0 377.966 9.19561   2
  -2   3  -1 519.049 13.1541   2
  -2   3  -1 526.997 12.7913   4
  -2   3  -2 354.333 8.78731   4
   2   3   2 332.019 8.77878   1
  -2   3  -3 131.633 3.99916   4
  -2   3  -4 36.3326 1.83030   4
  -2   3  -5 78.6255 3.15176   4
  -2   3  -6 37.0528 2.24286   4
  -2   3  -7 26.5202 2.09658   4
  -2   3  -8 12.0690 1.69448   4
  -2   3  -9 18.5783 2.15089   4
  -2   3 -10 8.51259 1.07299   1
  -2   3 -10 9.20593 1.98642   4
  -2   3 -11 9.61370 2.12873   4
   2   4 -11 3.26306 1.36165   3
   2   4 -10 4.61461 0.73695   1
   2   4 -10 5.56346 1.31999   3
   2   4  -9 6.09689 0.82734   1
   2   4  -9 5.11933 1.29438   3
   2   4  -8 17.0523 1.15487   1
   2   4  -8 15.0670 1.56046   3
   2   4  -7 89.4874 3.03217   1
   2   4  -7 94.3624 3.56309   3
   2   4  -6 64.3008 2.36464   1
   2   4  -6 65.8616 2.78399   3
   2   4  -5 31.1567 1.47296   1
   2   4  -5 28.4300 1.67094   3
   2   4  -4 178.369 4.94421   1
  -2   4   4 171.005 4.36782   1
   2   4  -4 176.801 5.21339   3
   2   4  -3 54.9101 2.05246   1
   2   4  -3 55.4699 2.18691   3
  -2   4   3 55.3374 1.71622   3
   2   4  -2 384.933 9.89498   1
   2   4  -1 66.9376 1.98082   2
   2   4   0 97.5504 2.59631   2
  -2   4  -1 21.4402 0.89963   4
  -2   4  -2 115.892 3.40186   4
   2   4   2 116.413 3.47887   1
  -2   4  -3 16.7609 1.12352   4
   2   4   3 15.4124 0.96388   1
  -2   4  -4 149.234 4.69670   4
  -2   4  -5 48.0552 2.35498   4
  -2   4  -6 59.5823 2.87893   4
  -2   4  -7 69.5876 3.35075   4
  -2   4  -8 32.6681 2.46500   4
  -2   4  -9 47.1853 2.26726   1
  -2   4  -9 52.1520 3.19602   4
  -2   4 -10 18.5895 1.46097   1
  -2   4 -10 15.2446 2.18222   4
  -2   4 -11 12.9901 2.31528   4
   2   5 -10 40.2249 1.84877   1
   2   5 -10 39.0932 2.53879   3
   2   5  -9 58.6512 2.34769   1
   2   5  -9 56.6468 2.94957   3
   2   5  -8 31.9081 1.66561   1
   2   5  -8 37.1136 2.22541   3
   2   5  -7 23.7686 1.38999   1
   2   5  -7 20.7977 1.66829   3
   2   5  -6 20.5039 1.28524   1
   2   5  -6 33.9014 1.88494   3
   2   5  -5 15.9202 1.15223   1
   2   5  -5 17.6088 1.37275   3
   2   5  -4 59.4404 2.26420   1
   2   5  -4 58.7496 2.47797   3
   2   5  -3 28.9996 1.44792   1
   2   5  -2 56.7566 2.12453   1
   2   5  -1 158.060 4.12084   2
   2   5   0 89.4445 2.34632   2
  -2   5  -2 225.285 6.02147   4
   2   5   2 223.259 6.11895   1
  -2   5  -3 159.859 4.81593   4
   2   5   3 167.509 4.68768   1
  -2   5  -4 167.353 5.14803   4
  -2   5  -5 127.748 4.42198   4
  -2   5  -6 44.3430 2.45202   4
  -2   5  -7 12.3107 1.56101   4
  -2   5  -8 29.7428 2.41519   4
  -2   5  -9 9.38671 1.19038   1
  -2   5  -9 8.88904 1.78232   4
  -2   5 -10 11.6470 1.46888   1
  -2   5 -10 19.9275 2.33912   4
  -2   5 -11 10.1016 2.15323   4
   2   6 -11 1.66186 1.85692   4
   2   6 -10 5.94407 0.96445   1
   2   6 -10 5.50911 1.74340   4
   2   6 -10 5.21611 1.43815   3
   2   6  -9 3.57995 0.87283   1
   2   6  -9 5.47811 1.55326   4
   2   6  -9 2.92017 1.24484   3
   2   6  -8 55.9721 2.36280   1
   2   6  -8 55.8435 3.14716   4
   2   6  -8 53.4638 2.79638   3
   2   6  -7 23.1115 1.50876   1
   2   6  -7 29.5726 2.19084   4
   2   6  -7 23.4297 1.83370   3
   2   6  -6 98.7780 3.40102   1
   2   6  -6 96.6645 3.94233   4
   2   6  -6 103.729 3.80487   3
  -2   6   5 128.475 3.32767   1
   2   6  -5 137.003 4.18415   1
   2   6  -5 140.422 4.67308   4
   2   6  -5 132.945 4.44210   3
   2   6  -4 119.074 3.76249   1
  -2   6   4 118.925 3.23021   1
   2   6  -4 110.715 3.92409   3
   2   6  -3 56.3156 2.23108   1
   2   6  -2 15.0497 1.04995   1
  -2   6   2 10.6655 0.97288   2
   2   6  -1 449.297 10.9838   2
   2   6   0 113.297 3.54641   1
  -2   6  -2 97.3638 3.06211   4
   2   6   2 99.5631 3.18577   1
  -2   6  -3 10.8341 0.98816   4
   2   6   3 10.5936 0.90213   1
  -2   6  -4 16.7310 1.32997   4
   2   6   4 19.0307 1.12038   1
  -2   6  -5 64.9814 2.86922   4
  -2   6  -6 121.840 4.53165   4
  -2   6  -7 59.7702 3.09884   4
  -2   6  -8 60.0902 3.28883   4
  -2   6  -9 37.4249 2.14157   1
  -2   6  -9 37.9024 2.75640   4
  -2   6 -10 33.2204 2.24157   1
  -2   6 -10 38.1660 2.97844   4
  -2   6 -11 15.9815 2.30619   4
   2   7 -11 17.8930 2.41657   4
   2   7 -10 18.7753 1.47904   1
   2   7 -10 19.2971 2.30590   4
   2   7  -9 48.9891 2.30351   1
   2   7  -9 46.9352 3.08523   4
   2   7  -9 49.7584 2.83157   3
   2   7  -8 38.9673 2.02357   1
   2   7  -8 34.8600 2.55633   4
   2   7  -8 39.0294 2.39829   3
   2   7  -7 16.7600 1.31622   1
   2   7  -7 15.3792 1.74217   4
   2   7  -7 14.5311 1.53023   3
   2   7  -6 4.65454 0.86247   1
   2   7  -6 4.93632 1.16734   4
   2   7  -6 4.99080 1.14121   3
   2   7  -5 25.9644 1.57850   1
  -2   7   5 23.1301 0.92501   1
   2   7  -5 30.2043 1.83525   3
   2   7  -4 132.202 3.87378   1
  -2   7   4 114.829 3.23282   1
  -2   7   4 108.867 2.87006   3
   2   7  -3 47.7415 2.07226   1
   2   7  -2 50.9454 2.09294   1
  -2   7   2 45.8687 1.98647   2
   2   7  -1 114.238 3.02005   2
  -2   7   1 113.006 3.54717   2
  -2   7   0 295.893 7.86642   2
   2   7   0 293.811 7.84555   3
  -2   7  -1 153.587 4.55784   2
  -2   7  -2 338.798 9.47679   2
   2   7   2 371.252 9.42877   1
  -2   7  -3 95.6550 3.22488   4
   2   7   3 91.5466 3.10100   1
  -2   7  -4 82.7630 3.14569   4
   2   7   4 85.6750 2.86763   1
  -2   7  -5 76.4163 3.14541   4
  -2   7  -6 38.4581 2.28981   4
  -2   7  -7 35.4025 2.37924   4
  -2   7  -8 11.2095 1.68865   4
  -2   7  -9 8.51332 1.45891   1
  -2   7  -9 15.3366 2.03353   4
  -2   7 -10 8.58361 1.47547   1
  -2   7 -10 12.2065 2.03799   4
  -2   7 -11 15.1010 2.26969   4
   2   8 -11 4.18354 1.79941   4
   2   8 -10 4.35337 1.06746   1
   2   8 -10 3.98398 1.65293   4
   2   8  -9 14.7159 1.38898   1
   2   8  -9 15.8042 2.11800   4
   2   8  -9 15.6188 1.83355   3
   2   8  -8 22.1867 1.64368   1
   2   8  -8 21.6477 2.14935   4
   2   8  -8 20.2648 1.93393   3
   2   8  -7 49.6021 2.32736   1
   2   8  -7 43.5219 2.72096   4
   2   8  -7 51.8865 2.69425   3
   2   8  -6 60.6709 2.60874   1
   2   8  -6 60.9274 2.88046   3
   2   8  -5 142.027 4.73926   1
  -2   8   5 149.629 4.03240   1
   2   8  -5 160.482 5.11892   3
   2   8  -4 46.6689 1.87729   1
  -2   8   4 44.7310 1.34249   1
   2   8  -3 86.3894 3.12283   1
  -2   8   2 509.984 13.1077   2
  -2   8   1 31.6421 1.58405   2
   2   8  -1 33.1299 1.07818   2
  -2   8   0 120.556 3.72639   2
   2   8   0 117.081 3.70791   3
  -2   8  -1 71.2364 2.59876   2
  -2   8  -2 38.8660 1.87147   2
   2   8   2 39.3889 1.80380   1
   2   8   3 6.43481 0.81788   1
  -2   8  -4 115.201 3.95577   4
   2   8   4 111.571 3.63495   1
  -2   8  -5 114.805 4.18625   4
   2   8   5 115.228 3.64846   1
  -2   8  -6 54.6315 2.76437   4
  -2   8  -7 60.0077 3.09954   4
  -2   8  -8 49.3572 2.56430   1
  -2   8  -8 44.5892 2.86173   4
  -2   8  -9 41.3699 2.58645   1
  -2   8  -9 54.1276 3.25024   4
  -2   8 -10 19.0075 1.91675   1
  -2   8 -10 23.0914 2.48987   4
   2   9 -10 24.2162 1.81274   1
   2   9 -10 22.8831 2.45686   4
   2   9  -9 23.4392 1.77251   1
   2   9  -9 16.6792 2.15982   4
   2   9  -9 20.6472 2.02181   3
   2   9  -8 54.2328 2.62015   1
   2   9  -8 59.1193 3.11281   3
   2   9  -7 25.5035 1.70112   1
   2   9  -7 28.2274 2.05595   3
  -2   9   6 6.10085 0.48187   1
   2   9  -6 5.97272 1.03170   1
   2   9  -6 7.67375 1.28225   3
   2   9  -5 59.3166 2.63644   1
  -2   9   5 57.5874 1.96592   1
   2   9  -5 61.6361 2.78558   3
   2   9  -4 58.3498 2.41323   1
  -2   9   4 62.4627 1.93919   1
   2   9  -3 86.3489 3.20622   1
  -2   9   3 80.4477 2.80168   1
  -2   9   2 83.5090 2.95109   2
   2   9  -1 125.542 3.18072   2
  -2   9   1 113.901 3.79146   2
  -2   9   0 119.464 3.80656   2
   2   9   0 123.635 3.84829   3
  -2   9  -1 329.670 8.86365   2
  -2   9  -2 153.004 4.74950   2
  -2   9  -5 78.5648 3.29409   4
   2   9   5 79.1776 2.82402   1
  -2   9  -6 32.0315 2.19249   4
  -2   9  -7 12.9065 1.67846   4
  -2   9  -8 12.5066 1.53857   1
  -2   9  -8 14.0896 1.87890   4
  -2   9  -9 8.62455 1.55301   1
  -2   9  -9 12.7667 2.01740   4
  -2   9 -10 54.1741 6.32077   1
  -2   9 -10 15.0359 2.20496   4
   2  10 -10 3.64968 1.19840   1
   2  10  -9 2.52231 1.07100   1
   2  10  -8 38.2210 2.21681   1
   2  10  -8 40.6086 2.63133   3
   2  10  -7 13.4725 1.39921   1
   2  10  -7 14.2246 1.72423   3
  -2  10   6 66.4877 2.07334   1
   2  10  -6 66.2850 2.92816   1
   2  10  -6 64.9700 3.12414   3
   2  10  -5 64.7648 2.88532   1
  -2  10   5 65.1015 2.25951   1
   2  10  -5 71.7778 3.09677   3
   2  10  -4 79.4998 3.21208   1
  -2  10   4 80.6403 2.74809   1
   2  10  -4 86.0182 3.34992   3
   2  10  -3 156.708 5.08230   1
  -2  10   3 158.553 4.70982   1
   2  10  -2-0.06349 0.39310   1
  -2  10   2 4.02413 0.78454   2
  -2  10   1 213.429 5.99080   2
   2  10  -1 209.080 5.19385   2
  -2  10   0 25.1313 1.44190   2
  -2  10  -1 12.5315 1.09080   2
  -2  10  -2 22.5992 1.43740   2
  -2  10  -3 148.455 4.83628   2
  -2  10  -6 52.7236 2.80226   4
  -2  10  -7 17.8444 1.67089   1
  -2  10  -7 18.0897 1.88293   4
  -2  10  -8 96.9799 4.02483   1
  -2  10  -8 94.5654 4.37398   4
  -2  10  -9 14.0756 1.73280   1
  -2  10  -9 15.6555 2.10122   4
  -2  10 -10 26.1015 2.16875   1
  -2  10 -10 27.2906 2.65730   4
   2  11 -10 13.1795 1.56627   1
   2  11  -9 32.2329 2.16650   1
   2  11  -8 25.8995 1.90710   1
   2  11  -8 27.2017 2.32804   3
   2  11  -7 28.1625 1.92942   1
   2  11  -7 27.1061 2.16899   3
   2  11  -6 5.60175 1.15806   1
  -2  11   6 3.91884 0.63397   1
   2  11  -6 6.31912 1.34040   3
   2  11  -5 8.75902 1.24940   1
  -2  11   5 8.27573 0.83390   1
   2  11  -5 9.05333 1.25590   3
   2  11  -4 26.2902 1.84911   1
  -2  11   4 22.0499 1.35822   1
   2  11  -3 24.7967 1.67541   1
   2  11  -2 11.1386 1.07283   1
   2  11  -2 14.5866 1.24938   3
  -2  11   2 17.2934 1.24304   2
   2  11  -1 0.06868 0.43021   1
  -2  11   1 44.3915 1.64059   2
  -2  11   0 80.6132 2.88705   2
  -2  11  -1 72.6714 2.12257   2
   2  11   1 0.06503 0.54750   1
  -2  11  -2 198.917 3.65051   2
   2  11   2 0.25221 0.50506   1
  -2  11  -3 87.4362 3.34762   2
  -2  11  -6 23.4574 1.88592   1
  -2  11  -7 12.7225 1.63245   1
  -2  11  -8 8.36627 1.53062   1
  -2  11  -8 5.78615 1.55171   4
  -2  11  -9 6.09565 1.45034   1
  -2  11  -9 8.49336 1.83923   4
  -2  11 -10 5.35172 1.45920   1
  -2  11 -10 7.15045 1.94559   4
   2  12 -10 3.35786 1.29267   1
   2  12  -9 15.6939 1.70819   1
   2  12  -8 13.3463 1.53970   1
   2  12  -7 17.9798 1.69724   1
  -2  12   7 18.1280 0.85699   1
   2  12  -7 17.0827 1.87823   3
  -2  12   6 62.8380 2.19310   1
   2  12  -6 63.1735 3.02445   1
   2  12  -6 57.8223 3.03697   3
   2  12  -5 67.1684 3.06678   1
  -2  12   5 64.4163 2.40490   1
   2  12  -5 63.5829 3.06905   3
   2  12  -4 92.0292 3.70238   1
   2  12  -3 15.5025 1.42719   1
   2  12  -2 51.4986 2.11356   1
   2  12  -2 47.1186 2.02345   3
  -2  12   2 49.2150 1.83642   2
   2  12  -1 38.7281 1.87152   1
  -2  12   1 3.57605 0.77191   1
   2  12  -1 0.31383 0.61878   3
  -2  12   1 44.1949 1.67287   2
  -2  12   0 100.002 3.39441   2
   2  12   1 40.7627 2.11980   1
  -2  12  -1 42.8818 1.99144   2
   2  12   2 77.8469 3.07728   1
  -2  12  -2 76.8540 2.96991   2
   2  12   3 0.19585 0.56015   1
  -2  12  -3 4.16697 0.90890   2
   2  12   4-0.25015 0.56174   1
  -2  12  -5 27.0156 2.02282   1
  -2  12  -6 20.4085 1.86975   1
  -2  12  -7 66.0213 3.27382   1
  -2  12  -8 29.7980 2.30519   1
  -2  12  -9 33.2096 2.46076   1
  -2  12 -10 10.4072 1.69806   1
   2  13 -10 24.8187 2.10295   1
   2  13  -9 20.7288 1.97569   1
   2  13  -8 23.2180 1.95078   1
   2  13  -7 17.3338 1.73864   1
  -2  13   7 20.7806 1.02219   1
   2  13  -7 18.9124 1.93471   3
  -2  13   6 13.3052 0.98906   1
   2  13  -6 14.5320 1.56462   1
   2  13  -6 12.2712 1.57457   3
   2  13  -5 7.22007 1.26089   1
   2  13  -5 5.50285 1.30691   3
   2  13  -4 37.0855 2.16319   1
  -2  13   4 23.4307 0.83270   3
   2  13  -3 26.2416 1.73150   1
   2  13  -3 21.5788 1.64491   3
   2  13  -2 14.7921 1.31180   1
  -2  13   2 14.8510 1.27305   1
  -2  13   2 13.6433 1.15972   2
   2  13  -2 12.1295 1.30087   3
  -2  13   1 31.8551 1.84764   1
  -2  13   1 29.1785 1.58296   2
   2  13  -1 29.9420 1.77666   3
  -2  13   0 92.4316 3.50484   1
  -2  13   0 81.8998 3.04950   2
   2  13   1 127.500 4.49185   1
  -2  13  -1 128.799 4.23178   2
   2  13   2 97.1450 3.63616   1
  -2  13  -2 96.3491 3.46440   2
  -2  13  -2 90.4328 3.71319   1
   2  13   3 54.1468 2.46384   1
  -2  13  -3 48.4156 2.59309   1
  -2  13  -3 49.5890 2.41179   2
   2  13   4 38.7897 2.04941   1
  -2  13  -4 39.2907 2.23026   2
  -2  13  -4 38.4951 2.36083   1
   2  13   5 14.1125 1.25688   1
  -2  13  -5 26.3125 1.96915   1
   2  13   6-0.41945 0.61322   1
  -2  13  -6 27.3659 2.04814   1
  -2  13  -7 13.0538 1.73766   1
  -2  13  -8 10.3285 1.71610   1
  -2  13  -9 2.98734 1.41168   1
  -2  13 -10 9.35422 1.70565   1
   2  14 -10 1.89491 1.35074   1
   2  14  -9 3.57362 1.37981   1
   2  14  -8 27.7687 2.15596   1
   2  14  -7 22.4394 1.94140   1
  -2  14   7 17.3911 1.08257   1
   2  14  -6 27.6865 2.15191   1
   2  14  -6 26.6483 2.17689   3
   2  14  -5 55.6341 2.94785   1
   2  14  -4 83.6534 3.07097   1
  -2  14   4 76.0976 1.16426   3
   2  14  -3 89.8862 3.73402   1
  -2  14   3 90.0008 3.40728   1
   2  14  -3 91.6773 3.72260   3
   2  14  -2 19.3560 1.58060   1
  -2  14   2 20.0586 1.50942   1
   2  14  -2 20.9628 0.93483   2
  -2  14   2 20.9203 1.41698   2
   2  14  -2 18.9190 1.55243   3
  -2  14   1 76.6888 3.21369   1
  -2  14   1 78.2136 2.88986   2
   2  14  -1 76.3041 3.11706   3
  -2  14   0 45.7415 2.18774   1
  -2  14   0 47.4033 1.87541   2
   2  14   1 4.13249 0.93360   1
  -2  14  -1 3.97281 0.88648   2
   2  14   2 9.74488 1.20722   1
  -2  14  -2 8.15983 1.04692   2
  -2  14  -2 9.53630 1.26428   1
   2  14   3 63.4855 2.80416   1
  -2  14  -3 62.1145 2.76066   2
  -2  14  -3 52.5938 2.87415   1
   2  14   4 12.9076 1.32923   1
  -2  14  -4 12.9601 1.41462   2
  -2  14  -4 13.0863 1.58413   1
   2  14   5 28.4445 1.76391   1
  -2  14  -5 29.0417 2.05466   2
  -2  14  -5 25.5219 2.09397   1
   2  14   6 52.7769 2.39187   1
  -2  14  -6 45.8933 2.83716   1
   2  14   7-0.22273 0.56993   1
  -2  14  -7 24.8584 2.10897   1
  -2  14  -8 31.7490 2.48526   1
  -2  14  -9 15.9403 1.96643   1
  -2  14 -10 18.4773 2.14918   1
   2  15 -10 20.0019 2.14882   1
   2  15  -9 8.67308 1.66695   1
  -2  15   8 7.99471 0.54070   1
   2  15  -8 9.19820 1.59876   1
   2  15  -7 7.51884 1.44379   1
  -2  15   7 9.23883 0.91004   1
   2  15  -6 7.45731 1.37969   1
   2  15  -6 6.71770 1.52854   3
  -2  15   5 0.05975 0.57772   1
   2  15  -5 20.1679 1.80040   1
   2  15  -4 72.9798 3.39968   1
  -2  15   4 74.8400 2.96017   1
   2  15  -4 76.6491 3.44460   3
  -2  15   4 69.2000 2.03905   3
   2  15  -3 20.9754 1.79805   1
  -2  15   3 20.3788 1.52939   1
   2  15  -3 18.4714 1.71625   3
   2  15  -2 24.9369 1.90442   1
   2  15  -2 29.8386 1.12202   2
  -2  15   2 29.6069 1.90180   1
   2  15  -2 27.7096 1.92591   3
  -2  15   2 29.6682 1.72704   2
  -2  15   1 10.7179 1.27555   1
  -2  15   1 9.51060 1.05632   2
   2  15  -1 10.9838 1.25347   3
   2  15   0 118.938 4.53507   1
  -2  15   0 128.444 4.60217   1
   2  15   0 123.021 4.25463   3
  -2  15   0 120.635 4.06103   2
   2  15   1 100.594 3.20864   1
  -2  15  -1 100.206 2.68504   2
   2  15   2 39.2980 2.26717   1
  -2  15  -2 38.7435 2.06792   2
  -2  15  -2 38.1487 2.37189   1
   2  15   3 35.7887 2.14197   1
  -2  15  -3 38.7766 2.13882   2
  -2  15  -3 39.5267 2.43104   1
   2  15   4 17.0393 1.48454   1
  -2  15  -4 18.4663 1.80203   1
  -2  15  -4 14.4077 1.46092   2
   2  15   5 32.4652 1.96228   1
  -2  15  -5 33.6191 2.25093   2
  -2  15  -5 31.5231 2.32406   1
   2  15   6 13.2566 1.33496   1
  -2  15  -6 12.0317 1.71953   1
   2  15   7 17.9884 1.42780   1
  -2  15  -7 21.1760 2.18283   1
  -2  15  -8 3.09869 1.44620   1
  -2  15  -9 9.35325 1.81227   1
  -2  15 -10 2.66843 1.50705   1
   2  16 -10 3.73683 1.53727   1
   2  16  -9 5.61462 1.55217   1
  -2  16   8 2.47822 0.60080   1
   2  16  -8 3.18983 1.40126   1
   2  16  -7 36.1032 2.47790   1
   2  16  -6 37.2518 2.38002   1
  -2  16   6 0.51084 0.59482   1
   2  16  -5 44.1263 2.66800   1
  -2  16   5 41.6854 2.11707   1
   2  16  -5 44.9235 2.75524   3
   2  16  -4 42.2060 2.62898   1
  -2  16   4 50.3119 2.39010   1
  -2  16   4 44.1939 1.47852   3
   2  16  -4 46.4303 2.71390   3
   2  16  -3 14.2031 1.60810   1
   2  16  -3 16.1663 1.00614   2
  -2  16   3 15.0934 1.42184   1
  -2  16   3 16.5474 1.05411   3
   2  16  -3 14.2450 1.54630   3
   2  16  -2 61.5435 3.02357   1
   2  16  -2 58.4927 1.77377   2
  -2  16   2 60.0675 2.84211   1
   2  16  -2 59.2553 2.88204   3
  -2  16   2 57.4017 2.46924   2
  -2  16   1 25.5982 1.87790   1
  -2  16   1 28.6097 1.63667   2
   2  16  -1 29.9799 1.91139   3
   2  16   0 23.7298 1.90283   1
  -2  16   0 22.1221 1.80838   1
  -2  16   0 27.0367 1.61908   2
   2  16   0 23.2700 1.67674   3
   2  16   1 29.2843 2.05657   1
  -2  16  -1 31.1180 1.80398   2
   2  16   1 32.4888 1.81329   3
   2  16   2 4.35908 1.06398   1
  -2  16  -2 4.36565 1.01148   2
   2  16   3 5.08398 1.12518   1
  -2  16  -3 7.82597 1.18843   2
  -2  16  -3 5.95706 1.28404   1
   2  16   4 56.8725 2.75302   1
  -2  16  -4 58.4577 2.80229   2
  -2  16  -4 52.9760 3.09304   1
   2  16   5 21.3376 1.69768   1
  -2  16  -5 22.9766 1.95308   2
  -2  16  -5 21.2636 2.08949   1
   2  16   6 37.6546 2.10524   1
  -2  16  -6 34.1004 2.42413   2
  -2  16  -6 41.0019 2.72375   1
   2  16   7 33.9653 1.91834   1
  -2  16  -7 34.6226 2.67805   1
  -2  16  -8 10.9989 1.82968   1
  -2  16  -9 20.2169 2.30185   1
   2  17 -10 15.7856 2.08619   1
   2  17  -9 34.1162 2.65300   1
   2  17  -8 12.3904 1.85059   1
  -2  17   8 12.4845 0.94182   1
   2  17  -7 10.2062 1.70191   1
   2  17  -6 3.85526 1.29132   1
  -2  17   6 2.72261 0.84270   1
  -2  17   5 23.2100 1.70890   1
   2  17  -5 24.7684 2.11262   1
   2  17  -4 33.8678 2.40083   1
  -2  17   4 36.0081 2.10385   1
   2  17  -4 34.3820 2.42145   3
  -2  17   4 32.5458 1.25071   3
   2  17  -3 16.2648 1.73946   1
  -2  17   3 16.3355 1.52224   1
   2  17  -3 16.7993 1.01983   2
   2  17  -3 16.6315 1.65428   3
  -2  17   3 15.3070 1.10411   3
   2  17  -2 12.5670 1.54579   1
  -2  17   2 15.3119 1.50208   1
   2  17  -2 12.1116 0.60851   2
   2  17  -2 10.1164 1.44232   3
  -2  17   2 10.5940 1.17088   2
   2  17  -2 12.7087 0.57766   2
  -2  17   1 30.9715 2.12601   1
   2  17  -1 32.9447 2.05863   3
  -2  17   1 31.3004 1.74569   2
   2  17   0 47.9498 2.66313   1
  -2  17   0 45.3594 2.59331   1
   2  17   0 43.6943 2.32508   3
  -2  17   0 43.9259 2.13059   2
   2  17   1 113.469 4.47882   1
  -2  17  -1 113.933 3.96370   2
   2  17   2 89.3074 3.91556   1
  -2  17  -2 99.9302 3.65550   2
   2  17   3 39.7543 2.41189   1
  -2  17  -3 41.3029 2.65359   1
  -2  17  -3 43.5870 2.31876   2
   2  17   4 49.7969 2.60020   1
  -2  17  -4 48.4882 2.55673   2
  -2  17  -4 46.2370 2.88489   1
   2  17   5 8.64061 1.30089   1
  -2  17  -5 11.1417 1.52371   2
  -2  17  -5 9.95851 1.65780   1
   2  17   6 14.8713 1.50719   1
  -2  17  -6 11.2575 1.66636   2
  -2  17  -6 13.0928 1.89342   1
   2  17   7 13.7390 1.41116   1
  -2  17  -7 13.2329 2.00152   1
  -2  17  -7 18.3467 2.03754   2
  -2  17  -8 0.78043 1.41869   1
  -2  17  -9 5.76719 1.78368   1
   2  18  -9 1.79632 1.46535   1
   2  18  -8 14.1716 1.95070   1
  -2  18   7 9.02055 1.13976   1
   2  18  -7 12.2478 1.84975   1
  -2  18   6 38.4442 2.13474   1
   2  18  -6 44.2568 2.85572   1
  -2  18   5 60.2647 2.75427   1
   2  18  -5 60.3662 3.31459   1
   2  18  -4 46.9205 2.85497   1
   2  18  -4 47.5859 1.99583   2
  -2  18   4 46.1281 2.47908   1
   2  18  -4 46.1945 2.78105   3
  -2  18   4 44.7116 1.56677   3
   2  18  -3 49.1994 2.94162   1
  -2  18   3 50.8551 2.70129   1
   2  18  -3 58.6983 1.93947   2
  -2  18   3 53.1607 2.12159   3
   2  18  -3 54.2583 2.94270   3
  -2  18   2 18.5363 1.74116   1
   2  18  -2 17.8262 1.71920   3
  -2  18   2 17.1998 1.37770   2
  -2  18   1 47.1280 2.72572   1
   2  18  -1 51.9671 2.68728   3
  -2  18   1 52.9525 2.33646   2
   2  18   0 44.2576 2.67743   1
  -2  18   0 45.3624 2.68048   1
  -2  18   0 46.8412 2.18140   2
   2  18   0 42.5330 2.36356   3
   2  18   1 17.8130 1.78662   1
  -2  18  -1 18.9792 1.87214   1
  -2  18  -1 20.7101 1.55887   2
   2  18   2 30.5115 2.19293   1
  -2  18  -2 27.9239 1.82159   2
   2  18   3 10.1422 1.39370   1
  -2  18  -3 8.64603 1.46791   1
  -2  18  -3 9.73368 1.35683   2
   2  18   4 9.82431 1.40345   1
  -2  18  -4 10.1659 1.38685   2
  -2  18  -4 8.47656 1.60755   1
   2  18   5 35.7964 2.26050   1
  -2  18  -5 37.7193 2.78274   1
  -2  18  -5 39.8000 2.49989   2
   2  18   6 39.2523 2.27749   1
  -2  18  -6 33.6201 2.74626   1
  -2  18  -6 36.6215 2.55369   2
   2  18   7 10.7630 1.33257   1
  -2  18  -7 12.4843 1.94813   1
  -2  18  -7 11.8930 1.83024   2
  -2  18  -8 30.4516 2.68912   1
  -2  18  -8 23.4310 2.45254   2
   2  19  -8 7.55111 1.85101   1
   2  19  -7 9.41305 1.75848   1
  -2  19   7 6.77841 1.04857   1
  -2  19   6 15.1417 1.43163   1
   2  19  -6 16.7339 2.01667   1
  -2  19   5 5.81007 1.17485   1
   2  19  -5 7.08717 1.62197   1
   2  19  -5 5.96624 1.00762   2
  -2  19   4 10.1559 1.42871   1
   2  19  -4 13.7319 1.80158   1
   2  19  -4 12.6788 1.05534   2
  -2  19   4 10.9876 0.81045   3
   2  19  -3 15.4853 1.74776   1
  -2  19   3 11.5734 1.50384   1
   2  19  -3 14.0568 0.88566   2
   2  19  -3 14.8261 1.78272   3
  -2  19   2 21.2674 1.87087   1
   2  19  -2 17.3305 1.70704   3
  -2  19   2 8.24404 1.05159   3
  -2  19   1 10.7186 1.56886   1
  -2  19   1 12.1545 1.20907   2
   2  19  -1 11.5914 1.52209   3
   2  19   0 89.4122 4.01473   1
  -2  19   0 87.1651 3.94986   1
   2  19   0 81.9992 3.48491   3
  -2  19   0 83.2940 3.17005   2
   2  19   1 23.8907 2.05833   1
  -2  19  -1 19.9406 1.94330   1
  -2  19  -1 23.5699 1.66427   2
   2  19   2 103.372 4.37583   1
  -2  19  -2 103.603 3.85360   2
   2  19   3 30.4323 2.23961   1
  -2  19  -3 30.5226 2.44012   1
  -2  19  -3 27.9142 1.95682   2
   2  19   4 18.0827 1.74333   1
  -2  19  -4 16.8756 1.99849   1
  -2  19  -4 14.2703 1.60039   2
   2  19   5 33.8622 2.27193   1
  -2  19  -5 39.3753 2.87613   1
  -2  19  -5 35.5874 2.38836   2
   2  19   6 9.87223 1.43805   1
  -2  19  -6 9.72873 1.64096   2
  -2  19  -6 10.5263 1.94561   1
   2  19   7 10.1326 1.40846   1
  -2  19  -7 7.98789 1.84070   1
  -2  19  -7 10.8451 1.85550   2
  -2  19  -8 6.74107 1.86339   2
  -2  20   7 26.3849 1.77784   1
   2  20  -7 29.9062 2.62690   1
   2  20  -6 14.4257 2.03143   1
  -2  20   6 13.2847 1.53079   1
   2  20  -5 20.3437 2.14719   1
  -2  20   5 17.0700 1.62301   1
   2  20  -5 18.2630 1.39495   2
  -2  20   4 46.5918 2.62756   1
   2  20  -4 45.1645 2.98964   1
   2  20  -4 47.5287 1.92213   2
   2  20  -3 15.4514 1.91894   1
  -2  20   3 14.1018 1.64867   1
   2  20  -3 15.7044 0.83696   2
  -2  20   2 59.4970 3.20583   1
  -2  20   2 62.3898 2.64776   3
   2  20  -2 65.7589 3.26682   3
   2  20  -1 10.1807 1.64711   1
  -2  20   1 8.53399 1.54825   1
   2  20  -1 11.9114 1.56641   3
  -2  20   1 9.93218 1.16243   2
  -2  20   0 8.10616 1.43264   1
   2  20   0 7.69609 1.43364   1
   2  20   0 6.27169 1.24459   3
  -2  20   0 7.51489 1.09214   2
   2  20   1 2.62289 1.22831   1
  -2  20  -1 1.90966 1.27397   1
  -2  20  -1 1.69429 0.98637   2
   2  20   2 0.55272 1.06060   1
  -2  20  -2-0.14077 0.95499   2
   2  20   3 1.06949 1.16138   1
  -2  20  -3-0.15667 1.05695   2
  -2  20  -3 1.02620 1.18857   1
   2  20   4 30.6687 2.24654   1
  -2  20  -4 27.9893 2.52914   1
  -2  20  -4 29.0465 2.12556   2
   2  20   5 9.22372 1.47951   1
  -2  20  -5 8.22940 1.50227   2
  -2  20  -5 7.92111 1.76840   1
   2  20   6 15.1305 1.67798   1
  -2  20  -6 16.0854 1.89586   2
  -2  20  -6 14.5457 2.13585   1
   2  20   7 29.3710 2.07015   1
  -2  20  -7 26.0783 2.35604   2
  -2  20  -8 14.3127 2.07672   2
  -2  21   6 4.15355 1.21436   1
   2  21  -6 2.36786 1.61092   1
   2  21  -6 3.34512 1.03729   2
  -2  21   5 4.80549 1.23463   1
   2  21  -5 1.63306 1.51275   1
   2  21  -5 4.46113 0.94153   2
  -2  21   4 5.60606 1.30450   1
   2  21  -4 7.06301 1.66603   1
   2  21  -4 5.96140 0.82261   2
   2  21  -3 9.03253 1.64915   1
  -2  21   3 8.61815 1.47040   1
  -2  21   2 9.49977 1.55885   1
  -2  21   2 7.22553 1.06072   3
   2  21  -2 8.96760 1.50006   3
   2  21  -1 18.9188 2.05826   1
  -2  21   1 19.0712 1.99314   1
   2  21  -1 18.1751 1.85634   3
  -2  21   1 16.5294 1.39016   2
   2  21   0 23.6122 2.17855   1
  -2  21   0 22.4928 2.21223   1
   2  21   0 23.5980 1.90424   3
  -2  21   0 26.5420 1.67975   2
   2  21   1 62.3181 3.44620   1
  -2  21  -1 62.6575 3.47159   1
  -2  21  -1 63.4780 2.72928   2
   2  21   2 19.1702 2.04187   1
  -2  21  -2 16.9249 1.56567   2
   2  21   3 27.4516 2.28825   1
  -2  21  -3 27.9101 1.98151   2
  -2  21  -3 26.2911 2.44955   1
   2  21   4 18.7109 1.93503   1
  -2  21  -4 23.9577 2.37768   1
  -2  21  -4 16.7541 1.71263   2
  -2  21  -5 8.62050 1.84222   1
   2  21   5 9.85740 1.58654   1
  -2  21  -5 9.02470 1.48394   2
   2  21   6 15.9997 1.78196   1
  -2  21  -6 11.6708 1.73508   2
  -2  21  -7 2.77126 1.46819   2
  -2  22   6 23.8236 1.96599   1
   2  22  -5 17.6934 2.24039   1
  -2  22   5 18.6881 1.85907   1
   2  22  -5 17.2809 1.31616   2
  -2  22   4 13.1718 1.69059   1
   2  22  -4 12.5884 1.92336   1
   2  22  -4 13.3375 0.93937   2
   2  22  -3 39.6592 2.82431   1
  -2  22   3 34.2122 2.31070   1
  -2  22   2 4.12073 1.43481   1
  -2  22   2 5.01655 1.02985   3
   2  22  -1 22.7632 2.33221   1
  -2  22   1 22.6055 2.21526   1
   2  22  -1 23.6241 2.03075   3
  -2  22   1 24.7556 1.83518   3
  -2  22   1 22.8397 1.57720   2
   2  22   0 7.57109 1.78628   1
  -2  22   0 9.49982 1.67913   1
  -2  22   0 7.77486 1.13677   2
   2  22   0 9.35209 1.45459   3
  -2  22  -1 9.59156 1.76240   1
   2  22   1 10.3528 1.74842   1
  -2  22  -1 8.57550 1.19737   2
   2  22   2 5.35609 1.51731   1
  -2  22  -2 6.04589 1.24380   2
   2  22   3 25.8559 2.27275   1
  -2  22  -3 22.8889 1.83815   2
  -2  22  -4 7.26394 1.86957   1
   2  22   4 8.10315 1.63441   1
  -2  22  -4 7.67024 1.46750   2
   2  22   5 28.2134 2.26788   1
  -2  22  -5 29.5270 2.24637   2
   2  22   6 17.2553 1.92844   1
  -2  22  -6 16.5171 1.94047   2
  -2  22  -7 7.87108 1.67949   2
  -2  23   6 2.51813 1.22512   1
  -2  23   5 4.16290 1.39294   1
  -2  23   4 5.60754 1.48821   1
  -2  23   3 6.10964 1.51579   1
   2  23  -3 10.2819 1.88014   1
  -2  23   2 7.88972 1.62154   1
  -2  23   2 9.27851 1.27433   3
  -2  23   1 12.3627 1.91398   1
   2  23  -1 9.40898 1.74112   1
  -2  23   1 8.17299 1.33953   3
   2  23   0 23.9371 2.38788   1
  -2  23   0 20.4677 2.19275   1
  -2  23   0 19.3649 1.82375   3
  -2  23   0 17.7101 1.43362   2
   2  23   0 18.5252 1.80127   3
   2  23   1 29.1116 2.53457   1
  -2  23  -1 31.8518 2.64355   1
  -2  23  -1 25.5360 1.75396   2
  -2  23  -2 17.8889 2.23460   1
   2  23   2 18.5043 2.10682   1
  -2  23  -2 18.1750 1.61272   2
   2  23   3 30.6534 2.50130   1
  -2  23  -3 27.2911 1.97583   2
   2  23   4 28.5203 2.36504   1
  -2  23  -4 23.6286 1.97441   2
   2  23   5 17.7641 1.95321   1
  -2  23  -5 10.6869 1.69093   2
   2  23   6 4.87752 1.54004   1
  -2  23  -6 4.25076 1.41476   2
  -2  23  -7 5.84400 1.63031   2
  -2  24   5 13.1085 1.77440   1
  -2  24   4 22.8392 2.18672   1
  -2  24   3 12.3230 1.83736   1
  -2  24   2 24.4153 2.42960   1
   2  24  -1 13.5063 2.07730   1
  -2  24   1 11.7041 1.92148   1
  -2  24   1 9.98222 1.45453   3
  -2  24   0 3.77211 1.47727   1
   2  24   0 2.91759 1.61251   1
  -2  24   0 3.58404 1.35938   3
  -2  24   0 2.45053 0.91938   2
   2  24   0 2.72952 1.34532   3
  -2  24  -1 3.90449 1.56173   1
   2  24   1 6.21437 1.71797   1
  -2  24  -1 8.58566 1.16630   2
   2  24   2 4.46999 1.61905   1
  -2  24  -2 4.49681 1.10610   2
  -2  24  -3 3.35729 1.22831   2
   2  24   3 3.27844 1.52476   1
  -2  24  -4 18.0455 1.82433   2
   2  24   4 19.6056 2.15176   1
   2  24   5 13.0865 1.93108   1
  -2  25   5 4.50844 1.44810   1
  -2  25   4 4.45764 1.48781   1
  -2  25   3 6.39527 1.63043   1
  -2  25   2 9.76830 1.81184   1
  -2  25   1 11.4689 1.92067   1
   2  25   3 21.7543 2.35912   1
   2  25   4 27.5880 2.51611   1
   2  25   5 12.1140 1.87998   1
   3 -23   1 22.4766 2.15910   4
   3 -22  -7 18.5515 2.27278   4
   3 -22   1 2.91268 1.30802   4
   3 -22   2 36.1603 2.52116   4
   3 -21  -8 7.93963 1.98220   4
   3 -21  -7-0.61260 1.59088   4
   3 -21   1 28.0402 2.11017   4
   3 -21   2 21.1005 1.98969   4
   3 -21   3 13.6534 1.84066   4
   3 -20  -8 7.90651 1.89201   4
   3 -20  -7 10.5394 1.97601   4
   3 -20  -4 11.1037 1.39978   2
   3 -20  -3 37.7893 2.16526   2
   3 -20   1 36.5807 2.39582   4
   3 -20   2 2.90457 1.25064   4
   3 -20   3 8.09058 1.57891   4
  -3 -20  -4 14.0995 1.79758   1
   3 -20   4 15.0023 1.86242   4
   3 -19  -8 2.66350 1.70752   4
   3 -19  -7 3.04487 1.58169   4
   3 -19  -6 9.07458 1.55279   2
   3 -19  -5 16.2998 1.66474   2
   3 -19  -4 31.8432 2.03929   2
   3 -19  -3 21.8899 1.69261   2
   3 -19  -2 31.8601 1.93542   2
  -3 -19   0 45.6348 2.86928   1
  -3 -19  -1 81.0691 3.85377   1
   3 -19   1 82.7272 3.52286   4
  -3 -19  -2 17.6456 1.86456   1
   3 -19   2 15.8925 1.69466   4
  -3 -19  -3 2.31033 1.28951   1
   3 -19   3 2.67553 1.18461   4
  -3 -19  -4 24.3176 2.07424   1
   3 -19   4 27.4256 2.16111   4
  -3 -19  -5 6.67360 1.43267   1
   3 -19   5 5.56784 1.52544   4
   3 -18  -9 5.74916 1.87920   4
   3 -18  -8 14.6088 2.07858   4
   3 -18  -7 43.0910 2.69780   2
   3 -18  -7 45.6432 2.94038   4
   3 -18  -6 56.7553 2.93492   2
   3 -18  -5 25.9394 1.93826   2
   3 -18  -4 35.9899 2.14385   2
   3 -18  -3 19.8714 1.60535   2
  -3 -18   2 35.4835 2.48734   1
   3 -18  -2 34.8299 2.01141   2
  -3 -18   1 20.6787 2.05623   1
  -3 -18   0 19.8868 1.97706   1
  -3 -18  -1 11.3119 1.63023   1
   3 -18   1 12.4086 1.44757   4
  -3 -18  -2 14.5346 1.69146   1
   3 -18   2 15.9748 1.61309   4
  -3 -18  -3 37.2008 2.41789   1
   3 -18   3 34.1947 2.28399   4
  -3 -18  -4 54.4941 2.88485   1
   3 -18   4 54.8948 2.93737   4
  -3 -18  -5 55.4523 2.86955   1
   3 -18   5 52.3015 3.00682   4
  -3 -18  -6 22.5028 1.84303   1
   3 -17  -9 5.92805 1.84716   4
   3 -17  -8 4.11816 1.69626   4
   3 -17  -7 2.23880 1.34210   2
   3 -17  -7 0.66909 1.38478   4
   3 -17  -6 12.8119 1.68893   2
   3 -17  -6 12.8055 1.72428   4
   3 -17  -5 27.2135 2.03062   2
   3 -17  -4 33.9997 2.10946   2
   3 -17  -3 33.2140 1.98087   2
  -3 -17   2 40.9433 2.62024   1
   3 -17  -2 37.3918 2.05923   2
  -3 -17   1 25.1971 2.13204   1
  -3 -17   0 189.325 6.48429   1
  -3 -17  -1 85.1471 3.76880   1
   3 -17   1 83.3376 3.40272   4
  -3 -17  -2 34.3646 2.34876   1
   3 -17   2 37.2114 2.20101   4
  -3 -17  -3 14.8357 1.65057   1
   3 -17   3 14.4153 1.59111   4
  -3 -17  -4 8.24938 1.37549   1
   3 -17   4 9.60416 1.52576   4
  -3 -17  -5 11.8144 1.49660   1
   3 -17   5 7.88637 1.48036   4
  -3 -17  -6 7.97758 1.31827   1
   3 -17   6 7.61539 1.59158   4
   3 -16  -9 14.9040 2.11773   4
   3 -16  -8 21.4080 2.17750   4
   3 -16  -8 19.0173 2.06137   2
   3 -16  -7 24.7224 2.24093   4
   3 -16  -7 25.9730 2.23210   2
   3 -16  -6 35.2400 2.39819   4
   3 -16  -6 36.5824 2.34635   2
   3 -16  -5 25.6045 1.87427   2
   3 -16  -4 7.24311 1.22868   2
   3 -16  -3 62.2467 2.77294   2
   3 -16  -2 7.92708 1.13479   2
  -3 -16   2 9.95501 1.48907   1
   3 -16  -1 12.2075 1.31325   2
  -3 -16   1 14.9776 1.68339   1
  -3 -16   0 18.6787 1.84733   1
  -3 -16  -1 29.9465 2.12322   1
   3 -16   1 29.9317 1.86314   4
  -3 -16  -2 13.0719 1.54692   1
   3 -16   2 13.9644 1.42628   4
  -3 -16  -3 37.7985 2.34629   1
   3 -16   3 40.4393 2.30498   4
  -3 -16  -4 43.1147 1.36416   2
  -3 -16  -4 54.2939 2.64012   1
   3 -16   4 52.4458 2.67344   4
  -3 -16  -4 45.0544 1.37518   2
  -3 -16  -5 49.2736 2.54455   1
   3 -16   5 51.4982 2.80343   4
  -3 -16  -5 51.4081 1.91805   2
  -3 -16  -6 53.0732 2.58609   1
   3 -16   6 51.1388 2.92782   4
   3 -15 -10 4.37049 1.85576   4
   3 -15  -9 14.5235 2.13699   4
   3 -15  -8 4.38804 1.50673   2
   3 -15  -8 3.35171 1.50804   4
   3 -15  -7 2.94497 1.32710   2
   3 -15  -7 3.81248 1.36041   4
   3 -15  -6 10.4846 1.54470   2
   3 -15  -6 10.9212 1.51997   4
   3 -15  -5 33.1494 2.15465   2
   3 -15  -4 54.2605 2.60931   2
  -3 -15   4 48.5511 2.84100   1
   3 -15  -3 51.2392 2.45076   2
  -3 -15   2 27.0260 2.09872   1
   3 -15  -2 27.8394 1.75258   2
   3 -15  -1 83.6808 3.21479   2
  -3 -15   1 84.5046 3.65849   1
  -3 -15   0 52.8560 2.76057   1
  -3 -15  -1 51.6883 2.40183   1
   3 -15   1-0.06442 0.63889   4
  -3 -15  -2 35.7594 2.19668   1
   3 -15   2 34.7305 1.99116   4
  -3 -15  -3 63.0549 2.99260   1
   3 -15   3 70.5251 2.99700   4
  -3 -15  -4 11.2107 1.38726   1
   3 -15   4 13.9501 1.56237   4
  -3 -15  -4 12.5094 0.76514   2
  -3 -15  -5 5.05684 1.10575   1
   3 -15   5 3.46753 1.22353   4
  -3 -15  -5 3.71935 0.75154   2
  -3 -15  -6 13.2423 1.36379   1
   3 -15   6 12.2032 1.71088   4
  -3 -15  -6 9.77260 1.11453   2
  -3 -15  -7 8.58248 1.18746   1
   3 -15   7 9.53645 1.75617   4
  -3 -15  -8 25.5978 2.75494   4
   3 -14 -10 4.74189 1.77510   4
   3 -14  -9 21.9993 2.33853   4
   3 -14  -8 16.6358 2.05468   4
   3 -14  -8 12.6184 1.80079   2
   3 -14  -7 51.1797 2.89416   4
   3 -14  -7 51.0101 2.82963   2
  -3 -14   6 45.5397 2.91161   4
   3 -14  -6 44.6333 2.56297   4
   3 -14  -6 43.0916 2.50650   2
  -3 -14   5 30.1527 2.35495   4
   3 -14  -5 32.5377 2.10259   2
   3 -14  -4 49.0765 2.47790   2
  -3 -14   4 54.5761 2.85798   1
  -3 -14   4 49.7190 2.89763   4
   3 -14  -3 18.3933 1.52965   2
   3 -14  -2 46.2506 2.28647   2
  -3 -14   2 51.4732 2.73771   1
  -3 -14   1 11.0496 1.37961   1
   3 -14  -1 10.3270 1.21382   2
  -3 -14   0 17.9717 1.64109   1
  -3 -14  -1 8.88612 1.33705   1
  -3 -14  -2 79.9127 2.77914   1
   3 -14   2-0.06375 0.62582   4
  -3 -14  -3 22.7984 1.70392   1
   3 -14   3 21.7466 1.63234   4
  -3 -14  -4 59.4244 2.69166   1
   3 -14   4 57.0416 2.74093   4
  -3 -14  -4 53.4654 1.92358   2
  -3 -14  -5 80.4386 3.23863   1
   3 -14   5 80.4055 3.46927   4
  -3 -14  -5 79.2685 2.79668   2
  -3 -14  -6 39.0524 2.06490   1
   3 -14   6 33.7498 2.37053   4
  -3 -14  -7 52.1031 2.37222   1
   3 -14   7 52.3611 3.01773   4
  -3 -14  -8 12.0491 2.03060   4
   3 -13 -10 4.41085 1.83072   4
   3 -13  -9 10.4669 1.92112   4
   3 -13  -8 11.1135 1.73140   4
   3 -13  -8 11.6210 1.73393   2
   3 -13  -7 6.14662 1.36842   4
   3 -13  -7 6.52982 1.41826   2
   3 -13  -6 7.22736 1.45620   2
   3 -13  -6 5.93192 1.29480   4
  -3 -13   6 5.99870 1.48926   4
  -3 -13   5 29.3991 2.12620   1
  -3 -13   5 33.4100 2.35008   4
   3 -13  -5 33.1432 2.13312   2
   3 -13  -4 52.4697 2.54391   2
  -3 -13   4 54.7618 2.80328   1
  -3 -13   4 48.1852 2.80795   4
   3 -13  -3 22.4317 1.63089   2
  -3 -13   2 47.0334 2.47949   1
   3 -13  -2 41.3186 2.12955   2
  -3 -13   1 110.047 4.12749   1
   3 -13  -1 105.821 3.74419   2
  -3 -13   0 130.165 4.63866   1
  -3 -13  -1 61.8277 2.81526   1
  -3 -13  -2 54.2175 2.62323   1
  -3 -13  -3 37.7187 2.10643   1
  -3 -13  -3 36.9552 1.24777   2
   3 -13   3 27.9250 1.80565   4
  -3 -13  -3 38.3406 1.27734   2
  -3 -13  -3 35.4339 1.74690   3
  -3 -13  -4 37.5150 2.03703   1
   3 -13   4 35.1535 2.06983   4
  -3 -13  -4 34.2851 1.63164   3
  -3 -13  -5 20.9855 1.48234   1
   3 -13   5 15.1754 1.58202   4
  -3 -13  -5 17.3333 1.05939   3
  -3 -13  -6 11.0831 1.17982   1
   3 -13   6 12.7960 1.65143   4
  -3 -13  -6 8.32342 0.73411   3
  -3 -13  -7 15.2590 1.33109   1
   3 -13   7 18.3672 1.92480   4
  -3 -13  -8 2.44098 1.63366   4
  -3 -13  -9 11.5894 2.21825   4
   3 -12 -10 13.6370 2.05434   4
   3 -12  -9 3.44590 1.47255   4
   3 -12  -8 66.5593 3.38495   4
   3 -12  -8 61.7145 3.24470   2
   3 -12  -7 46.1513 2.71707   4
  -3 -12   7 46.4406 2.92516   4
   3 -12  -7 44.0588 2.64066   2
  -3 -12   6 27.1061 2.28294   4
   3 -12  -6 28.2199 2.01770   4
   3 -12  -6 28.6734 2.05306   2
  -3 -12   5 94.9853 3.85155   1
   3 -12  -5 95.1540 3.63564   4
  -3 -12   5 93.5013 4.00618   4
   3 -12  -5 93.1990 3.69296   2
  -3 -12   4 19.1308 1.67501   1
  -3 -12   4 22.9231 1.85186   4
   3 -12  -4 16.5472 1.50429   2
   3 -12  -3 55.4410 2.51586   2
  -3 -12   2 6.29290 1.14591   1
   3 -12  -2 5.81059 0.98005   2
  -3 -12   1 67.9432 3.00880   1
   3 -12  -1 70.6003 2.80698   2
   3 -12   0 14.6448 1.23477   2
  -3 -12   0 13.6582 1.35697   1
  -3 -12  -1 25.1932 1.71535   1
   3 -12   1 24.3018 1.44574   4
  -3 -12  -1 25.6715 1.55932   3
  -3 -12  -2 1.60954 0.81243   1
  -3 -12  -2 1.73552 0.67895   3
  -3 -12  -3 88.7960 2.69904   1
  -3 -12  -3 82.3786 2.16251   3
  -3 -12  -4 44.3646 2.20740   1
   3 -12   4 49.7982 2.38129   4
  -3 -12  -4 43.2630 1.86092   3
  -3 -12  -5 49.3942 2.25561   1
   3 -12   5 50.8876 2.54650   4
  -3 -12  -5 44.1847 1.81459   3
  -3 -12  -6 71.0086 2.79154   1
   3 -12   6 77.5062 3.36882   4
  -3 -12  -6 65.3187 2.30258   3
  -3 -12  -7 12.9680 1.14275   1
   3 -12   7 13.1661 1.66931   4
  -3 -12  -7 8.98267 0.72544   3
  -3 -12  -8 30.6309 2.68380   4
  -3 -12  -9 5.03430 1.92276   4
   3 -11 -11 2.79460 1.75208   4
   3 -11 -10 7.70639 1.86895   4
   3 -11  -9 9.98170 1.81371   4
   3 -11  -8 8.48123 1.56308   4
   3 -11  -8 7.37333 1.57690   2
   3 -11  -7 11.7689 1.53999   4
  -3 -11   7 12.5895 1.73499   4
   3 -11  -7 9.56147 1.53652   2
   3 -11  -6 11.4623 1.44246   4
  -3 -11   6 13.6335 1.65592   4
   3 -11  -6 13.2916 1.53124   2
  -3 -11   5 48.4480 2.56776   1
  -3 -11   5 48.7050 2.76623   4
   3 -11  -5 51.2772 2.48593   4
   3 -11  -5 51.5103 2.56436   2
  -3 -11   4 40.9204 2.27345   1
  -3 -11   4 35.9651 2.28998   4
   3 -11  -4 36.6221 2.09371   2
   3 -11  -3 49.8151 2.32940   2
  -3 -11   2 74.5192 3.14141   1
   3 -11  -2 74.0639 2.89398   2
   3 -11  -1 57.2486 2.39460   2
  -3 -11   1 54.9702 2.58898   1
   3 -11   0 110.468 3.82674   2
  -3 -11   0 115.502 4.08104   1
  -3 -11   0 116.358 3.94970   3
  -3 -11  -1 99.6862 3.65966   1
   3 -11   1 101.123 3.28611   4
  -3 -11  -1 97.0865 3.46754   3
  -3 -11  -2 85.8076 2.35828   2
  -3 -11  -2 98.8210 3.46591   1
  -3 -11  -2 91.6520 3.14373   3
  -3 -11  -3 12.4344 1.15752   1
  -3 -11  -3 13.9685 1.02334   3
  -3 -11  -4 30.8975 1.75914   1
   3 -11   4 29.9265 1.81668   4
  -3 -11  -4 30.6403 1.48101   3
  -3 -11  -5 14.2552 1.22159   1
   3 -11   5 16.0657 1.53421   4
  -3 -11  -5 12.8907 0.94277   3
  -3 -11  -6 3.66794 0.81533   1
   3 -11   6 4.43894 1.23975   4
  -3 -11  -6 4.15052 0.64972   3
  -3 -11  -7 9.93347 1.06761   1
   3 -11   7 12.5972 1.64048   4
  -3 -11  -7 9.99223 0.84103   3
  -3 -11  -7 13.6275 1.91948   4
  -3 -11  -8 4.42208 0.78622   1
  -3 -11  -8 8.11930 1.80729   4
   3 -11   8 5.98266 1.44912   4
  -3 -11  -8 5.09539 0.66707   3
  -3 -11  -9 2.97612 1.73354   4
   3 -10 -11 2.62318 1.83429   4
   3 -10 -10 0.80031 1.51675   4
   3 -10  -9 21.2675 2.23313   4
   3 -10  -8 28.1534 2.26573   4
  -3 -10   8 28.6084 2.44339   4
   3 -10  -8 27.4656 2.27291   2
  -3 -10   7 68.5403 3.42056   4
   3 -10  -7 62.6796 3.11516   4
   3 -10  -7 63.6283 3.15537   2
  -3 -10   6 57.3904 3.00187   4
   3 -10  -6 55.8534 2.73723   4
   3 -10  -6 61.3454 2.89830   2
  -3 -10   5 32.5341 1.98641   1
  -3 -10   5 28.4082 2.02355   4
   3 -10  -5 28.7340 1.84395   4
   3 -10  -5 30.6307 1.99198   2
  -3 -10   4 109.182 3.99466   1
  -3 -10   4 111.274 4.14896   4
   3 -10  -4 106.941 3.93461   2
   3 -10  -3 17.1528 1.40151   2
   3 -10  -2 56.8623 2.47457   2
  -3 -10   1 27.6602 1.69179   1
   3 -10  -1 24.8333 1.52953   2
   3 -10   0 21.5086 1.42994   2
  -3 -10   0 21.2741 1.50014   1
  -3 -10   0 19.4059 1.42814   3
  -3 -10  -1 13.5229 1.27311   1
   3 -10   1 13.6156 1.00361   4
  -3 -10  -1 14.7802 1.14347   3
  -3 -10  -2 174.690 4.52478   2
  -3 -10  -2 172.076 5.38390   1
   3 -10   2 178.556 5.15519   4
  -3 -10  -2 170.830 5.15013   3
  -3 -10  -3 7.44939 0.99850   1
  -3 -10  -3 10.2696 0.89399   3
  -3 -10  -4 117.683 2.81732   1
  -3 -10  -4 120.977 2.42430   3
  -3 -10  -5 81.2820 3.03509   1
   3 -10   5 89.8107 3.45583   4
  -3 -10  -5 81.0405 2.77292   3
   3 -10   6 8.91030 1.25417   4
  -3 -10  -6 7.91946 0.91573   1
  -3 -10  -7 76.7109 2.81241   1
  -3 -10  -7 76.7007 3.83622   4
   3 -10   7 76.7418 3.49983   4
  -3 -10  -8 8.91459 0.92718   1
  -3 -10  -8 7.95772 1.83831   4
   3 -10   8 12.1921 1.72485   4
  -3 -10  -9 8.29768 1.92325   4
   3  -9 -11 5.91194 1.90587   4
   3  -9 -10 7.12054 1.83667   4
   3  -9  -9 20.9313 2.17634   4
   3  -9  -8 15.1195 1.78015   4
  -3  -9   8 16.3564 2.00391   4
   3  -9  -8 17.3052 1.86168   2
  -3  -9   7 10.8262 1.58829   4
   3  -9  -7 8.58530 1.33001   4
   3  -9  -7 8.15922 1.39270   2
  -3  -9   6 13.6674 1.38910   1
   3  -9  -6 12.2045 1.38167   4
  -3  -9   6 14.0036 1.65195   4
   3  -9  -6 14.1368 1.55505   2
  -3  -9   5 38.1762 2.12912   1
   3  -9  -5 37.5532 2.05398   4
  -3  -9   5 43.2698 2.37094   4
   3  -9  -5 36.7304 2.19258   2
  -3  -9   4 69.9603 2.93691   1
  -3  -9   4 63.6050 3.02403   4
   3  -9  -4 66.0948 2.65036   4
   3  -9  -4 67.9277 2.88894   2
  -3  -9   3 107.164 3.95880   4
   3  -9  -3 111.727 3.83293   2
   3  -9  -2 249.923 7.11879   2
   3  -9  -1 160.311 5.06072   2
  -3  -9   1 173.159 5.29494   1
  -3  -9   1 170.886 5.25700   3
  -3  -9   0 109.492 3.77660   1
   3  -9   0 107.411 3.67091   2
  -3  -9   0 107.974 3.68069   3
  -3  -9  -1 119.593 4.02970   1
   3  -9   1 128.347 3.66894   4
  -3  -9  -1 117.788 3.89622   3
  -3  -9  -1 120.873 3.10467   2
  -3  -9  -2 52.6241 1.69771   2
  -3  -9  -2 47.7172 2.17479   1
   3  -9   2 51.5537 2.06929   4
  -3  -9  -2 50.5763 2.07786   3
  -3  -9  -3 106.046 3.59116   1
  -3  -9  -3 102.698 3.36116   3
  -3  -9  -4 12.4169 1.08286   1
  -3  -9  -5 7.73081 0.90911   1
   3  -9   5 10.1184 1.28419   4
  -3  -9  -6 11.7572 1.04807   1
   3  -9   6 13.9195 1.46964   4
  -3  -9  -7 6.40195 0.85517   1
   3  -9   7 7.47924 1.36644   4
  -3  -9  -7 7.20351 1.60134   4
  -3  -9  -8 11.2768 0.97172   1
   3  -9   8 13.8868 1.79649   4
  -3  -9  -8 11.8400 1.86056   4
  -3  -9  -9 20.2128 2.36066   4
  -3  -9 -10 10.2549 2.11626   4
   3  -8 -11 2.71899 1.74763   4
   3  -8 -10 13.3114 1.98922   4
   3  -8  -9 14.8992 1.95535   4
   3  -8  -9 16.3292 1.96480   2
  -3  -8   8 58.9085 3.27670   4
   3  -8  -8 60.2989 3.18438   4
   3  -8  -8 59.3509 3.17216   2
   3  -8  -7 34.8959 2.30318   4
  -3  -8   7 39.6680 2.47661   4
   3  -8  -7 37.5625 2.43706   2
  -3  -8   6 45.3266 2.25449   1
  -3  -8   6 44.9118 2.56245   4
   3  -8  -6 42.3150 2.30876   4
   3  -8  -6 46.9293 2.50340   2
  -3  -8   5 205.537 6.18640   1
   3  -8  -5 198.049 6.07363   4
  -3  -8   5 207.667 6.47737   4
   3  -8  -5 199.714 6.28421   2
  -3  -8   4 65.0593 2.72963   1
  -3  -8   4 70.5882 2.93921   4
   3  -8  -4 62.5523 2.50837   4
   3  -8  -4 64.3881 2.76116   2
  -3  -8   3 74.7716 3.06750   1
  -3  -8   3 90.8274 3.34401   4
   3  -8  -3 88.4080 3.19097   2
   3  -8  -2 33.0013 1.75884   2
  -3  -8   2 30.4018 1.84912   3
  -3  -8   1 67.0672 2.66398   1
   3  -8  -1 65.2855 2.61693   2
  -3  -8   1 60.8708 2.55651   3
  -3  -8   0 23.9946 1.46963   1
   3  -8   0 21.9384 1.39428   2
  -3  -8   0 23.4098 1.43290   3
  -3  -8  -1 124.388 3.31452   2
  -3  -8  -1 128.672 4.10414   1
   3  -8   1 126.679 3.65780   4
  -3  -8  -1 125.517 3.96213   3
  -3  -8  -2 10.1406 0.68325   2
  -3  -8  -2 9.17084 0.96166   1
   3  -8   2 9.36938 0.87408   4
  -3  -8  -2 9.37653 0.86562   3
  -3  -8  -3 157.309 4.80777   1
   3  -8   3 155.591 4.72540   4
  -3  -8  -4 60.6758 2.41171   1
  -3  -8  -5 53.8861 2.24250   1
   3  -8   5 56.7215 2.55551   4
  -3  -8  -6 91.0092 3.18230   1
   3  -8   6 97.1658 3.72619   4
  -3  -8  -7 8.56426 0.86971   1
  -3  -8  -7 8.41257 1.63680   4
   3  -8   7 9.05595 1.45337   4
  -3  -8  -8 30.2045 1.49695   1
  -3  -8  -8 32.8788 2.63912   4
   3  -8   8 30.9649 2.33599   4
  -3  -8  -9 27.7092 2.59027   4
  -3  -8 -10 9.69318 2.14062   4
   3  -7 -11 10.6943 2.10930   4
   3  -7 -10 17.3963 2.18457   4
   3  -7  -9 12.8736 1.86313   4
   3  -7  -9 12.5610 1.87057   2
  -3  -7   8 7.56492 1.55993   4
   3  -7  -8 6.56461 1.38162   4
   3  -7  -8 6.55536 1.48938   2
   3  -7  -7 19.7734 1.74966   4
  -3  -7   7 18.4902 1.85402   4
   3  -7  -7 17.1486 1.71981   2
  -3  -7   6 14.6984 1.32677   1
   3  -7  -6 17.3269 1.52985   4
  -3  -7   6 16.8994 1.72001   4
   3  -7  -6 18.4570 1.66668   2
  -3  -7   5 83.9946 3.23140   1
  -3  -7   5 94.8599 3.65555   4
   3  -7  -5 85.7610 3.29556   4
   3  -7  -5 91.0876 3.51163   2
  -3  -7   4 145.413 4.50875   1
   3  -7  -4 131.640 4.22609   4
  -3  -7   4 137.565 4.64323   4
   3  -7  -4 133.286 4.50277   2
  -3  -7   3 164.666 5.09030   1
  -3  -7   3 164.763 5.23014   4
   3  -7  -3 168.617 4.74171   4
   3  -7  -3 162.465 5.11453   2
   3  -7  -2 41.9969 1.99180   2
  -3  -7   2 40.9593 2.04363   3
  -3  -7   1 281.623 7.84456   1
   3  -7  -1 282.138 7.78804   2
  -3  -7   1 286.906 7.87927   3
  -3  -7   0 151.584 4.75227   1
   3  -7   0 155.179 4.74519   2
  -3  -7   0 160.450 4.76312   3
  -3  -7   0 156.400 4.05073   2
  -3  -7  -1 182.013 4.70752   2
  -3  -7  -1 175.353 5.34106   1
   3  -7   1 184.119 4.87467   4
  -3  -7  -1 176.466 5.22575   3
  -3  -7  -2 60.5748 2.39783   1
   3  -7   2 58.6381 2.13351   4
  -3  -7  -3 93.1862 3.19587   1
   3  -7   3 93.0642 3.15995   4
  -3  -7  -4 35.8430 1.71990   1
  -3  -7  -5 28.0839 1.52996   1
   3  -7   5 30.0346 1.78705   4
  -3  -7  -6 14.7961 1.11848   1
   3  -7   6 17.3426 1.54518   4
  -3  -7  -6 16.0825 1.73289   4
  -3  -7  -7 6.59170 0.87585   1
   3  -7   7 7.55224 1.32763   4
  -3  -7  -7 11.0779 1.70667   4
  -3  -7  -8 16.9095 1.14237   1
   3  -7   8 18.4872 1.91308   4
  -3  -7  -8 20.9738 2.15398   4
  -3  -7  -9 5.23084 1.73038   4
  -3  -7 -10 33.2027 3.00733   4
   3  -6 -11 5.79244 1.90811   4
   3  -6 -10 2.57950 1.64465   4
  -3  -6   9 30.6190 2.46983   4
   3  -6  -9 25.2829 2.24837   4
   3  -6  -9 22.3606 2.16516   2
   3  -6  -8 45.4264 2.70169   4
  -3  -6   8 46.8966 2.84129   4
   3  -6  -8 44.2419 2.73776   2
   3  -6  -7 72.1375 3.29833   4
  -3  -6   7 73.2932 3.42029   4
   3  -6  -7 80.1014 3.49560   2
  -3  -6   6 68.0392 2.68087   1
   3  -6  -6 63.1124 2.90749   4
  -3  -6   6 67.4597 3.13182   4
   3  -6  -6 69.0182 3.09472   2
  -3  -6   5 45.2167 2.06695   1
  -3  -6   5 47.1219 2.37838   4
   3  -6  -5 41.7066 2.08372   4
   3  -6  -5 42.8782 2.26615   2
  -3  -6   4 48.1213 2.12929   1
  -3  -6   4 52.1026 2.37010   4
   3  -6  -4 46.6113 1.99081   4
   3  -6  -4 44.4203 2.20066   2
  -3  -6   3 352.409 9.49040   1
  -3  -6   3 365.166 9.65193   4
   3  -6  -3 352.097 9.14225   4
   3  -6  -3 343.668 9.56658   2
   3  -6  -2 17.8957 0.89313   4
  -3  -6   2 19.7654 1.37694   3
   3  -6  -2 18.5813 1.32490   2
  -3  -6   1 62.1197 2.43409   1
   3  -6  -1 62.4630 2.43446   2
  -3  -6   1 63.2207 2.46672   3
   3  -6   0 47.0307 2.07117   2
  -3  -6   0 50.3465 2.11115   1
   3  -6   0 50.3732 1.51188   4
  -3  -6   0 48.9171 1.56909   2
  -3  -6   0 50.5046 2.06991   3
  -3  -6  -1 38.7192 1.38098   2
  -3  -6  -1 38.5291 1.80382   1
   3  -6   1 37.5560 1.38041   4
  -3  -6  -2 30.9015 1.56577   1
   3  -6   2 30.2519 1.36010   4
  -3  -6  -3 76.0147 2.75882   1
   3  -6   3 79.6000 2.74803   4
  -3  -6  -4 115.957 3.71859   1
  -3  -6  -5 107.652 3.47978   1
   3  -6   5 102.795 3.73315   4
  -3  -6  -6 15.1609 1.10901   1
  -3  -6  -6 15.5214 1.65373   4
   3  -6   6 13.2055 1.38638   4
  -3  -6  -7 56.7336 2.20708   1
  -3  -6  -7 55.3617 3.07200   4
   3  -6   7 51.0471 2.75523   4
  -3  -6  -8 26.5954 1.44810   1
  -3  -6  -8 35.6363 2.63216   4
   3  -6   8 31.1477 2.24415   4
  -3  -6  -9 27.5822 1.36089   1
  -3  -6  -9 28.5031 2.61409   4
  -3  -6 -10 7.56324 2.01961   4
   3  -5 -11 26.4149 2.71133   4
   3  -5 -10 16.1441 2.15676   4
  -3  -5   9 21.7931 2.15968   4
   3  -5  -9 21.6611 2.21629   4
   3  -5  -9 21.2664 2.16913   2
  -3  -5   8 6.95488 1.42869   4
   3  -5  -8 8.12774 1.46565   4
   3  -5  -8 8.41222 1.50860   2
   3  -5  -7 10.3899 1.35106   4
  -3  -5   7 9.05572 1.43526   4
   3  -5  -7 8.80186 1.34634   2
  -3  -5   6 17.2912 1.24993   1
   3  -5  -6 16.7170 1.51398   4
  -3  -5   6 16.3210 1.59889   4
   3  -5  -6 16.2533 1.60470   2
  -3  -5   5 61.8888 2.54499   1
  -3  -5   5 70.8453 2.95901   4
   3  -5  -5 62.3731 2.67938   4
   3  -5  -5 66.5095 2.90026   2
  -3  -5   4 111.899 3.73439   1
  -3  -5   4 117.393 4.04117   4
   3  -5  -4 122.036 3.76818   4
   3  -5  -4 114.870 3.99327   2
  -3  -5   3 99.9532 3.25602   1
  -3  -5   3 96.9576 3.35857   4
   3  -5  -3 94.4300 2.96960   4
  -3  -5   3 88.2584 3.35165   3
   3  -5  -3 97.6747 3.36132   2
   3  -5  -2 61.2207 1.93191   4
   3  -5  -2 63.8208 2.46683   2
  -3  -5   2 64.9654 2.48853   3
  -3  -5   1 248.239 7.06836   1
   3  -5  -1 256.615 7.08336   2
  -3  -5   1 251.173 7.09424   3
  -3  -5   1 267.903 6.69133   2
   3  -5   0 166.568 4.94879   2
  -3  -5   0 168.297 4.93704   1
   3  -5   0 165.590 4.18747   4
  -3  -5   0 173.844 4.92421   3
  -3  -5   0 169.103 4.46438   2
  -3  -5  -1 158.180 4.31671   2
  -3  -5  -1 161.607 4.73739   1
   3  -5   1 158.793 4.19613   4
  -3  -5  -2 199.103 5.64549   1
   3  -5   2 196.346 5.34928   4
  -3  -5  -3 74.7287 2.62715   1
   3  -5   3 70.6430 2.54925   4
  -3  -5  -4 55.5676 2.17763   1
  -3  -5  -5 34.5193 1.48100   1
  -3  -5  -5 36.9467 2.06527   4
  -3  -5  -6 19.5991 1.25503   1
   3  -5   6 21.4385 1.69633   4
  -3  -5  -6 23.0701 1.93557   4
  -3  -5  -7 14.5329 1.10845   1
  -3  -5  -7 13.8057 1.73633   4
   3  -5   7 16.1160 1.63240   4
  -3  -5  -8 16.8785 1.18777   1
   3  -5   8 19.3118 1.80262   4
  -3  -5  -8 19.8533 2.04704   4
  -3  -5  -9 14.6084 1.06791   1
  -3  -5  -9 15.0997 2.13487   4
  -3  -5 -10 20.6096 2.50177   4
   3  -4 -11 2.16297 1.74211   4
   3  -4 -10 14.7144 2.07672   4
   3  -4  -9 16.2858 1.91500   4
  -3  -4   9 14.7665 1.90172   4
   3  -4  -9 15.5170 1.88429   2
  -3  -4   8 60.0070 3.08695   4
   3  -4  -8 56.1917 3.05647   4
   3  -4  -8 57.1061 3.02552   2
  -3  -4   7 63.5060 3.04058   4
   3  -4  -7 62.4634 2.98255   4
   3  -4  -7 60.6218 3.05404   2
  -3  -4   6 60.6232 2.37113   1
  -3  -4   6 62.2277 2.88104   4
   3  -4  -6 66.2405 2.85901   4
   3  -4  -6 68.4245 2.99023   2
  -3  -4   5 172.264 4.94395   1
   3  -4  -5 163.655 5.17523   4
  -3  -4   5 164.548 5.34411   4
   3  -4  -5 166.334 5.40677   2
  -3  -4   4 51.3824 2.06490   1
   3  -4  -4 51.2974 2.10218   4
  -3  -4   4 54.8581 2.35660   4
   3  -4  -4 48.1686 2.28608   2
  -3  -4   3 23.5275 1.29816   1
  -3  -4   3 24.0981 1.48277   4
   3  -4  -3 25.9304 1.21745   4
   3  -4  -2 30.5493 1.16674   4
  -3  -4   2 33.2597 1.63397   3
   3  -4  -2 32.7313 1.64636   2
  -3  -4   1 76.7637 2.85139   1
   3  -4  -1 86.5274 2.96174   2
  -3  -4   1 88.4794 2.92316   3
  -3  -4   1 86.0382 2.63242   2
  -3  -4   0 12.6718 1.01964   1
   3  -4   0 13.4985 1.04585   2
  -3  -4   0 13.1208 0.77583   2
  -3  -4  -1 224.095 5.85095   2
  -3  -4  -1 221.243 6.14673   1
   3  -4   1 218.918 5.59627   4
  -3  -4  -2 7.25065 0.83027   1
   3  -4   2 6.43770 0.65791   4
  -3  -4  -3 55.5478 2.12593   1
   3  -4   3 52.4193 2.05930   4
  -3  -4  -4 181.276 5.25185   1
  -3  -4  -5 129.205 2.62698   1
  -3  -4  -5 126.199 3.41154   4
  -3  -4  -6 133.113 4.14941   1
   3  -4   6 136.663 4.69610   4
  -3  -4  -6 139.505 5.02476   4
  -3  -4  -7 12.5095 1.01920   1
  -3  -4  -7 12.0328 1.61832   4
   3  -4   7 11.1725 1.44316   4
  -3  -4  -8 26.7114 1.45441   1
  -3  -4  -8 27.3289 2.32971   4
  -3  -4  -9 13.8753 1.05958   1
  -3  -4  -9 15.4748 2.12408   4
  -3  -4 -10 10.0531 2.14485   4
   3  -3 -11 15.8377 2.28984   4
   3  -3 -10 22.2377 2.30154   4
   3  -3  -9 24.0901 2.18983   4
  -3  -3   9 25.6215 2.22528   4
   3  -3  -9 21.7077 2.04886   2
  -3  -3   8 6.13207 1.39516   4
   3  -3  -8 6.49254 1.41882   4
   3  -3  -8 6.43987 1.35436   2
   3  -3  -7 5.43935 1.20797   4
  -3  -3   7 5.21107 1.17627   4
   3  -3  -7 6.12346 1.23236   2
  -3  -3   6 35.2791 1.59189   1
   3  -3  -6 30.3816 1.93387   4
  -3  -3   6 32.1758 2.03969   4
   3  -3  -6 36.0027 2.10413   2
  -3  -3   5 27.6640 1.41518   1
  -3  -3   5 36.7945 1.94245   4
   3  -3  -5 31.8028 1.77476   4
   3  -3  -5 20.4375 1.58312   2
  -3  -3   4 68.0832 2.38062   1
  -3  -3   4 65.2445 2.64306   4
   3  -3  -4 63.6163 2.46098   4
  -3  -3   3 42.9665 1.75867   1
  -3  -3   3 40.1111 1.84803   4
   3  -3  -3 40.9444 1.62516   4
  -3  -3   2 118.972 3.62639   4
   3  -3  -2 120.602 3.25256   4
  -3  -3   2 115.215 3.72597   3
  -3  -3   1 132.645 3.82218   2
  -3  -3   1 137.016 4.07626   3
  -3  -3   0 87.9964 2.63180   2
  -3  -3   0 85.3704 2.86321   1
  -3  -3  -1 191.981 5.18512   2
  -3  -3  -1 189.094 5.39116   1
  -3  -3  -2 116.133 3.60859   1
   3  -3   2 115.398 3.35477   4
  -3  -3  -3 109.291 3.46846   1
   3  -3   3 108.328 3.41084   4
  -3  -3  -4 44.0270 1.88734   1
  -3  -3  -4 44.5057 2.15748   4
  -3  -3  -5 19.0468 1.13797   1
  -3  -3  -5 20.1119 1.52429   4
  -3  -3  -6 14.0523 1.09341   1
  -3  -3  -6 15.5488 1.58859   4
  -3  -3  -7 8.51067 0.95407   1
  -3  -3  -7 10.4894 1.53366   4
  -3  -3  -8 11.9107 1.04966   1
  -3  -3  -8 17.2256 1.92800   4
  -3  -3  -9 23.7242 1.37930   1
  -3  -3  -9 27.4173 2.50685   4
  -3  -3 -10 28.6781 2.71385   4
   3  -2 -11 8.60377 2.02572   4
   3  -2 -10 8.06512 1.85721   4
  -3  -2   9 50.8274 2.90958   4
   3  -2  -9 53.0546 3.08685   4
   3  -2  -8 23.1973 1.99942   4
  -3  -2   8 25.8575 2.04282   4
  -3  -2   7 89.1384 3.65144   4
   3  -2  -7 89.7291 3.72799   4
   3  -2  -7 88.7547 3.73001   2
  -3  -2   6 78.1003 2.61965   1
  -3  -2   6 82.1203 3.27307   4
   3  -2  -6 79.5651 3.27973   4
   3  -2  -6 82.4368 3.34739   2
  -3  -2   5 27.9716 1.32085   1
  -3  -2   5 26.6749 1.68359   4
   3  -2  -5 27.5493 1.65248   4
  -3  -2   4 224.376 6.10672   1
   3  -2  -4 227.995 6.38795   4
  -3  -2   4 230.934 6.50146   4
  -3  -2   4 222.814 6.45037   3
  -3  -2   3 9.27439 0.83138   1
  -3  -2   3 8.01072 0.95381   4
   3  -2  -3 9.50741 0.82927   4
   3  -2  -2 141.592 3.89461   4
  -3  -2   2 147.891 4.16844   4
  -3  -2   2 147.972 4.30233   2
  -3  -2   1 68.3050 2.28625   2
  -3  -2   0 100.320 2.97759   2
  -3  -2   0 97.2034 3.11682   1
  -3  -2  -1 69.6598 2.30109   2
  -3  -2  -1 67.3127 2.41099   1
  -3  -2  -2 229.114 6.30796   1
  -3  -2  -3 94.1306 3.09284   1
  -3  -2  -4 147.464 4.46604   1
  -3  -2  -4 152.588 4.83293   4
  -3  -2  -5 39.4979 1.78658   1
  -3  -2  -5 39.4100 2.15369   4
  -3  -2  -6 48.8687 2.04918   1
  -3  -2  -6 47.9113 2.59141   4
  -3  -2  -7 91.1863 3.14779   1
  -3  -2  -7 92.4918 4.02516   4
  -3  -2  -8 10.2384 1.02559   1
  -3  -2  -8 10.7825 1.68963   4
  -3  -2  -9 44.0000 1.94400   1
  -3  -2  -9 42.7640 3.08077   4
  -3  -2 -10 13.3626 2.20493   4
  -3  -2 -11 2.02980 1.74015   4
   3  -1 -11 11.0739 2.08499   4
   3  -1 -10 18.9167 2.17171   4
   3  -1 -10 16.5109 1.51495   3
   3  -1  -9 27.2359 2.37266   4
  -3  -1   9 27.0609 2.23491   4
   3  -1  -9 27.6403 1.80147   3
  -3  -1   8 8.15567 1.42299   4
   3  -1  -8 10.0029 1.58543   4
   3  -1  -8 9.15163 1.11865   3
   3  -1  -7 0.96838 0.98159   4
  -3  -1   7 2.39857 1.08557   4
   3  -1  -7 1.80718 0.78438   3
  -3  -1   6 6.37994 0.67265   1
   3  -1  -6 8.98860 1.19001   4
  -3  -1   6 10.6190 1.22426   4
   3  -1  -6 8.29647 0.92231   3
   3  -1  -6 8.45455 1.11318   2
  -3  -1   5 58.0921 1.99489   1
  -3  -1   5 56.9495 2.49079   4
   3  -1  -5 55.7435 2.48444   4
  -3  -1   4 147.802 4.34080   1
   3  -1  -4 162.530 4.72842   4
  -3  -1   4 167.389 4.80308   4
  -3  -1   4 146.275 4.66510   3
  -3  -1   3 324.110 8.58105   1
   3  -1  -3 335.968 8.66678   4
  -3  -1   3 341.359 8.77167   4
   3  -1  -2 434.488 10.8484   4
  -3  -1   2 432.631 10.9849   4
  -3  -1   2 447.868 11.2550   2
   3  -1  -1 170.458 5.05423   2
  -3  -1   1 191.847 5.05918   2
  -3  -1   0 219.580 5.96450   2
  -3  -1   0 224.717 6.05869   1
  -3  -1  -1 279.463 7.39575   2
  -3  -1  -1 279.332 7.42192   1
  -3  -1  -2 141.696 4.19485   1
  -3  -1  -3 130.868 4.00903   1
  -3  -1  -3 134.777 4.13028   4
  -3  -1  -4 22.2126 1.27886   1
  -3  -1  -4 23.3468 1.48149   4
  -3  -1  -5 17.8868 1.18977   1
  -3  -1  -5 16.6276 1.40550   4
  -3  -1  -6 16.7353 1.18813   1
  -3  -1  -6 17.6899 1.59923   4
  -3  -1  -7 16.6224 1.24556   1
  -3  -1  -7 19.9767 1.85928   4
  -3  -1  -8 42.6028 1.95821   1
  -3  -1  -8 45.4592 2.84168   4
  -3  -1  -9 27.9668 1.58981   1
  -3  -1  -9 29.7833 2.57021   4
  -3  -1 -10 22.6708 2.47444   4
  -3  -1 -11 21.3936 2.58958   4
   3   0 -11 2.02504 1.64562   4
   3   0 -11 2.53106 1.20717   3
   3   0 -10 17.7636 2.13802   4
   3   0 -10 20.5518 1.70179   3
   3   0  -9 21.1601 2.11336   4
  -3   0   9 24.5149 2.15740   4
   3   0  -9 26.0573 1.77590   3
   3   0  -8 81.5923 3.69833   4
  -3   0   8 75.2410 3.42108   4
   3   0  -8 75.9417 3.05490   3
  -3   0   7 48.7429 2.47758   4
   3   0  -7 45.0967 2.55417   4
   3   0  -7 43.6617 2.12877   3
  -3   0   6 125.233 3.44547   1
   3   0  -6 121.715 3.42520   1
   3   0  -6 118.659 4.31327   4
  -3   0   6 121.542 4.25320   4
   3   0  -6 122.506 3.97565   3
  -3   0   5 140.014 3.91316   1
   3   0  -5 139.921 3.89693   1
   3   0  -5 139.354 4.58077   4
  -3   0   5 144.000 4.51164   4
   3   0  -5 140.278 4.32592   3
   3   0  -4 133.303 3.88233   1
  -3   0   4 141.993 3.91989   1
   3   0  -4 140.961 4.33711   4
  -3   0   4 138.093 4.26734   4
  -3   0   4 142.685 4.24441   3
   3   0  -3 999.950 24.4291   1
  -3   0   3 979.389 24.4153   1
   3   0  -3 1016.02 24.5914   4
  -3   0   3 1005.07 24.5626   4
  -3   0   3 1027.09 24.6748   3
   3   0  -2 106.674 3.09487   1
  -3   0   2 99.7348 3.09515   1
  -3   0   2 99.3699 2.96543   4
  -3   0   2 100.652 3.28967   2
  -3   0   1 97.1988 3.07199   2
  -3   0   0 33.5395 1.48511   2
  -3   0   0 33.1216 1.48165   1
  -3   0  -1 20.9453 1.14193   2
  -3   0  -2 5.59492 0.66445   4
  -3   0  -3 217.368 6.10903   4
  -3   0  -4 124.909 4.12603   4
  -3   0  -5 238.570 7.13891   4
  -3   0  -6 96.5745 3.88380   4
  -3   0  -7 51.6979 2.18579   1
  -3   0  -7 51.4908 2.89684   4
  -3   0  -8 53.9198 2.27311   1
  -3   0  -8 55.2702 3.12088   4
  -3   0  -9 19.6536 1.42081   1
  -3   0  -9 19.5605 2.19192   4
  -3   0 -10 8.60248 1.85349   4
  -3   0 -11 10.0688 2.17162   4
   3   1 -11 12.4886 2.20948   4
   3   1 -11 14.3919 1.66943   3
   3   1 -10 17.7624 2.14880   4
   3   1 -10 17.7776 1.71325   3
   3   1  -9 33.3695 2.51642   4
  -3   1   9 26.4258 2.21429   4
   3   1  -9 26.0689 1.84301   3
   3   1  -8 9.80856 0.69035   1
  -3   1   8 8.35249 1.43575   4
   3   1  -8 10.7705 1.65438   4
   3   1  -8 9.63057 1.22812   3
   3   1  -7 2.37709 0.54461   1
   3   1  -7 2.06885 1.12543   4
  -3   1   7 2.10570 0.97937   4
   3   1  -7 2.42425 0.90456   3
  -3   1   6 6.47619 0.52690   1
   3   1  -6 7.93078 0.72276   1
  -3   1   6 8.77455 1.15080   4
   3   1  -6 10.1819 1.32661   4
   3   1  -6 9.20068 1.05353   3
  -3   1   5 48.8796 1.69919   1
   3   1  -5 56.1585 1.94028   1
   3   1  -5 55.1004 2.45469   4
  -3   1   5 53.3766 2.29500   4
   3   1  -5 57.6832 2.31566   3
  -3   1   4 153.554 4.25512   1
   3   1  -4 160.971 4.41964   1
   3   1  -4 147.661 4.76655   4
  -3   1   4 159.185 4.65686   4
   3   1  -4 155.607 4.66412   3
  -3   1   4 155.383 4.57291   3
  -3   1   3 318.970 8.39770   1
   3   1  -3 332.166 8.51685   1
  -3   1   3 336.542 8.52487   4
   3   1  -3 328.653 8.64572   4
  -3   1   3 325.027 8.58470   3
  -3   1   2 438.354 10.9139   1
   3   1  -2 447.498 10.9974   1
  -3   1   2 413.739 10.7190   4
  -3   1   2 444.740 11.2207   2
   3   1  -1 212.679 5.72717   1
  -3   1   1 208.659 5.26435   4
  -3   1   1 212.948 5.81051   2
  -3   1   0 214.871 5.92076   2
  -3   1  -1 285.091 7.62780   2
  -3   1  -1 285.909 7.20130   4
  -3   1  -2 144.029 4.08144   4
  -3   1  -3 124.136 3.84464   4
  -3   1  -4 19.5332 1.34577   4
  -3   1  -5 18.1053 1.46090   4
  -3   1  -6 13.9171 1.53625   4
  -3   1  -7 18.1111 1.82646   4
  -3   1  -8 44.9113 2.82880   4
  -3   1  -9 27.9359 1.66108   1
  -3   1  -9 32.2615 2.57887   4
  -3   1 -10 19.4939 2.36088   4
  -3   1 -11 19.3250 2.57685   4
   3   2 -11 8.86561 1.95937   4
   3   2 -11 7.84533 1.45299   3
   3   2 -10 9.11239 1.78378   4
   3   2 -10 8.55092 1.47221   3
   3   2  -9 50.9981 1.77362   1
   3   2  -9 53.6238 3.17337   4
   3   2  -9 49.7871 2.57666   3
   3   2  -8 24.2319 1.22527   1
  -3   2   8 26.0009 1.99302   4
   3   2  -8 29.2345 2.22138   4
   3   2  -8 24.8788 1.78062   3
   3   2  -7 88.8612 2.83593   1
  -3   2   7 88.0379 3.52790   4
   3   2  -7 91.7448 3.79741   4
   3   2  -7 88.3839 3.39119   3
  -3   2   6 69.9017 2.05093   1
   3   2  -6 80.4605 2.55421   1
  -3   2   6 78.3943 3.07541   4
   3   2  -6 77.1897 3.28209   4
   3   2  -6 82.3069 3.02001   3
   3   2  -5 30.7707 1.38524   1
  -3   2   5 29.3452 1.12767   1
   3   2  -5 32.6823 1.85879   4
  -3   2   5 29.0269 1.65850   4
   3   2  -5 32.1264 1.70722   3
  -3   2   4 209.890 5.69162   1
   3   2  -4 219.760 5.96680   1
   3   2  -4 221.825 6.32335   4
  -3   2   4 210.783 6.08344   4
   3   2  -4 232.381 6.29401   3
  -3   2   4 225.988 6.01470   3
  -3   2   3 9.54236 0.75271   1
   3   2  -3 9.75637 0.85919   1
   3   2  -3 9.53477 0.93566   4
  -3   2   3 8.87689 0.78369   4
  -3   2   3 9.22570 0.82369   3
  -3   2   2 150.819 4.19393   1
   3   2  -2 139.166 4.28562   1
  -3   2   2 150.203 3.96993   4
  -3   2   2 154.758 4.52499   2
   3   2  -1 70.9315 2.47597   1
  -3   2   1 74.4598 2.55519   2
   3   2   0 95.3196 2.88961   2
  -3   2   0 95.3996 3.09872   2
  -3   2  -1 64.8381 2.43113   2
  -3   2  -1 68.3581 1.98241   4
  -3   2  -2 231.129 6.56463   2
  -3   2  -2 234.975 6.20507   4
  -3   2  -3 89.7842 3.00263   4
  -3   2  -4 147.320 4.64662   4
  -3   2  -5 37.8659 2.07389   4
  -3   2  -6 42.6370 2.36149   4
  -3   2  -7 84.6466 3.73596   4
  -3   2  -8 8.59427 1.63002   4
  -3   2  -9 47.5184 3.12924   4
  -3   2 -10 12.5701 2.16073   4
  -3   2 -11 4.03441 1.91568   4
   3   3 -11 14.8286 2.28680   4
   3   3 -11 13.9780 1.75344   3
   3   3 -10 20.6261 1.08066   1
   3   3 -10 22.1869 2.29897   4
   3   3 -10 18.8512 1.80976   3
   3   3  -9 23.5560 1.27514   1
   3   3  -9 22.4658 2.19998   4
   3   3  -9 26.6333 1.95042   3
   3   3  -8 8.02197 0.83006   1
   3   3  -8 10.8620 1.57327   4
   3   3  -8 6.63162 1.21367   3
   3   3  -7 6.01197 0.73666   1
   3   3  -7 7.46113 1.31947   4
   3   3  -7 5.47821 1.06450   3
  -3   3   6 26.8405 0.86342   1
   3   3  -6 35.3597 1.53482   1
  -3   3   6 32.1500 1.83758   4
   3   3  -6 34.1213 2.04419   4
   3   3  -6 33.8725 1.86652   3
  -3   3   5 25.7207 1.06049   1
   3   3  -5 31.4465 1.47586   1
  -3   3   5 31.1697 1.69422   4
   3   3  -5 33.4064 1.90953   4
   3   3  -5 30.4684 1.71819   3
  -3   3   4 63.0672 2.06715   1
   3   3  -4 69.8686 2.42094   1
   3   3  -4 65.6781 2.67259   4
  -3   3   4 66.7427 2.43117   4
   3   3  -4 69.1625 2.67824   3
  -3   3   4 64.4553 2.27770   3
  -3   3   3 39.4999 1.49992   1
   3   3  -3 39.8323 1.67523   1
  -3   3   3 37.7865 1.54036   4
   3   3  -3 38.7043 1.79841   2
   3   3  -3 40.3601 1.85170   3
  -3   3   3 40.9004 1.91604   2
   3   3  -2 115.850 3.57651   1
  -3   3   2 115.936 3.74785   2
   3   3  -2 117.980 3.52482   2
   3   3  -1 124.617 3.83130   1
  -3   3   1 124.242 3.86814   2
   3   3  -1 129.880 3.63437   2
  -3   3   0 80.0221 2.80333   2
   3   3   0 81.8861 2.48888   2
  -3   3  -1 179.022 5.23147   2
  -3   3  -1 182.417 4.67772   4
  -3   3  -2 116.025 3.78842   2
  -3   3  -2 115.219 3.36590   4
  -3   3  -3 109.616 3.47935   4
  -3   3  -4 38.6129 1.89946   4
  -3   3  -5 19.9181 1.49902   4
  -3   3  -6 17.0539 1.57057   4
  -3   3  -7 9.11068 1.56162   4
  -3   3  -8 12.9295 1.72713   4
  -3   3  -9 24.9544 2.40672   4
  -3   3 -10 22.5306 2.52092   4
  -3   3 -11 13.5291 2.29893   4
   3   4 -11 3.81709 1.79264   4
   3   4 -11 1.74392 1.33055   3
   3   4 -10 18.0054 1.16805   1
   3   4 -10 14.8350 2.20085   4
   3   4 -10 17.5619 1.82623   3
   3   4  -9 18.8576 1.20253   1
   3   4  -9 18.0437 2.01143   4
   3   4  -9 16.7242 1.69691   3
   3   4  -8 50.5593 2.05991   1
   3   4  -8 44.8977 2.82555   4
   3   4  -8 50.2261 2.59405   3
   3   4  -7 53.1896 2.15977   1
   3   4  -7 52.8974 2.60724   3
   3   4  -6 67.0003 2.49997   1
   3   4  -6 69.7505 2.88623   3
  -3   4   5 159.851 4.27249   1
   3   4  -5 167.421 4.85213   1
   3   4  -5 167.576 5.18757   3
  -3   4   5 167.091 4.61580   3
   3   4  -4 48.3308 1.95482   1
  -3   4   4 43.8384 1.58430   1
   3   4  -4 47.5069 2.14940   3
  -3   4   4 48.0520 1.74105   3
   3   4  -3 27.1836 1.43262   1
   3   4  -3 26.8044 1.52518   3
   3   4  -3 26.9625 1.46175   2
   3   4  -2 32.7853 1.54041   1
   3   4  -2 28.5424 1.38423   2
   3   4  -1 88.2894 2.93697   1
   3   4  -1 83.9364 2.57820   2
  -3   4   1 76.7967 2.88982   2
  -3   4   0 10.4459 0.95669   2
   3   4   0 10.0520 0.70746   2
  -3   4  -1 224.309 6.45439   2
  -3   4  -1 233.765 5.86201   4
  -3   4  -2 5.40090 0.91669   2
   3   4   2 7.26707 0.86019   1
  -3   4  -2 5.49463 0.61166   4
  -3   4  -3 41.0863 1.77763   4
  -3   4  -4 179.248 5.44878   4
  -3   4  -5 118.150 4.20072   4
  -3   4  -6 140.567 4.98741   4
  -3   4  -7 8.02546 1.33778   4
  -3   4  -8 30.7439 2.38725   4
  -3   4  -9 13.8836 2.02774   4
  -3   4 -10 9.20329 2.00735   4
  -3   4 -11 10.1037 2.16491   4
   3   5 -11 29.8160 2.80656   4
   3   5 -10 16.3306 1.24589   1
   3   5 -10 17.2191 1.87681   3
   3   5  -9 18.6426 1.34728   1
   3   5  -9 19.3515 1.89829   3
   3   5  -8 8.32591 0.98077   1
   3   5  -8 7.24453 1.30508   3
   3   5  -7 9.62885 1.00150   1
   3   5  -7 9.47323 1.31178   3
   3   5  -6 16.0808 1.22951   1
   3   5  -6 18.4984 1.53826   3
   3   5  -5 65.0720 2.45414   1
  -3   5   5 58.4158 1.83021   1
   3   5  -5 64.2100 2.71612   3
  -3   5   5 56.6063 2.03727   3
   3   5  -4 124.073 3.86949   1
  -3   5   4 114.082 3.39815   3
   3   5  -4 117.781 4.00653   3
   3   5  -3 96.4792 3.19406   1
   3   5  -3 89.1901 3.07824   2
   3   5  -2 63.7170 2.41426   1
   3   5  -2 64.0709 2.19887   2
   3   5  -1 262.161 6.75751   2
   3   5   0 152.896 4.09267   2
   3   5   2 203.161 5.74144   1
  -3   5  -2 196.467 5.38594   4
   3   5   3 68.4159 2.55368   1
  -3   5  -3 69.2202 2.49584   4
  -3   5  -4 59.1098 2.45405   4
  -3   5  -5 36.7871 2.03676   4
  -3   5  -6 23.9675 1.83431   4
  -3   5  -7 19.9476 1.86452   4
  -3   5  -8 22.7450 2.08939   4
  -3   5  -9 14.9314 2.03639   4
  -3   5 -10 25.2551 2.55717   4
  -3   5 -11 13.0101 2.37052   4
   3   6 -10 6.64534 1.01439   1
   3   6 -10 6.18329 1.48040   3
   3   6  -9 21.3948 1.44166   1
   3   6  -9 21.4263 1.94831   3
   3   6  -8 50.8367 2.25513   1
   3   6  -8 47.4911 2.67119   3
   3   6  -7 76.6667 2.92393   1
   3   6  -7 77.3543 3.35230   3
   3   6  -6 57.9324 2.53456   1
   3   6  -6 65.3008 2.88486   3
   3   6  -5 42.5176 2.00646   1
  -3   6   5 42.1182 1.45357   1
  -3   6   5 42.5954 1.55064   3
   3   6  -5 46.5583 2.29731   3
   3   6  -4 45.9120 2.13622   1
  -3   6   4 50.4163 1.73264   3
   3   6  -4 53.1821 2.35815   3
   3   6  -3 345.802 9.21813   1
   3   6  -3 333.803 8.99247   2
   3   6  -2 22.5958 1.38344   1
   3   6  -2 20.4415 1.13590   2
   3   6  -1 64.6443 2.02705   2
   3   6   0 51.5341 1.61439   2
  -3   6  -2 24.3845 1.18042   4
   3   6   2 24.3191 1.42593   1
  -3   6  -3 85.0818 2.90903   4
  -3   6  -4 113.699 3.88223   4
  -3   6  -5 110.554 4.01420   4
  -3   6  -6 19.6926 1.69398   4
  -3   6  -7 58.2479 3.07811   4
  -3   6  -8 33.6511 2.49081   4
  -3   6  -9 24.9524 2.36056   4
  -3   6 -10 6.06096 1.37193   1
  -3   6 -10 9.91881 2.01662   4
  -3   6 -11 3.64967 1.98844   4
   3   7 -10 16.8102 1.40662   1
   3   7  -9 10.1273 1.24163   1
   3   7  -9 9.37245 1.64537   3
   3   7  -8 8.55381 1.13406   1
   3   7  -8 4.75153 1.28162   3
   3   7  -7 19.3525 1.46524   1
   3   7  -7 20.3699 1.76560   3
  -3   7   6 14.3383 0.62326   1
   3   7  -6 18.4128 1.39315   1
  -3   7   6 13.2870 0.60549   1
   3   7  -6 19.1790 1.62870   3
   3   7  -5 87.0332 3.23085   1
  -3   7   5 79.8752 2.43766   3
   3   7  -5 89.3124 3.47055   3
   3   7  -4 129.817 4.29803   1
   3   7  -4 129.824 4.40284   3
   3   7  -3 171.250 5.08173   1
  -3   7   3 161.631 5.08722   2
   3   7  -3 153.007 4.69328   2
   3   7  -2 46.7746 2.09962   1
   3   7  -2 43.0621 1.66661   2
  -3   7   2 42.6087 2.03713   2
  -3   7   1 233.605 7.16497   2
   3   7  -1 270.170 6.60479   2
  -3   7  -3 87.5036 3.01273   4
  -3   7  -4 34.0078 1.80302   4
  -3   7  -5 31.1933 1.91910   4
  -3   7  -6 18.6303 1.69310   4
  -3   7  -7 11.1530 1.63375   4
  -3   7  -8 21.3232 2.06881   4
  -3   7  -9 7.28209 1.78681   4
  -3   7 -10 26.6281 2.17370   1
  -3   7 -10 29.3713 2.75594   4
   3   8 -10 17.1366 1.51347   1
   3   8  -9 16.8990 1.50295   1
   3   8  -9 19.3840 2.00553   3
   3   8  -8 59.3932 2.68044   1
   3   8  -8 58.8168 3.04823   3
   3   8  -7 38.6183 2.12895   1
   3   8  -7 32.6564 2.33403   3
   3   8  -6 40.3672 2.13059   1
  -3   8   6 41.3816 1.35159   1
  -3   8   6 39.1437 1.33266   1
   3   8  -6 44.0081 2.40016   3
   3   8  -5 198.158 5.84663   1
  -3   8   5 186.495 5.03138   1
  -3   8   5 180.436 4.77922   3
   3   8  -5 190.222 6.00807   3
   3   8  -4 58.2205 2.57103   1
   3   8  -4 61.3490 2.66259   3
   3   8  -3 89.2456 3.35280   1
  -3   8   3 92.2034 3.39640   2
   3   8  -3 92.2351 3.01282   2
   3   8  -2 33.6387 1.83789   1
   3   8  -2 30.4925 1.32556   2
  -3   8   2 29.0361 1.71871   2
  -3   8   1 65.8774 2.67246   2
   3   8  -1 67.1863 1.99359   2
  -3   8   0 23.7472 1.50514   2
  -3   8  -1 130.808 4.25730   2
  -3   8  -2 10.7481 1.13943   2
  -3   8  -3 137.396 4.65741   2
  -3   8  -4 65.9330 2.69708   4
  -3   8  -5 56.0134 2.59521   4
  -3   8  -6 99.0290 3.93090   4
  -3   8  -7 9.06183 1.49449   4
  -3   8  -8 32.5966 2.44598   4
  -3   8  -9 26.3799 2.46586   4
  -3   8 -10 5.25461 2.57275   1
  -3   8 -10 12.7205 2.09840   4
   3   9 -10 8.96659 1.35067   1
   3   9  -9 20.5045 1.70014   1
   3   9  -8 15.9278 1.49372   1
   3   9  -8 14.5856 1.82101   3
   3   9  -7 7.95737 1.19454   1
   3   9  -7 8.33547 1.38589   3
   3   9  -6 13.3762 1.39415   1
  -3   9   6 11.4184 0.72685   1
   3   9  -6 13.9115 1.56686   3
   3   9  -5 35.1761 2.03554   1
  -3   9   5 31.8986 1.40032   1
  -3   9   5 27.2342 1.00443   3
   3   9  -5 38.6983 2.19846   3
   3   9  -4 63.1017 2.85847   1
   3   9  -4 68.8205 2.95130   3
   3   9  -3 109.748 3.87652   1
  -3   9   3 112.509 3.88348   2
   3   9  -3 104.695 3.35930   2
   3   9  -2 236.978 7.05484   1
   3   9  -2 245.138 6.29606   2
  -3   9   2 233.573 6.91936   2
   3   9  -1 175.500 4.48334   2
  -3   9   1 176.181 5.33449   2
  -3   9   0 100.021 3.51354   2
  -3   9  -1 115.102 3.94432   2
  -3   9  -2 53.5050 2.41549   2
  -3   9  -3 107.639 3.92632   2
  -3   9  -5 8.14715 1.22105   4
  -3   9  -6 15.9451 1.66676   4
  -3   9  -7 7.92084 1.46131   4
  -3   9  -8 17.4358 1.98049   4
  -3   9  -9 17.5204 1.99630   1
  -3   9  -9 27.1536 2.40143   4
  -3   9 -10 4.85661 1.59015   1
  -3   9 -10 7.80222 1.87461   4
   3  10 -10 0.49107 1.06601   1
   3  10  -9 21.0498 1.78579   1
   3  10  -8 33.0740 2.12351   1
   3  10  -8 29.1685 2.32392   3
   3  10  -7 65.9892 3.00783   1
   3  10  -7 62.4500 3.20527   3
   3  10  -6 58.9758 2.77005   1
  -3  10   6 56.9704 1.94629   1
   3  10  -6 56.3314 2.89074   3
   3  10  -5 25.3144 1.81651   1
  -3  10   5 27.3216 1.35960   1
   3  10  -5 29.7265 1.95309   3
   3  10  -4 108.787 4.02423   1
   3  10  -4 109.114 4.05754   3
   3  10  -3 15.2018 1.40079   1
  -3  10   3 16.0965 1.37904   2
   3  10  -2 53.9466 2.51229   1
   3  10  -2 53.5617 1.81409   2
  -3  10   2 53.9399 2.41379   2
   3  10  -1 0.21044 0.41410   1
   3  10  -1 24.8973 0.60641   2
  -3  10   1 23.3630 1.43970   2
   3  10  -1 0.67451 0.57880   3
  -3  10   0 19.1214 1.40089   2
  -3  10  -1 14.2817 1.20573   2
   3  10   1-0.06657 0.58543   1
  -3  10  -2 184.972 3.75553   2
   3  10   2-0.06539 0.51676   1
  -3  10  -3 12.2634 1.24762   2
   3  10   3 0.32352 0.52883   1
  -3  10  -4 129.645 3.54913   2
   3  10   4 0.19086 0.53766   1
   3  10   5 0.24036 0.54320   1
  -3  10  -6 10.0526 1.36554   4
  -3  10  -7 78.4342 3.70569   4
  -3  10  -8 10.7981 1.74374   4
  -3  10  -9 5.49806 1.50478   1
  -3  10  -9 7.91390 1.81921   4
  -3  10 -10 7.47802 1.76783   1
  -3  10 -10 13.7521 2.30398   4
   3  11 -10 9.81500 1.47948   1
   3  11  -9 10.7478 1.51139   1
   3  11  -8 8.78113 1.39836   1
  -3  11   7 9.50246 0.60960   1
   3  11  -7 11.4272 1.42844   1
   3  11  -7 13.7534 1.73176   3
   3  11  -6 12.9431 1.43660   1
  -3  11   6 10.9988 0.87513   1
   3  11  -6 12.4701 1.50194   3
   3  11  -5 47.5214 2.49300   1
  -3  11   5 45.2101 1.92652   1
   3  11  -5 51.3619 2.65324   3
   3  11  -4 35.1195 2.14920   1
   3  11  -3 48.0537 2.43697   1
  -3  11   3 48.0655 2.30384   2
   3  11  -3 44.8279 1.86221   2
   3  11  -2 71.8615 3.03150   1
   3  11  -2 70.3188 2.14615   2
   3  11  -2 71.3993 2.93353   3
  -3  11   2 63.9355 2.74025   2
   3  11  -1 54.3932 2.18287   1
  -3  11   1 52.2461 1.99652   2
  -3  11   0 115.999 3.95862   2
  -3  11  -1 93.2194 3.48063   2
   3  11   1 94.1360 3.54859   1
  -3  11  -2 97.9917 3.63560   2
   3  11   2 98.3412 3.65032   1
  -3  11  -3 13.7322 1.35911   2
   3  11   3 13.2321 1.24508   1
  -3  11  -4 25.3575 1.89624   2
   3  11   4 29.0410 1.72752   1
   3  11   5 7.03230 0.95407   1
   3  11   6 0.12010 0.60763   1
  -3  11  -7 12.0154 1.66323   4
  -3  11  -8 6.76459 1.52276   1
  -3  11  -8 5.81340 1.63674   4
  -3  11  -9 1.17446 1.34521   1
  -3  11  -9 6.97171 1.84442   4
  -3  11 -10 6.76225 1.90873   1
  -3  11 -10 14.7055 2.27249   4
   3  12 -10 14.1195 1.69414   1
   3  12  -9 6.07684 1.35953   1
   3  12  -8 64.7016 3.15768   1
  -3  12   7 31.1890 1.28626   1
   3  12  -7 41.1094 2.43078   1
   3  12  -7 37.9549 2.55974   3
   3  12  -6 26.1426 1.97657   1
  -3  12   6 24.2192 1.30352   1
   3  12  -6 30.0725 2.18360   3
   3  12  -5 94.7578 3.86916   1
   3  12  -5 96.1967 3.94526   3
   3  12  -4 17.8748 1.60064   1
   3  12  -3 55.7085 2.73987   1
   3  12  -3 53.2627 2.04087   2
  -3  12   3 57.9748 2.58414   2
   3  12  -2 3.79097 0.89042   1
   3  12  -2 5.22409 0.52718   2
  -3  12   2 5.10257 0.93599   2
   3  12  -2 4.39011 1.02729   3
   3  12  -1 64.5317 2.89801   1
  -3  12   1 62.0738 2.68663   2
   3  12  -1 66.9062 2.82940   3
  -3  12   0 13.8569 1.29346   2
   3  12   1 22.6699 1.63408   1
  -3  12  -1 23.4514 1.60381   2
   3  12   2 1.19340 0.79222   1
  -3  12  -2 0.57032 0.77098   2
   3  12   3 87.7113 3.42919   1
  -3  12  -3 87.6733 3.52271   2
   3  12   4 40.6679 2.17534   1
  -3  12  -4 44.4859 2.45732   2
   3  12   5 48.4927 2.33036   1
  -3  12  -5 44.9217 2.65408   2
   3  12   6 76.8006 3.02844   1
  -3  12  -8 28.1504 2.26870   1
  -3  12  -9 1.56284 1.60597   1
  -3  12 -10 5.48818 1.81288   1
   3  13 -10 7.34627 1.56518   1
   3  13  -9 7.07736 1.43458   1
   3  13  -8 8.44172 1.50147   1
   3  13  -7 5.61352 1.28079   1
  -3  13   7 5.13164 0.66631   1
   3  13  -6 7.81475 1.41655   1
  -3  13   6 3.99782 0.78194   1
   3  13  -6 5.29332 1.34033   3
   3  13  -5 29.9933 2.21093   1
   3  13  -5 26.4327 2.15050   3
   3  13  -4 50.8446 2.42087   1
  -3  13   4 0.06004 0.52413   1
   3  13  -3 22.5937 1.80136   1
  -3  13   3 21.3066 1.48425   1
   3  13  -3 21.8753 1.73244   3
  -3  13   3 23.0420 1.63030   2
   3  13  -3 22.3922 1.19590   2
   3  13  -2 44.7620 2.43883   1
  -3  13   2 43.1938 2.18800   2
   3  13  -2 43.9429 2.33671   3
   3  13  -2 43.0929 1.42021   2
  -3  13   1 107.976 3.85068   2
   3  13  -1 112.819 4.02670   3
  -3  13   0 132.233 4.42948   2
   3  13   1 58.0459 2.80059   1
  -3  13  -1 61.8286 2.68245   2
   3  13   2 53.3067 2.57866   1
  -3  13  -2 51.8395 2.51768   2
   3  13   3 37.7365 2.09705   1
  -3  13  -3 34.1457 2.10235   2
   3  13   4 34.8833 2.06489   1
  -3  13  -4 38.7360 2.30937   2
   3  13   5 15.0825 1.42929   1
  -3  13  -5 18.7330 1.78285   2
   3  13   6 12.8462 1.30202   1
  -3  13  -7 20.2361 2.07871   1
  -3  13  -8 5.16376 1.52202   1
  -3  13  -9 13.0985 1.91337   1
  -3  13 -10 13.7649 2.21163   1
   3  14 -10 2.44619 1.39059   1
   3  14  -9 23.7345 2.14639   1
   3  14  -8 14.0312 1.82959   1
   3  14  -7 57.2478 3.04311   1
  -3  14   7 53.7512 2.01331   1
   3  14  -6 46.1240 2.70217   1
   3  14  -6 47.8223 2.86848   3
  -3  14   5-0.05761 0.52903   1
   3  14  -5 32.5007 2.14341   1
   3  14  -4 54.1548 2.87052   1
  -3  14   4 54.1311 2.42459   1
   3  14  -3 18.1760 1.68811   1
  -3  14   3 12.9658 1.26808   1
   3  14  -3 15.7575 1.60214   3
   3  14  -3 16.4090 0.99561   2
  -3  14   3 14.3261 1.41092   2
   3  14  -2 47.6591 2.65608   1
  -3  14   2 48.9102 2.45449   1
  -3  14   2 50.7774 2.38641   2
   3  14  -2 51.2535 2.59947   3
   3  14  -2 46.2836 1.43806   2
   3  14  -1 9.34174 1.34015   3
  -3  14   1 10.9388 1.22479   2
  -3  14   0 15.9788 1.43171   2
   3  14   1 7.82765 1.19883   1
  -3  14  -1 6.61239 1.13035   2
   3  14   2 80.3108 3.42689   1
  -3  14  -2 81.6971 3.32843   2
   3  14   3 20.2717 1.63240   1
  -3  14  -3 19.3139 1.63023   2
   3  14   4 61.2569 2.85572   1
  -3  14  -4 64.6926 3.09360   2
   3  14   5 88.4668 3.56436   1
  -3  14  -5 90.0155 3.95742   2
   3  14   6 38.9869 2.14047   1
  -3  14  -6 37.1742 2.62045   2
  -3  14  -6 42.0920 2.66981   1
  -3  14  -7 54.9727 3.21442   1
  -3  14  -8 11.9748 1.84458   1
  -3  14  -9 7.17406 1.77867   1
  -3  14 -10 6.09395 1.69660   1
   3  15 -10 5.15768 1.61723   1
   3  15  -9 14.4269 1.94145   1
   3  15  -8 5.04703 1.46163   1
  -3  15   8 1.93647 0.44025   1
  -3  15   7 1.84174 0.67015   1
   3  15  -7 2.31259 1.24797   1
   3  15  -6 10.3736 1.53456   1
   3  15  -5 35.7516 2.42711   1
  -3  15   5 29.9152 1.78507   1
   3  15  -4 52.8953 2.88714   1
  -3  15   4 46.9327 2.36572   1
   3  15  -4 49.4151 2.80413   3
   3  15  -3 45.3509 2.65522   1
  -3  15   3 42.0274 2.28782   1
  -3  15   3 45.2071 2.34959   2
   3  15  -3 44.1288 2.55142   3
   3  15  -3 46.4707 1.70808   2
   3  15  -2 31.0177 2.18247   1
  -3  15   2 33.6622 2.02555   1
   3  15  -2 30.4069 2.07843   3
  -3  15   2 33.7056 1.94423   2
  -3  15   1 80.1181 3.46335   1
  -3  15   1 83.5022 3.27156   2
   3  15  -1 86.1460 3.47955   3
   3  15   0 55.0841 2.83675   1
  -3  15   0 51.3413 2.73187   1
  -3  15   0 55.5522 2.54946   2
   3  15   1 53.5686 2.78695   1
  -3  15  -1 52.9168 2.56830   2
   3  15   2 35.2139 2.17138   1
  -3  15  -2 34.6557 2.08201   2
   3  15   3 65.0536 3.07917   1
  -3  15  -3 71.0788 3.16417   2
   3  15   4 13.7889 1.43178   1
  -3  15  -4 12.2051 1.45392   2
  -3  15  -4 13.7532 1.65374   1
   3  15   5 5.20951 1.11559   1
  -3  15  -5 3.66984 1.23116   2
  -3  15  -5 4.20738 1.42025   1
   3  15   6 13.6737 1.44204   1
  -3  15  -6 9.84464 1.65484   1
  -3  15  -6 10.6451 1.69346   2
   3  15   7 9.14195 1.19121   1
  -3  15  -7 7.92732 1.68270   1
  -3  15  -7 10.6798 1.83911   2
  -3  15  -8 19.2684 2.19234   1
  -3  15  -9 23.9486 2.40689   1
   3  16 -10 12.6079 1.90682   1
   3  16  -9 16.9441 2.04174   1
   3  16  -8 24.2974 2.27207   1
  -3  16   8 20.1854 1.01797   1
   3  16  -7 24.6760 2.31049   1
  -3  16   6 35.2702 1.85162   1
   3  16  -6 36.8862 2.57205   1
   3  16  -5 24.5362 2.11989   1
  -3  16   5 23.8764 1.62530   1
   3  16  -5 24.1105 2.13551   3
   3  16  -4 10.7898 1.54011   1
  -3  16   4 8.54533 1.16264   1
   3  16  -4 9.70394 1.54653   3
   3  16  -3 62.8993 3.18748   1
  -3  16   3 54.4508 2.70486   1
   3  16  -3 59.0048 1.96797   2
   3  16  -3 60.1449 3.01398   3
  -3  16   3 54.5522 2.65893   2
   3  16  -2 9.50402 1.43028   1
  -3  16   2 8.40210 1.24219   1
  -3  16   2 6.76775 1.12510   2
   3  16  -2 8.83306 1.35065   3
  -3  16   1 13.0289 1.55258   1
   3  16  -1 17.0334 1.58714   3
  -3  16   1 16.9013 1.46042   2
   3  16   0 21.1221 1.88681   1
  -3  16   0 20.4565 1.80483   1
  -3  16   0 19.8860 1.61835   2
   3  16   1 31.2768 2.17120   1
  -3  16  -1 29.4375 1.90058   2
   3  16   2 15.3152 1.55796   1
  -3  16  -2 15.7052 1.55943   2
   3  16   3 46.7700 2.57795   1
  -3  16  -3 41.9511 2.46977   2
  -3  16  -3 45.4375 2.72687   1
   3  16   4 54.3746 2.72234   1
  -3  16  -4 48.2053 2.95924   1
  -3  16  -4 48.6848 2.74018   2
   3  16   5 52.5429 2.70696   1
  -3  16  -5 52.4243 3.12819   1
  -3  16  -5 47.8060 2.82925   2
   3  16   6 53.2451 2.65880   1
  -3  16  -6 55.7340 3.16779   2
  -3  16  -6 46.9022 3.09876   1
   3  16   7 10.4859 1.29080   1
  -3  16  -7 7.91981 1.70605   2
  -3  16  -7 13.1030 1.94739   1
  -3  16  -8 11.1547 1.90553   1
  -3  16  -8 10.2385 1.86555   2
  -3  16  -9 18.8691 2.32821   1
   3  17 -10 8.75839 1.81250   1
   3  17  -9 4.84353 1.60174   1
   3  17  -8 7.42086 1.75624   1
   3  17  -7 0.72953 1.25498   1
  -3  17   7-0.41098 0.60255   1
   3  17  -6 13.3889 1.92421   1
  -3  17   6 11.4708 1.28291   1
   3  17  -5 30.7262 2.34286   1
  -3  17   5 21.7857 1.65205   1
   3  17  -4 28.5744 2.33869   1
  -3  17   4 27.3851 1.89797   1
   3  17  -4 30.4350 2.30308   3
  -3  17   4 25.9105 1.24798   3
   3  17  -4 29.4238 1.49634   2
   3  17  -3 34.6394 2.42617   1
   3  17  -3 35.7036 1.31243   2
  -3  17   3 34.3159 2.15643   1
   3  17  -3 35.7876 2.36497   3
   3  17  -3 34.8145 1.31910   2
  -3  17   3 33.7134 2.09306   2
   3  17  -2 37.0830 2.51791   1
  -3  17   2 36.0384 2.28231   1
  -3  17   2 38.5242 2.14767   2
   3  17  -2 39.9265 2.42016   3
  -3  17   1 20.9313 1.85377   1
   3  17  -1 25.4250 1.88297   3
  -3  17   1 24.0366 1.67660   2
   3  17   0 184.107 6.43751   1
  -3  17   0 185.845 6.41391   1
  -3  17   0 188.899 5.94640   2
   3  17   1 81.4060 3.65539   1
  -3  17  -1 71.9621 3.57928   1
  -3  17  -1 77.6362 3.27125   2
   3  17   2 36.1862 2.37398   1
  -3  17  -2 36.1670 2.24312   2
   3  17   3 14.9781 1.63921   1
  -3  17  -3 17.1952 1.64091   2
  -3  17  -3 14.6413 1.76801   1
   3  17   4 10.4405 1.44931   1
  -3  17  -4 8.84982 1.45333   2
  -3  17  -4 6.75025 1.46501   1
   3  17   5 10.9837 1.47318   1
  -3  17  -5 11.2212 1.78255   1
  -3  17  -5 12.5301 1.69442   2
   3  17   6 8.94706 1.39831   1
  -3  17  -6 7.18866 1.63056   2
  -3  17  -6 6.31460 1.64692   1
   3  17   7 7.44610 1.27765   1
  -3  17  -7 10.9996 1.89558   2
  -3  17  -7 7.40993 1.78580   1
  -3  17  -8 18.3894 2.27811   2
  -3  17  -8 17.3154 2.29476   1
   3  18  -9 4.79903 1.66194   1
   3  18  -8 17.2055 2.20376   1
  -3  18   7 43.1900 2.11140   1
   3  18  -7 49.7150 3.12621   1
   3  18  -6 63.0192 3.42418   1
  -3  18   6 51.7322 2.48748   1
   3  18  -5 24.2245 2.26516   1
  -3  18   5 22.4652 1.70302   1
   3  18  -4 37.3262 2.58634   1
  -3  18   4 28.7202 2.02044   1
  -3  18   4 30.0423 1.35511   3
   3  18  -4 30.5224 1.49732   2
   3  18  -3 25.1316 2.18079   1
  -3  18   3 21.6256 1.82538   1
   3  18  -3 21.0157 0.86821   2
   3  18  -3 22.1826 2.00257   3
   3  18  -3 20.4895 0.86040   2
   3  18  -2 32.7391 2.41666   1
  -3  18   2 30.4944 2.19066   1
   3  18  -2 32.8510 2.31095   3
  -3  18   2 32.7344 2.03145   2
  -3  18   1 15.7060 1.72548   1
   3  18  -1 14.9357 1.69414   3
  -3  18   1 17.7612 1.54209   2
   3  18   0 21.2274 1.95803   1
  -3  18   0 16.7350 1.79024   1
  -3  18   0 19.7304 1.63465   2
   3  18   1 11.7895 1.65988   1
  -3  18  -1 12.1994 1.64263   1
  -3  18  -1 12.0968 1.43443   2
   3  18   2 15.1040 1.69358   1
  -3  18  -2 18.7001 1.69309   2
   3  18   3 36.0502 2.40664   1
  -3  18  -3 33.2266 2.55199   1
  -3  18  -3 34.4961 2.26483   2
   3  18   4 55.8853 2.96575   1
  -3  18  -4 54.8915 2.97236   2
  -3  18  -4 50.6145 3.20007   1
   3  18   5 58.7374 2.99013   1
  -3  18  -5 50.3205 2.96223   2
  -3  18  -5 53.4359 3.33123   1
   3  18   6 23.8263 1.95084   1
  -3  18  -6 25.7474 2.29980   2
  -3  18  -6 26.9508 2.51494   1
   3  18   7 28.0457 1.94458   1
  -3  18  -7 27.9473 2.52968   2
  -3  18  -7 27.7658 2.57475   1
  -3  18  -8 4.34893 1.76218   2
   3  19  -8 2.56496 1.64290   1
   3  19  -7 1.73354 1.50687   1
  -3  19   7 4.86566 1.01113   1
  -3  19   6 9.85537 1.25717   1
   3  19  -6 8.51689 1.71576   1
  -3  19   5 10.2183 1.41991   1
   3  19  -5 16.0892 2.10959   1
   3  19  -4 34.9637 2.60120   1
  -3  19   4 28.9534 2.05457   1
   3  19  -4 29.4580 1.35980   2
   3  19  -4 29.3211 1.38515   2
  -3  19   4 27.1505 1.31982   3
   3  19  -3 22.5671 2.15437   1
  -3  19   3 22.7130 1.93685   1
   3  19  -3 22.2637 2.07240   3
  -3  19   2 28.9087 2.15322   1
  -3  19   2 29.7992 1.93192   2
   3  19  -2 32.6169 2.31943   3
  -3  19   1 55.4218 3.07190   1
  -3  19   1 58.9410 2.71173   2
   3  19  -1 59.0978 2.97643   3
   3  19   0 45.5943 2.81470   1
  -3  19   0 37.0136 2.61579   1
  -3  19   0 41.3970 2.27751   2
   3  19   1 77.1715 3.79029   1
  -3  19  -1 78.3916 3.84422   1
  -3  19  -1 74.9603 3.27184   2
   3  19   2 19.3705 1.98089   1
  -3  19  -2 17.7706 1.69684   2
   3  19   3 1.06391 1.04358   1
  -3  19  -3 0.35976 1.21013   2
  -3  19  -3 0.76104 1.30291   1
   3  19   4 24.8241 2.07872   1
  -3  19  -4 25.0850 2.34618   1
  -3  19  -4 24.9739 2.13192   2
   3  19   5 6.21978 1.36825   1
  -3  19  -5 3.91738 1.57782   1
  -3  19  -5 6.14689 1.45597   2
   3  19   6 4.82694 1.32213   1
  -3  19  -6 3.93515 1.56923   2
  -3  19  -6 3.73639 1.66232   1
   3  19   7 3.12199 1.21867   1
  -3  19  -7 2.87716 1.56495   2
   3  20  -7 16.3886 2.20262   1
  -3  20   7 10.8094 1.29096   1
  -3  20   6 25.5659 1.82353   1
   3  20  -6 29.9566 2.62474   1
   3  20  -5 23.1458 2.40015   1
  -3  20   5 20.3927 1.77613   1
   3  20  -5 19.8210 1.33686   2
  -3  20   4 10.2436 1.49878   1
   3  20  -4 8.98232 1.66163   1
   3  20  -4 9.12351 0.77469   2
   3  20  -4 10.1505 0.82028   2
  -3  20   4 10.4067 0.85910   3
   3  20  -3 42.6737 2.90925   1
  -3  20   3 43.1811 2.64630   1
  -3  20   2 5.57476 1.34931   1
  -3  20   2 4.72892 1.14319   2
   3  20  -2 4.65280 1.36798   3
   3  20  -1 13.5332 1.83137   1
  -3  20   1 12.3864 1.73492   1
  -3  20   1 12.3330 1.40930   2
   3  20  -1 11.4322 1.61574   3
   3  20   0 5.84457 1.48341   1
  -3  20   0 5.86097 1.50142   1
  -3  20   0 7.14956 1.20715   2
   3  20   1 35.5149 2.58366   1
  -3  20  -1 36.6170 2.62241   1
  -3  20  -1 28.3029 2.04248   2
   3  20   2 3.22487 1.34155   1
  -3  20  -2 1.25188 1.16174   2
   3  20   3 7.89860 1.53684   1
  -3  20  -3 6.71284 1.54839   1
  -3  20  -3 8.08156 1.47403   2
   3  20   4 14.8831 1.77626   1
  -3  20  -4 14.5397 2.04518   1
  -3  20  -4 10.6007 1.64820   2
   3  20   5 15.8426 1.84709   1
  -3  20  -5 11.6113 1.96233   1
  -3  20  -5 13.5838 1.82332   2
   3  20   6 46.8179 2.72772   1
  -3  20  -6 44.2199 2.92981   2
   3  20   7 15.9837 1.69463   1
  -3  20  -7 15.0350 2.05223   2
  -3  21   6 6.35827 1.22978   1
   3  21  -6 5.23464 1.06674   2
  -3  21   5 10.3029 1.47633   1
   3  21  -5 9.69045 1.92942   1
   3  21  -5 9.14210 0.96771   2
   3  21  -4 12.9746 1.95197   1
   3  21  -4 10.7020 0.68962   2
  -3  21   4 14.0250 1.73273   1
  -3  21   4 11.6691 0.94430   3
   3  21  -4 10.0471 0.67307   2
  -3  21   3 11.5448 1.61733   1
   3  21  -3 14.7502 1.92314   1
  -3  21   2 28.9431 2.29996   1
  -3  21   2 31.1091 1.99480   2
   3  21  -1 21.6550 2.21086   1
  -3  21   1 19.6531 2.00575   1
  -3  21   1 19.6345 1.63272   2
   3  21  -1 20.1638 1.92857   3
   3  21   0 29.5185 2.46501   1
  -3  21   0 29.6555 2.49649   1
  -3  21   0 30.2551 1.95436   2
   3  21   1 27.5385 2.43382   1
  -3  21  -1 26.1535 2.40151   1
  -3  21  -1 31.6851 2.10478   2
   3  21   2 24.7665 2.20322   1
  -3  21  -2 19.6333 1.85696   2
   3  21   3 11.7240 1.74067   1
  -3  21  -3 11.2253 1.60060   2
  -3  21  -3 8.19089 1.80053   1
   3  21   4 0.44659 1.30948   1
  -3  21  -4 0.19702 1.27908   2
  -3  21  -4 0.56379 1.46185   1
   3  21   5 11.3384 1.76904   1
  -3  21  -5 10.1813 1.69004   2
   3  21   6 5.00969 1.49755   1
  -3  21  -6 7.38777 1.65400   2
  -3  21  -7 4.98247 1.67516   2
  -3  22   6 10.2528 1.51700   1
  -3  22   5 9.53567 1.45783   1
   3  22  -4 18.6627 2.22895   1
  -3  22   4 20.2756 1.94675   1
  -3  22   3 1.54420 1.26931   1
   3  22  -3 0.14101 1.42702   1
  -3  22   3 1.00595 0.78432   3
  -3  22   2 17.3214 1.99830   1
  -3  22   1 9.66280 1.67114   1
   3  22  -1 11.0756 1.90760   1
  -3  22   1 9.29018 1.33208   2
   3  22   0 8.37741 1.72548   1
  -3  22   0 6.78730 1.61588   1
  -3  22   0 7.81259 1.32095   2
   3  22   1 4.00895 1.43073   1
  -3  22  -1 1.46234 1.39409   1
  -3  22  -1 3.98544 1.15971   2
   3  22   2 37.3018 2.76476   1
  -3  22  -2 32.5307 2.76620   1
  -3  22  -2 34.4673 2.29963   2
   3  22   3 8.69399 1.64637   1
  -3  22  -3 8.49256 1.56710   2
   3  22   4 17.8581 1.96261   1
  -3  22  -4 16.6319 1.90320   2
   3  22   5 22.9874 2.15317   1
  -3  22  -5 21.2512 2.14077   2
   3  22   6 12.8832 1.80741   1
  -3  22  -6 10.0473 1.80939   2
  -3  22  -7 20.5287 2.32901   2
  -3  23   5 6.62526 1.50110   1
  -3  23   4 12.1016 1.76776   1
  -3  23   3 12.6383 1.78569   1
  -3  23   2 6.42048 1.50029   1
  -3  23   2 8.92795 1.26895   3
   3  23  -1 29.7481 2.67721   1
  -3  23   1 26.3314 2.44794   1
  -3  23   1 24.6461 1.84431   2
  -3  23   0 17.6187 2.12867   1
   3  23   0 18.6446 2.19273   1
  -3  23   0 21.0300 1.70888   2
   3  23   1 25.5360 2.41943   1
  -3  23  -1 22.1838 2.33843   1
  -3  23  -1 24.3095 1.85817   2
   3  23   2 23.9237 2.31471   1
  -3  23  -2 20.9820 2.38512   1
  -3  23  -2 19.5810 1.90833   2
   3  23   3 6.14800 1.65110   1
  -3  23  -3 6.70213 1.51751   2
   3  23   4 1.68252 1.37826   1
  -3  23  -4 2.52581 1.42573   2
   3  23   5 2.06816 1.47905   1
  -3  23  -5 2.53512 1.53530   2
   3  23   6 4.51197 1.57107   1
  -3  23  -6 3.65258 1.59459   2
  -3  24   5 14.9051 1.81672   1
  -3  24   4 6.24144 1.55704   1
  -3  24   3 22.3372 2.26274   1
  -3  24   2 5.28065 1.59683   1
  -3  24   1 4.21617 1.61835   1
  -3  24   1 5.86865 1.19339   2
  -3  24   0 0.54952 1.39742   1
   3  24   0 1.71614 1.45469   1
  -3  24   0 1.29830 1.03775   2
   3  24   1 8.35582 1.80817   1
  -3  24  -1 8.49539 1.36849   2
   3  24   2 4.16845 1.67297   1
  -3  24  -2 5.02656 1.29493   2
   3  24   3 13.7535 2.05696   1
  -3  24  -3 15.4746 1.76927   2
   3  24   4 12.9108 1.97664   1
  -3  24  -4 11.4113 1.75969   2
   3  24   5 27.8550 2.44468   1
  -3  24  -5 25.4850 2.31537   2
  -3  25   5 7.80346 1.64040   1
  -3  25   4 8.62442 1.78529   1
  -3  25   3 10.4039 1.88446   1
  -3  25   2 22.6770 2.42012   1
   4 -24  -6 3.83503 1.58380   4
   4 -23  -7 5.83717 1.71889   4
   4 -23  -6 7.06763 1.67041   4
   4 -23   0 18.2702 1.89429   4
   4 -23   1 16.2500 1.88717   4
   4 -22  -7 9.23972 1.93404   4
   4 -22  -6 2.04854 1.40932   4
   4 -22   0 10.9816 1.57245   4
   4 -22   1 46.5843 2.68239   4
   4 -22   2 14.2120 1.75201   4
   4 -22   3 15.7606 1.81420   4
   4 -21  -8 1.57962 1.63048   4
   4 -21  -7 1.03135 1.47896   4
   4 -21  -6 13.1247 1.86322   4
   4 -21   0 15.7231 1.66548   4
   4 -21   1 20.2769 1.84949   4
   4 -21   2 13.8784 1.68672   4
   4 -21   3 0.09250 1.24086   4
   4 -21   4 8.94043 1.69706   4
   4 -20  -8 18.8501 2.25535   4
   4 -20  -7 9.41286 1.82276   4
   4 -20  -6 16.5528 1.93630   4
   4 -20  -4 12.4337 1.61230   2
   4 -20  -3 3.62244 1.27818   2
   4 -20   0 32.4459 2.07886   4
   4 -20   1 2.45449 1.09381   4
   4 -20   2 35.3748 2.30093   4
   4 -20   3 14.9190 1.70471   4
   4 -20   4 20.9564 2.02392   4
   4 -20   5 44.4507 2.80481   4
   4 -19  -9 5.10255 1.84323   4
   4 -19  -8 3.99737 1.60250   4
   4 -19  -7 12.2161 1.86867   4
   4 -19  -6 15.8709 1.85022   2
   4 -19  -6 13.1097 1.75938   4
   4 -19  -5 21.7379 1.93297   2
   4 -19  -4 43.2128 2.48193   2
   4 -19  -3 33.6567 2.18841   2
   4 -19  -2 40.8325 2.35332   2
   4 -19   0 40.7990 2.27665   4
   4 -19   1 20.7378 1.73715   4
   4 -19   2 14.4226 1.57710   4
   4 -19   3 19.1521 1.82495   4
   4 -19   4 10.2100 1.61059   4
  -4 -19  -5 2.53912 1.30441   1
   4 -19   5 3.38687 1.36542   4
   4 -18  -9 13.6223 2.10513   4
   4 -18  -8 17.6599 2.13139   4
   4 -18  -7 31.8019 2.45070   4
   4 -18  -6 18.0778 1.91556   2
   4 -18  -6 14.8498 1.76391   4
   4 -18  -5 14.5158 1.76046   2
   4 -18  -4 1.87664 1.14847   2
   4 -18  -3 19.4379 1.75349   2
   4 -18  -2 13.6619 1.56046   2
  -4 -18   1 26.4917 2.32330   1
  -4 -18   0 30.7574 2.38509   1
   4 -18   0 32.6363 1.95650   4
  -4 -18  -1 102.823 4.38497   1
   4 -18   1 98.5230 3.74816   4
  -4 -18  -2 22.4198 2.05229   1
   4 -18   2 22.4165 1.76009   4
  -4 -18  -3 48.7747 2.86335   1
   4 -18   3 58.4911 2.83515   4
  -4 -18  -4 39.6008 2.57833   1
   4 -18   4 46.9702 2.61107   4
  -4 -18  -5 10.6807 1.54675   1
   4 -18   5 13.0330 1.68838   4
   4 -17  -9 4.50031 1.71371   4
   4 -17  -8 4.08361 1.60142   4
   4 -17  -7 6.17604 1.65099   2
   4 -17  -7 6.39298 1.53410   4
   4 -17  -6 39.0746 2.53513   2
   4 -17  -6 37.4128 2.43668   4
   4 -17  -5 29.9625 2.23738   2
   4 -17  -4 29.3641 2.08013   2
   4 -17  -3 50.1812 2.60825   2
  -4 -17   2 45.9646 2.85115   1
   4 -17  -2 45.6973 2.46461   2
  -4 -17   1 128.775 5.05722   1
  -4 -17   0 33.4948 2.37868   1
   4 -17   0 33.2181 1.91690   4
  -4 -17  -1 19.1310 1.97300   1
   4 -17   1 24.0478 1.65045   4
  -4 -17  -2 23.1267 2.01643   1
   4 -17   2 24.9338 1.80428   4
  -4 -17  -3 9.74316 1.49260   1
   4 -17   3 8.04551 1.28062   4
  -4 -17  -4 11.6899 1.57409   1
   4 -17   4 9.58344 1.47697   4
  -4 -17  -5 20.5990 1.83129   1
   4 -17   5 24.0514 2.05391   4
  -4 -17  -6 18.9141 1.73901   1
   4 -17   6 21.2114 2.04052   4
   4 -16 -10 0.81387 1.70646   4
   4 -16  -9 18.9585 2.25666   4
   4 -16  -8 17.8198 2.04466   4
   4 -16  -7 18.2839 1.97014   4
   4 -16  -7 17.1277 2.01066   2
   4 -16  -6 21.9157 2.02123   2
   4 -16  -6 21.8725 1.92921   4
   4 -16  -5 15.5974 1.71998   2
  -4 -16   5 16.5420 1.86381   1
   4 -16  -5 15.5150 1.54250   4
  -4 -16   4 8.13725 1.59221   1
   4 -16  -4 11.7492 1.55299   2
  -4 -16   4 10.8948 1.73331   4
   4 -16  -3 3.92166 1.16054   2
  -4 -16   2 25.7395 2.10738   1
   4 -16  -2 26.6892 1.91505   2
   4 -16  -1 22.2483 1.76827   2
  -4 -16   1 23.9456 2.09436   1
  -4 -16   0 41.7576 2.56025   1
  -4 -16  -1 16.9148 1.68439   1
   4 -16   1 0.12270 0.63223   4
  -4 -16  -2 70.9999 3.32331   1
   4 -16   2 68.9445 2.91328   4
  -4 -16  -3 49.6713 2.73484   1
   4 -16   3 51.5848 2.53531   4
  -4 -16  -4 35.1611 2.25331   1
   4 -16   4 33.2962 2.13580   4
  -4 -16  -5 48.8423 2.64683   1
  -4 -16  -5 49.1256 1.82115   2
   4 -16   5 55.2304 2.81084   4
  -4 -16  -6 9.14962 1.34521   1
   4 -16   6 8.86757 1.57376   4
   4 -15 -10 3.36285 1.84218   4
   4 -15  -9 2.57268 1.60155   4
   4 -15  -8 2.51024 1.37422   4
   4 -15  -7 3.06068 1.44985   2
   4 -15  -7 6.81862 1.46060   4
   4 -15  -6 9.32188 1.59795   2
   4 -15  -6 7.92887 1.40835   4
   4 -15  -5 32.4114 2.22972   2
  -4 -15   5 37.7515 2.53164   1
  -4 -15   5 31.8375 2.47954   4
   4 -15  -5 31.8047 2.01866   4
   4 -15  -4 60.7326 2.93411   2
  -4 -15   4 60.2239 3.22486   1
  -4 -15   4 59.2620 3.30612   4
   4 -15  -3 47.8159 2.53478   2
  -4 -15   2 66.0839 3.27064   1
   4 -15  -2 66.7766 3.01232   2
   4 -15  -1 58.5768 2.76183   2
  -4 -15   1 58.2937 3.03751   1
  -4 -15   0 44.4794 2.54854   1
  -4 -15  -1 41.4513 2.46197   1
  -4 -15  -2 7.65761 1.34050   1
   4 -15   2-0.37378 0.61470   4
  -4 -15  -3 7.28720 1.31451   1
   4 -15   3 5.48561 1.11292   4
  -4 -15  -4 3.87334 0.51786   2
  -4 -15  -4 3.83929 1.09340   1
   4 -15   4 2.72822 1.02830   4
  -4 -15  -4 4.62848 0.88517   3
  -4 -15  -4 2.39810 0.47707   2
  -4 -15  -5 7.90925 0.85410   2
  -4 -15  -5 8.23766 1.27939   1
   4 -15   5 8.41721 1.34778   4
  -4 -15  -5 7.06942 0.92062   3
  -4 -15  -5 6.14100 0.78692   2
  -4 -15  -6 15.5301 1.54719   1
   4 -15   6 19.4742 1.90202   4
   4 -15   7 28.2172 2.29506   4
   4 -14 -10 11.1981 2.08638   4
   4 -14  -9 9.43198 1.82942   4
   4 -14  -8 25.6619 2.22434   4
   4 -14  -7 47.8063 2.74690   4
   4 -14  -7 47.0289 2.90107   2
  -4 -14   6 18.0954 1.87605   1
   4 -14  -6 20.4762 1.77664   4
   4 -14  -6 18.1886 1.90482   2
   4 -14  -5 22.4512 1.93177   2
  -4 -14   5 27.3360 2.15568   1
  -4 -14   5 25.0170 2.17679   4
   4 -14  -5 25.9717 1.79741   4
  -4 -14   4 4.08000 1.26152   1
   4 -14  -4 5.34902 1.27480   2
  -4 -14   4 5.82753 1.42636   4
   4 -14  -3 22.1173 1.79158   2
  -4 -14   2 43.7686 2.58955   1
   4 -14  -2 41.2066 2.31024   2
  -4 -14   1 36.9183 2.35859   1
   4 -14  -1 33.2410 2.05728   2
  -4 -14   0 42.8540 2.48419   1
  -4 -14  -1 36.7643 2.26883   1
  -4 -14  -2 23.9539 1.81128   1
  -4 -14  -2 24.3275 1.64416   3
  -4 -14  -3 49.7855 2.60492   1
   4 -14   3 54.7938 2.45385   4
  -4 -14  -3 48.9352 2.30058   3
  -4 -14  -4 78.1031 3.36234   1
  -4 -14  -4 82.0782 2.56625   2
   4 -14   4 89.0440 3.39119   4
  -4 -14  -4 76.5150 2.98859   3
  -4 -14  -5 35.1592 2.07760   1
   4 -14   5 34.8827 2.16649   4
  -4 -14  -5 29.7622 1.61854   3
  -4 -14  -6 36.9637 2.12425   1
   4 -14   6 36.7961 2.36893   4
  -4 -14  -6 34.0271 1.65214   3
  -4 -14  -7 6.18145 1.10648   1
   4 -14   7 7.00957 1.54022   4
  -4 -14  -8 2.89305 1.84656   4
   4 -13 -10 2.10615 1.69409   4
   4 -13  -9 0.83618 1.46301   4
   4 -13  -8 9.34767 1.64614   4
   4 -13  -7 4.18680 1.52206   2
   4 -13  -7 3.72580 1.29871   4
  -4 -13   6 26.7764 2.09523   1
   4 -13  -6 23.9449 1.84305   4
  -4 -13   6 24.7120 2.26782   4
   4 -13  -6 24.9437 2.07369   2
  -4 -13   5 55.7181 2.93686   1
   4 -13  -5 52.6120 2.54770   4
  -4 -13   5 59.0714 3.12303   4
   4 -13  -5 55.6357 2.86126   2
   4 -13  -4 37.5840 2.29194   2
  -4 -13   4 42.9199 2.52405   1
  -4 -13   4 39.5110 2.54046   4
   4 -13  -3 76.1835 3.24740   2
   4 -13  -2 99.2802 3.73266   2
  -4 -13   2 97.4816 3.97467   1
  -4 -13   1 63.4918 2.99996   1
   4 -13  -1 58.1776 2.72096   2
  -4 -13   0 66.1663 3.07410   1
   4 -13   0 64.8852 2.45123   4
  -4 -13   0 68.8611 3.04214   3
  -4 -13  -1 65.9069 3.04362   1
   4 -13   1 65.8433 2.51496   4
  -4 -13  -1 63.0866 2.85306   3
  -4 -13  -2 27.1030 1.89188   1
  -4 -13  -2 26.7499 1.69256   3
  -4 -13  -3 42.8038 2.16163   1
  -4 -13  -3 39.1803 1.05025   2
  -4 -13  -3 36.8374 1.72340   3
  -4 -13  -4 4.08793 0.65203   2
  -4 -13  -4 4.18360 1.08959   1
   4 -13   4 3.75744 1.01452   4
  -4 -13  -4 2.99296 0.72493   3
  -4 -13  -5 14.8836 1.40719   1
   4 -13   5 16.6222 1.57556   4
  -4 -13  -5 11.6214 1.07459   3
  -4 -13  -6 23.7070 1.69268   1
   4 -13   6 28.0133 2.03939   4
  -4 -13  -6 21.9794 1.36328   3
  -4 -13  -7 14.9080 1.35000   1
   4 -13   7 16.5244 1.80789   4
  -4 -13  -7 10.6395 0.97410   3
  -4 -13  -8 31.6779 2.88398   4
   4 -12 -11 10.2117 2.10416   4
   4 -12 -10 6.38169 1.74365   4
   4 -12  -9 34.3465 2.61849   4
   4 -12  -8 24.1575 2.21592   4
   4 -12  -8 25.5850 2.24390   2
  -4 -12   7 43.7221 2.88692   4
   4 -12  -7 39.1381 2.43513   4
   4 -12  -7 43.8102 2.68753   2
  -4 -12   6 29.3366 2.16604   1
   4 -12  -6 25.2421 1.86848   4
  -4 -12   6 28.3887 2.33835   4
   4 -12  -6 27.7186 2.13475   2
   4 -12  -5 10.6470 1.47970   2
  -4 -12   5 8.79373 1.41404   1
  -4 -12   5 9.82945 1.57785   4
   4 -12  -5 8.12916 1.14727   4
   4 -12  -4 26.9207 1.96191   2
  -4 -12   4 26.0623 2.01962   1
   4 -12  -4 28.1856 1.65742   4
  -4 -12   4 30.9391 2.16262   4
   4 -12  -3 6.54822 1.20569   2
  -4 -12   2 27.7278 2.04687   1
   4 -12  -2 30.5964 1.94179   2
  -4 -12   1 20.2455 1.72967   1
   4 -12  -1 20.5283 1.58041   2
   4 -12   0 59.8682 2.64295   2
  -4 -12   0 58.6501 2.75249   1
   4 -12   0 54.6913 2.09699   4
  -4 -12   0 51.9398 2.57133   3
  -4 -12  -1 49.7093 2.54995   1
   4 -12   1 51.4869 2.07168   4
  -4 -12  -1 52.5282 2.42828   3
  -4 -12  -2 67.1347 2.93861   1
  -4 -12  -2 63.7764 1.77303   2
  -4 -12  -2 64.3859 2.69105   3
  -4 -12  -3 38.1440 2.16378   1
  -4 -12  -3 39.9475 1.49267   2
  -4 -12  -3 38.7756 1.94069   3
  -4 -12  -4 38.1560 1.66127   2
  -4 -12  -4 37.7612 2.12738   1
   4 -12   4 39.5223 2.07283   4
  -4 -12  -4 36.3061 1.81890   3
  -4 -12  -5 85.8013 3.37014   1
   4 -12   5 91.7694 3.54425   4
  -4 -12  -5 80.6933 3.00131   3
  -4 -12  -6 9.38963 1.15354   1
   4 -12   6 14.3167 1.52842   4
  -4 -12  -6 10.2913 1.00459   3
  -4 -12  -7 21.4262 1.53983   1
   4 -12   7 26.3005 2.08298   4
  -4 -12  -7 20.5704 1.29662   3
  -4 -12  -8 5.08645 1.82014   4
   4 -11 -11 5.47159 1.91865   4
   4 -11 -10 1.54663 1.57879   4
   4 -11  -9 6.53058 1.65062   4
   4 -11  -8 2.47781 1.26585   4
   4 -11  -8 2.79863 1.39898   2
   4 -11  -7 13.7845 1.58058   4
  -4 -11   7 12.2140 1.82696   4
   4 -11  -7 14.5893 1.74574   2
   4 -11  -6 12.4680 1.58322   2
  -4 -11   6 10.3922 1.45236   1
  -4 -11   6 10.6556 1.68020   4
   4 -11  -6 11.7208 1.39109   4
  -4 -11   5 51.9000 2.69204   1
  -4 -11   5 45.1796 2.72055   4
   4 -11  -5 46.8201 2.27856   4
   4 -11  -5 46.1974 2.57923   2
   4 -11  -4 57.1846 2.77312   2
  -4 -11   4 58.6241 2.85086   1
  -4 -11   4 55.8693 2.95944   4
   4 -11  -4 57.4913 2.39533   4
   4 -11  -3 75.3399 3.16532   2
   4 -11  -2 84.4955 3.32685   2
  -4 -11   1 31.0972 1.96487   1
   4 -11  -1 28.9162 1.81098   2
  -4 -11   1 29.9906 1.89810   3
   4 -11   0 112.689 3.95465   2
  -4 -11   0 100.601 3.93127   1
   4 -11   0 108.738 3.28431   4
  -4 -11   0 105.900 3.92360   3
  -4 -11  -1 35.7817 2.11879   1
   4 -11   1 40.4674 1.71076   4
  -4 -11  -1 39.7975 2.05971   3
  -4 -11  -2 8.28038 0.59324   2
  -4 -11  -2 5.75467 1.08230   1
   4 -11   2 7.75373 0.92434   4
  -4 -11  -2 6.42941 0.93878   3
  -4 -11  -3 14.6070 1.34304   1
  -4 -11  -3 15.9963 0.94578   2
  -4 -11  -3 12.8170 1.15303   3
  -4 -11  -4 5.75476 1.03074   1
   4 -11   4 0.95679 0.71694   4
  -4 -11  -4 7.55357 0.90114   3
  -4 -11  -5 6.20337 1.00388   1
   4 -11   5 7.89457 1.19297   4
  -4 -11  -5 6.38289 0.88148   3
  -4 -11  -6 15.1091 1.32288   1
   4 -11   6 18.8208 1.69547   4
  -4 -11  -6 15.8653 1.18269   3
  -4 -11  -7 22.9850 1.51894   1
   4 -11   7 21.3900 1.90601   4
  -4 -11  -8 10.5651 2.02220   4
  -4 -11  -9 11.3573 2.24007   4
   4 -10 -11 5.75984 2.00992   4
   4 -10 -10 18.8981 2.26369   4
   4 -10  -9 12.6440 1.91926   4
   4 -10  -8 47.5581 2.78238   4
   4 -10  -8 46.2798 2.91710   2
  -4 -10   7 44.3508 2.49057   1
  -4 -10   7 46.8220 2.86911   4
   4 -10  -7 41.8106 2.48465   4
   4 -10  -7 43.8232 2.68908   2
  -4 -10   6 5.64260 1.28492   1
   4 -10  -6 5.74004 1.14100   4
  -4 -10   6 6.26376 1.48505   4
   4 -10  -6 6.59976 1.41661   2
  -4 -10   5 59.0405 2.78737   1
   4 -10  -5 54.9460 2.47026   4
  -4 -10   5 58.4444 2.97159   4
   4 -10  -5 54.2724 2.76856   2
  -4 -10   4 9.91614 1.28014   1
  -4 -10   4 8.97494 1.42960   4
   4 -10  -4 10.4563 1.03528   4
   4 -10  -4 10.3894 1.30783   2
   4 -10  -3 35.6635 2.10987   2
   4 -10  -3 34.4627 1.60554   4
   4 -10  -2 21.8955 1.66959   2
  -4 -10   2 22.9001 1.74368   3
  -4 -10   1 52.2355 2.49118   1
   4 -10  -1 49.8224 2.38318   2
  -4 -10   1 49.7637 2.45786   3
   4 -10   0 48.4778 2.30639   2
  -4 -10   0 46.9632 2.31545   1
   4 -10   0 43.9733 1.67460   4
  -4 -10   0 45.7274 2.26351   3
  -4 -10  -1 112.602 4.08708   1
   4 -10   1 123.578 3.56497   4
  -4 -10  -1 117.328 3.17100   2
  -4 -10  -1 122.771 4.09896   3
  -4 -10  -2 54.2737 1.83419   2
  -4 -10  -2 57.2088 2.55604   1
   4 -10   2 56.2288 2.13628   4
  -4 -10  -2 54.7596 2.39672   3
  -4 -10  -3 117.892 4.11767   1
  -4 -10  -3 115.273 3.52762   2
  -4 -10  -3 116.141 3.89902   3
  -4 -10  -4 47.3198 1.98956   1
  -4 -10  -4 46.6945 1.80362   3
  -4 -10  -5 27.3567 1.70019   1
   4 -10   5 28.3582 1.78058   4
  -4 -10  -6 47.7130 2.26787   1
   4 -10   6 55.4559 2.67497   4
  -4 -10  -7 2.33736 0.76973   1
   4 -10   7 4.47821 1.23529   4
  -4 -10  -7 4.29723 1.55489   4
  -4 -10  -8 8.02459 1.00894   1
  -4 -10  -8 6.43323 1.72899   4
   4 -10   8 9.32448 1.60869   4
  -4 -10  -9 7.96170 1.97144   4
   4  -9 -11 10.7616 2.13172   4
   4  -9 -10 3.15116 1.62824   4
   4  -9  -9 5.79164 1.61444   4
  -4  -9   8 8.82211 1.65011   4
   4  -9  -8 7.45003 1.47497   4
   4  -9  -8 8.25949 1.58876   2
  -4  -9   7 2.51973 0.98026   1
   4  -9  -7 4.27367 1.22164   4
  -4  -9   7 2.23615 1.43037   4
   4  -9  -7 3.53221 1.27218   2
  -4  -9   6 22.8027 1.73963   1
   4  -9  -6 20.1303 1.59747   4
  -4  -9   6 22.6428 1.99962   4
   4  -9  -6 20.6891 1.82178   2
  -4  -9   5 80.7210 3.32258   1
  -4  -9   5 82.2616 3.55505   4
   4  -9  -5 73.0143 2.98283   4
   4  -9  -5 82.2021 3.42962   2
  -4  -9   4 161.573 5.26854   1
  -4  -9   4 160.541 5.42178   4
   4  -9  -4 156.416 4.76185   4
   4  -9  -4 156.328 5.27477   2
   4  -9  -3 209.682 6.36567   2
  -4  -9   3 213.099 6.39890   1
   4  -9  -3 200.600 5.67667   4
   4  -9  -2 18.9566 1.49350   2
  -4  -9   2 17.4252 1.47258   3
  -4  -9   1 208.656 6.39552   1
   4  -9  -1 213.182 6.35249   2
  -4  -9   1 210.831 6.44509   3
   4  -9   0 57.4694 2.58585   2
  -4  -9   0 59.9462 2.65142   1
   4  -9   0 59.4642 1.93353   4
  -4  -9   0 61.3241 1.85838   2
  -4  -9   0 61.6055 2.63653   3
  -4  -9  -1 82.1320 3.20637   1
   4  -9   1 83.4054 2.59839   4
  -4  -9  -1 82.2387 2.43455   2
  -4  -9  -1 80.1445 3.12149   3
  -4  -9  -2 52.5929 1.83698   2
  -4  -9  -2 50.1309 2.38287   1
   4  -9   2 52.0523 1.97473   4
  -4  -9  -2 46.8617 2.19753   3
  -4  -9  -3 20.8176 1.18420   2
  -4  -9  -3 16.8755 1.34715   1
   4  -9   3 21.0516 1.30188   4
  -4  -9  -4 20.8043 1.48650   1
  -4  -9  -5 17.4868 1.36735   1
   4  -9   5 20.4197 1.51856   4
  -4  -9  -6 25.3909 1.61434   1
   4  -9   6 29.1255 1.94771   4
  -4  -9  -7 52.0411 2.35186   1
  -4  -9  -7 55.9418 3.27758   4
   4  -9   7 57.4734 2.92000   4
  -4  -9  -8 33.1153 1.78188   1
   4  -9   8 37.8720 2.52614   4
  -4  -9  -8 38.0552 2.97195   4
  -4  -9  -9 7.02817 1.86729   4
   4  -8 -11 12.1743 2.18814   4
   4  -8 -10 4.66570 1.64102   4
   4  -8  -9 39.4660 2.67196   4
   4  -8  -8 23.4993 2.09955   4
  -4  -8   8 23.7334 2.25595   4
   4  -8  -8 22.2800 2.11035   2
  -4  -8   7 57.7536 2.71291   1
   4  -8  -7 60.1141 2.94572   4
  -4  -8   7 61.9266 3.19736   4
   4  -8  -7 56.8393 3.04451   2
  -4  -8   6 29.7683 1.88384   1
   4  -8  -6 29.6381 1.91986   4
  -4  -8   6 34.0407 2.28866   4
   4  -8  -6 35.2967 2.24251   2
  -4  -8   5 6.94394 1.10872   1
   4  -8  -5 7.43953 1.07195   4
  -4  -8   5 9.18737 1.40480   4
   4  -8  -5 8.87027 1.35550   2
  -4  -8   4 142.073 4.90909   1
  -4  -8   4 164.641 5.23400   4
   4  -8  -4 141.349 4.47823   4
   4  -8  -4 159.989 5.14156   2
   4  -8  -3 21.4920 1.66402   2
  -4  -8   3 18.3826 1.53036   1
   4  -8  -3 20.9152 1.15723   4
  -4  -8   3 20.3545 1.65747   4
  -4  -8   3 21.5032 1.64267   3
   4  -8  -2 101.197 3.59143   2
   4  -8  -2 93.8673 2.79536   4
  -4  -8   2 98.1334 3.65357   3
  -4  -8   1 66.9079 2.82438   1
   4  -8  -1 68.5541 2.83352   2
  -4  -8   1 63.3793 2.77339   3
   4  -8   0 150.258 4.85248   2
  -4  -8   0 155.984 4.90797   1
   4  -8   0 152.008 3.98101   4
  -4  -8   0 148.015 4.08893   2
  -4  -8   0 152.141 4.84964   3
  -4  -8  -1 49.6463 1.75132   2
  -4  -8  -1 50.7920 2.34647   1
   4  -8   1 52.6411 1.74261   4
  -4  -8  -1 52.0473 2.28655   3
  -4  -8  -2 148.897 4.29931   2
   4  -8   2 154.258 4.36868   4
  -4  -8  -2 153.050 4.89998   1
  -4  -8  -3 58.5579 2.20155   2
  -4  -8  -3 57.5552 2.50075   1
   4  -8   3 56.5254 2.22675   4
  -4  -8  -4 99.8886 3.58338   1
  -4  -8  -5 93.8236 3.44886   1
   4  -8   5 97.3206 3.56391   4
  -4  -8  -6 10.9823 1.11142   1
   4  -8   6 9.63271 1.32702   4
  -4  -8  -7 34.9796 1.86979   1
   4  -8   7 31.5104 2.20057   4
  -4  -8  -7 38.8299 2.73630   4
  -4  -8  -8 7.54508 1.01542   1
  -4  -8  -8 9.78096 1.85284   4
   4  -8   8 7.91908 1.54179   4
  -4  -8  -9 10.9606 2.07489   4
   4  -7 -11 10.4274 2.10599   4
   4  -7 -10 1.39993 1.58023   4
   4  -7  -9 4.90681 1.52181   4
   4  -7  -8 3.92570 1.37929   4
  -4  -7   8 8.26674 1.62918   4
   4  -7  -8 6.28774 1.51221   2
  -4  -7   7 13.8135 1.36182   1
  -4  -7   7 12.1737 1.68256   4
   4  -7  -7 12.3573 1.45236   4
   4  -7  -7 13.2170 1.68492   2
  -4  -7   6 50.3061 2.38176   1
   4  -7  -6 45.3303 2.33804   4
  -4  -7   6 47.1793 2.67450   4
   4  -7  -6 49.3114 2.63119   2
  -4  -7   5 97.9735 3.59700   1
  -4  -7   5 96.7877 3.80763   4
   4  -7  -5 92.0950 3.40172   4
   4  -7  -5 99.9249 3.83474   2
  -4  -7   4 107.628 3.83591   1
  -4  -7   4 104.085 3.90125   4
   4  -7  -4 104.746 3.45150   4
   4  -7  -4 113.108 4.05169   2
  -4  -7   3 77.8588 3.00659   1
  -4  -7   3 75.4255 3.04529   4
   4  -7  -3 73.8670 2.44891   4
   4  -7  -3 69.8964 2.97807   2
  -4  -7   3 77.3219 3.16966   3
   4  -7  -2 225.832 6.50432   2
   4  -7  -2 210.932 5.57343   4
  -4  -7   2 226.213 6.59396   3
  -4  -7   1 179.449 5.46432   1
   4  -7  -1 171.686 5.38952   2
  -4  -7   1 174.293 5.44533   3
  -4  -7   1 177.167 4.84472   2
   4  -7   0 65.7846 2.71736   2
  -4  -7   0 66.8519 2.71482   1
   4  -7   0 63.9419 1.82091   4
  -4  -7   0 68.5642 2.73294   3
  -4  -7   0 66.2958 2.13637   2
  -4  -7  -1 120.675 3.48674   2
   4  -7   1 119.565 3.30460   4
  -4  -7  -1 116.660 4.03615   1
  -4  -7  -2 41.0028 1.70154   2
   4  -7   2 41.8222 1.64044   4
  -4  -7  -2 43.5415 2.08681   1
  -4  -7  -3 18.1209 1.17273   2
  -4  -7  -3 18.1328 1.33082   1
   4  -7   3 16.1916 1.11241   4
  -4  -7  -4 68.0436 2.72287   1
  -4  -7  -5 7.29558 0.97074   1
   4  -7   5 9.02196 1.11478   4
  -4  -7  -6 13.2196 1.16582   1
  -4  -7  -6 13.3324 1.68044   4
   4  -7   6 12.9838 1.41703   4
  -4  -7  -7 23.4192 1.53889   1
   4  -7   7 29.2465 2.08967   4
  -4  -7  -7 25.6563 2.34323   4
  -4  -7  -8 29.3469 1.69409   1
  -4  -7  -8 32.6955 2.64652   4
   4  -7   8 31.7929 2.31218   4
  -4  -7  -9 27.7689 2.64431   4
  -4  -7 -10 24.8490 2.76980   4
   4  -6 -11 8.58687 2.00433   4
   4  -6 -10 28.6304 2.55700   4
   4  -6  -9 25.0524 2.17359   4
  -4  -6   8 36.9859 2.51857   4
   4  -6  -8 36.3771 2.46706   4
   4  -6  -8 35.2392 2.50845   2
  -4  -6   7 48.3891 2.29050   1
  -4  -6   7 47.7064 2.70204   4
   4  -6  -7 46.4234 2.52638   4
   4  -6  -7 45.7418 2.74720   2
  -4  -6   6 21.4856 1.53792   1
   4  -6  -6 25.3191 1.72514   4
  -4  -6   6 22.2880 1.84761   4
   4  -6  -6 23.1161 1.86197   2
  -4  -6   5 99.6000 3.54791   1
   4  -6  -5 102.092 3.50963   4
  -4  -6   5 96.6465 3.75690   4
   4  -6  -5 99.5021 3.83685   2
  -4  -6   4 18.4886 1.38731   1
   4  -6  -4 16.9869 1.13230   4
  -4  -6   4 15.0574 1.40644   4
   4  -6  -4 16.5485 1.46676   2
  -4  -6   3 16.3875 1.31307   1
   4  -6  -3 18.3718 1.00736   4
  -4  -6   3 18.8772 1.44869   4
  -4  -6   3 18.4059 1.49456   3
   4  -6  -3 18.2476 1.54030   2
   4  -6  -2 32.6048 1.89848   2
   4  -6  -2 28.5603 1.10240   4
  -4  -6   2 30.7069 1.86105   3
  -4  -6   1 64.9980 2.70325   1
   4  -6  -1 66.6676 2.75286   2
  -4  -6   1 70.5281 2.77593   3
  -4  -6   1 69.2622 2.34253   2
  -4  -6   0 25.0429 1.55507   1
   4  -6   0 22.9388 1.55782   2
  -4  -6   0 27.9926 1.60273   3
  -4  -6   0 23.8083 1.16861   2
  -4  -6  -1 295.257 7.66639   2
   4  -6   1 290.850 7.32616   4
  -4  -6  -1 293.967 8.18266   1
  -4  -6  -2 42.2788 1.75489   2
  -4  -6  -2 45.4829 2.06506   1
   4  -6   2 41.2968 1.60382   4
  -4  -6  -3 112.169 3.81966   1
   4  -6   3 113.788 3.55974   4
  -4  -6  -4 59.3889 2.46831   1
  -4  -6  -5 43.0841 2.05536   1
   4  -6   5 43.1513 2.12722   4
  -4  -6  -6 67.1901 2.68791   1
  -4  -6  -6 72.4147 3.43406   4
   4  -6   6 66.6228 2.97759   4
  -4  -6  -7 7.26768 0.99972   1
  -4  -6  -7 8.78769 1.60266   4
   4  -6   7 8.91196 1.40417   4
  -4  -6  -8 15.0798 1.27438   1
  -4  -6  -8 14.7070 2.01192   4
  -4  -6  -9 3.34075 1.68878   4
  -4  -6 -10 7.41906 2.08684   4
   4  -5 -11 5.20549 1.81966   4
   4  -5 -10 3.80479 1.68906   4
   4  -5  -9 2.25916 1.42172   4
  -4  -5   9 1.66065 1.43822   4
  -4  -5   8 13.4294 1.74637   4
   4  -5  -8 13.9099 1.73632   4
   4  -5  -8 13.8864 1.72097   2
  -4  -5   7 14.1542 1.19139   1
  -4  -5   7 12.3436 1.54007   4
   4  -5  -7 13.3690 1.46084   4
   4  -5  -7 12.1787 1.60924   2
  -4  -5   6 50.2407 2.19687   1
  -4  -5   6 46.7164 2.50621   4
   4  -5  -6 41.3760 2.21953   4
   4  -5  -6 46.8101 2.56652   2
  -4  -5   5 48.2404 2.23042   1
  -4  -5   5 56.6621 2.65895   4
   4  -5  -5 52.7158 2.31457   4
   4  -5  -5 56.2485 2.66537   2
  -4  -5   4 86.0995 3.12605   1
  -4  -5   4 86.6203 3.32711   4
   4  -5  -4 82.8516 2.89936   4
   4  -5  -4 89.6252 3.40160   2
  -4  -5   3 90.4500 3.22025   1
  -4  -5   3 91.8264 3.23775   4
   4  -5  -3 87.6072 2.71627   4
   4  -5  -3 97.3756 3.45438   2
  -4  -5   3 75.8521 3.20667   3
   4  -5  -2 157.417 4.09816   4
  -4  -5   2 158.796 4.99348   3
  -4  -5   1 64.9107 2.58881   1
  -4  -5   1 64.7925 2.62043   3
  -4  -5   1 63.8114 2.24610   2
  -4  -5   0 60.9316 2.48432   1
  -4  -5   0 61.5549 2.14694   2
  -4  -5  -1 119.528 3.59281   2
  -4  -5  -1 116.709 3.89988   1
  -4  -5  -2 75.6439 2.65361   2
  -4  -5  -2 78.4641 2.88740   1
   4  -5   2 73.4952 2.39033   4
  -4  -5  -3 49.4037 2.16656   1
   4  -5   3 48.9436 1.96151   4
  -4  -5  -4 8.88833 0.96231   1
  -4  -5  -5 49.7834 2.18530   1
   4  -5   5 47.4507 2.25374   4
  -4  -5  -6 43.6583 2.07487   1
  -4  -5  -6 44.8548 2.64363   4
  -4  -5  -7 29.7504 1.67010   1
  -4  -5  -7 29.0510 2.32325   4
  -4  -5  -8 30.5949 1.71556   1
  -4  -5  -8 31.7262 2.51404   4
  -4  -5  -9 28.3189 2.61989   4
  -4  -5 -10 15.1039 2.26077   4
   4  -4 -11 18.4917 2.31677   4
   4  -4 -10 8.51008 1.75427   4
   4  -4  -9 44.4902 2.89167   4
  -4  -4   9 47.8536 2.88529   4
   4  -4  -9 48.9863 3.01363   2
  -4  -4   8 60.7317 3.12701   4
   4  -4  -8 56.2953 3.02486   4
   4  -4  -8 65.3318 3.30692   2
  -4  -4   7 14.5578 1.21197   1
  -4  -4   7 14.8440 1.67988   4
   4  -4  -7 14.5853 1.60359   4
   4  -4  -7 13.8073 1.63849   2
  -4  -4   6 28.9316 1.58415   1
   4  -4  -6 28.8785 1.81002   4
  -4  -4   6 29.0059 1.91945   4
   4  -4  -6 26.5169 1.89545   2
  -4  -4   5 7.41465 0.92804   1
   4  -4  -5 7.36894 0.98643   4
  -4  -4   5 10.1616 1.16871   4
   4  -4  -5 8.94804 1.15446   2
  -4  -4   4 96.3077 2.37614   1
  -4  -4   4 108.321 2.76404   4
   4  -4  -4 107.873 2.34797   4
  -4  -4   3 27.9361 1.58496   1
  -4  -4   3 28.2326 1.57968   4
   4  -4  -3 28.8721 1.28036   4
   4  -4  -2 84.8559 2.39832   4
  -4  -4   2 89.0829 2.97245   2
  -4  -4   2 87.0024 3.23599   3
  -4  -4   1 46.4014 1.84871   2
  -4  -4   0 144.824 4.47719   1
  -4  -4   0 141.153 4.13693   2
  -4  -4  -1 33.0378 1.52930   2
  -4  -4  -1 37.1732 1.81350   1
  -4  -4  -2 185.625 5.39220   2
  -4  -4  -2 188.864 5.58183   1
  -4  -4  -3 197.320 5.84456   1
  -4  -4  -4 34.6333 1.76006   1
  -4  -4  -5 64.4631 2.59963   1
  -4  -4  -5 65.3108 2.98621   4
  -4  -4  -6 10.8896 1.11939   1
  -4  -4  -6 10.0558 1.46296   4
  -4  -4  -7 33.6112 1.81238   1
  -4  -4  -7 33.5452 2.43978   4
  -4  -4  -8 3.45946 0.89988   1
  -4  -4  -8 4.72543 1.48653   4
  -4  -4  -9 8.41040 1.07692   1
  -4  -4  -9 8.20549 1.85049   4
  -4  -4 -10 3.31686 1.80291   4
   4  -3 -11 10.3810 2.03254   4
   4  -3 -10 5.56735 1.74575   4
  -4  -3   9 6.39836 1.50356   4
   4  -3  -9 4.40492 1.48634   4
   4  -3  -9 6.76541 1.57063   2
   4  -3  -8 15.6439 1.80472   4
  -4  -3   8 18.1326 1.84232   4
   4  -3  -8 14.5551 1.74570   2
  -4  -3   7 14.6849 1.14077   1
   4  -3  -7 17.0135 1.64011   4
  -4  -3   7 15.0654 1.62387   4
   4  -3  -7 12.9696 1.49952   2
  -4  -3   6 38.5299 1.76282   1
  -4  -3   6 35.5622 2.13181   4
   4  -3  -6 34.3274 2.04378   4
   4  -3  -6 35.3138 2.16640   2
  -4  -3   5 52.2261 2.14637   1
   4  -3  -5 51.7197 2.31797   4
  -4  -3   5 54.2581 2.48350   4
   4  -3  -5 55.8069 2.58635   2
  -4  -3   4 94.5124 3.16906   1
  -4  -3   4 95.6269 3.32334   4
   4  -3  -4 88.4722 3.06209   4
  -4  -3   4 88.7733 3.40635   3
  -4  -3   3 120.820 3.91698   1
  -4  -3   3 122.442 3.90226   4
   4  -3  -3 126.312 3.60759   4
   4  -3  -2 69.1694 2.06402   4
  -4  -3   2 75.3983 2.62863   2
  -4  -3   2 72.1247 2.74661   3
  -4  -3   1 178.242 5.08588   2
  -4  -3   0 143.830 4.24838   2
  -4  -3   0 145.189 4.47036   1
  -4  -3  -1 167.682 4.88973   2
  -4  -3  -1 170.341 5.09714   1
  -4  -3  -2 31.4145 1.58018   2
  -4  -3  -2 31.7691 1.66864   1
  -4  -3  -3 55.0281 2.29664   1
  -4  -3  -4 5.40171 0.81698   1
  -4  -3  -5 55.1220 2.35917   1
  -4  -3  -5 55.1381 2.69260   4
  -4  -3  -6 18.7259 1.36973   1
  -4  -3  -6 18.3790 1.72671   4
  -4  -3  -7 37.4478 1.92535   1
  -4  -3  -7 36.1823 2.45486   4
  -4  -3  -8 31.4170 1.78171   1
  -4  -3  -8 33.8249 2.57549   4
  -4  -3  -9 38.5192 1.95356   1
  -4  -3  -9 42.6307 3.07277   4
  -4  -3 -10 20.3282 2.45729   4
   4  -2 -11 2.11522 1.72166   4
   4  -2 -10 27.1797 2.51064   4
   4  -2  -9 24.9525 2.19431   4
  -4  -2   9 22.5950 2.13104   4
   4  -2  -9 21.2810 2.04408   2
   4  -2  -8 45.5670 2.69799   4
  -4  -2   8 42.7046 2.60182   4
   4  -2  -8 47.9975 2.76920   2
  -4  -2   7 54.0317 2.11587   1
   4  -2  -7 58.2752 2.84959   4
  -4  -2   7 55.5846 2.80917   4
   4  -2  -7 58.7364 2.93657   2
  -4  -2   6 38.1296 1.70174   1
  -4  -2   6 38.4255 2.12811   4
   4  -2  -6 38.3386 2.11929   4
   4  -2  -6 35.8657 2.19110   2
  -4  -2   5 17.9842 1.11027   1
   4  -2  -5 18.5157 1.37991   4
  -4  -2   5 19.5834 1.41886   4
  -4  -2   5 20.3787 1.46193   3
   4  -2  -5 6.17329 1.01789   2
  -4  -2   4 10.7854 1.00328   1
   4  -2  -4 9.55974 0.93755   4
  -4  -2   4 10.0845 1.10704   4
  -4  -2   4 11.1248 1.20293   3
  -4  -2   3 125.093 3.88085   1
   4  -2  -3 120.073 3.60063   4
  -4  -2   3 125.623 3.88432   4
  -4  -2   2 25.2485 1.35749   4
  -4  -2   2 26.0078 1.51335   2
  -4  -2   1 96.6665 3.16365   2
  -4  -2   0 104.069 3.29462   2
  -4  -2   0 101.159 3.41635   1
  -4  -2  -1 372.031 9.77371   2
  -4  -2  -1 372.560 9.93294   1
  -4  -2  -2 60.9877 2.38851   2
  -4  -2  -2 63.5360 2.50435   1
  -4  -2  -3 107.429 3.62142   1
  -4  -2  -4 153.485 4.77396   1
  -4  -2  -4 153.385 4.96069   4
  -4  -2  -5 8.57273 0.97019   1
  -4  -2  -5 5.97600 1.05276   4
  -4  -2  -6 39.1203 1.99019   1
  -4  -2  -6 40.1508 2.36172   4
  -4  -2  -7 32.2398 1.82420   1
  -4  -2  -7 36.6002 2.41595   4
  -4  -2  -8 9.81485 1.15762   1
  -4  -2  -8 12.0256 1.77214   4
  -4  -2  -9 6.71145 1.05174   1
  -4  -2  -9 7.72921 1.83576   4
  -4  -2 -10 9.64771 2.07253   4
   4  -1 -11 7.65785 1.89464   4
   4  -1 -10 11.6403 1.97498   4
  -4  -1   9 10.0031 1.65604   4
   4  -1  -9 10.1600 1.77017   4
   4  -1  -9 11.0823 1.81674   2
  -4  -1   8 0.54086 1.13045   4
   4  -1  -8 1.30086 1.12427   4
   4  -1  -8 0.93273 1.05421   2
  -4  -1   7 25.8400 1.27786   1
   4  -1  -7 27.5357 1.97459   4
  -4  -1   7 25.3538 1.85437   4
   4  -1  -7 22.5998 1.85210   2
  -4  -1   6 23.8291 1.27640   1
   4  -1  -6 23.7707 1.69258   4
  -4  -1   6 26.9608 1.74563   4
   4  -1  -6 26.3210 1.87330   2
  -4  -1   5 55.6450 2.14986   1
  -4  -1   5 62.8385 2.55173   4
   4  -1  -5 58.9438 2.58376   4
  -4  -1   5 62.1602 2.61293   3
   4  -1  -5 51.5560 2.55505   2
  -4  -1   4 237.978 6.50626   1
   4  -1  -4 232.300 6.57889   4
  -4  -1   4 233.027 6.65105   4
  -4  -1   4 238.295 6.80949   3
  -4  -1   3 344.016 8.92572   1
   4  -1  -3 332.050 8.72676   4
  -4  -1   3 326.232 8.83887   4
  -4  -1   3 348.038 9.23528   2
  -4  -1   2 194.459 5.57072   1
  -4  -1   2 191.593 5.31616   4
  -4  -1   2 203.331 5.73638   2
  -4  -1   1 150.643 4.52922   2
  -4  -1   0 160.009 4.74295   2
  -4  -1   0 162.756 4.83138   1
  -4  -1  -1 137.476 4.23117   2
  -4  -1  -1 136.306 4.26696   1
  -4  -1  -2 82.8460 2.94419   2
  -4  -1  -2 79.3513 2.90911   1
  -4  -1  -3 11.1980 0.99082   4
  -4  -1  -3 9.95666 0.98325   1
  -4  -1  -4 111.762 3.84669   4
  -4  -1  -4 106.253 3.64944   1
  -4  -1  -5 2.76949 0.88459   4
  -4  -1  -5 3.66545 0.77878   1
  -4  -1  -6 24.8757 1.84671   4
  -4  -1  -6 24.2394 1.53030   1
  -4  -1  -7 26.9786 2.12758   4
  -4  -1  -7 26.8165 1.66420   1
  -4  -1  -8 30.2217 2.50260   4
  -4  -1  -8 33.4139 1.89145   1
  -4  -1  -9 33.6386 2.76431   4
  -4  -1  -9 37.2857 1.99542   1
  -4  -1 -10 21.9448 2.49828   4
   4   0 -11 10.2050 2.02731   4
   4   0 -10 6.69374 1.65834   4
   4   0  -9 78.5357 3.89502   4
  -4   0   9 81.7802 3.70757   4
   4   0  -8 28.2862 2.24726   4
  -4   0   8 26.3433 2.05503   4
  -4   0   7 65.8434 2.18390   1
  -4   0   7 61.1494 2.88280   4
   4   0  -7 67.1216 3.11234   4
  -4   0   6 65.9123 2.28939   1
   4   0  -6 67.2872 2.97359   4
  -4   0   6 70.8306 2.88748   4
  -4   0   5 149.748 4.34872   1
  -4   0   5 154.180 4.77390   4
   4   0  -5 143.791 4.77005   4
  -4   0   5 153.991 4.81126   3
  -4   0   4 180.441 5.25784   1
   4   0  -4 191.910 5.52009   4
  -4   0   4 191.454 5.48003   4
  -4   0   4 186.708 5.57724   3
  -4   0   3 57.0972 2.14559   1
  -4   0   3 56.5187 2.10962   4
  -4   0   3 55.1438 2.40739   2
  -4   0   3 54.2022 2.26431   3
  -4   0   2 123.461 3.92955   1
  -4   0   2 125.404 3.60958   4
  -4   0   2 127.949 4.06999   2
  -4   0   1 71.8925 2.65901   2
  -4   0   0 194.717 5.56144   2
  -4   0   0 191.901 5.55743   1
  -4   0  -1 56.2653 2.25563   2
  -4   0  -1 57.4374 2.29531   1
  -4   0  -2 444.875 11.9157   2
  -4   0  -2 462.073 11.8793   1
  -4   0  -3 130.290 4.10617   4
  -4   0  -4 6.56070 0.85793   4
  -4   0  -5 206.989 6.11656   1
  -4   0  -5 204.901 6.38946   4
  -4   0  -6 57.4272 2.42634   1
  -4   0  -6 51.8763 2.73823   4
  -4   0  -7 56.2681 2.42955   1
  -4   0  -7 50.0589 2.88293   4
  -4   0  -8 3.01616 0.94918   1
  -4   0  -8 4.39083 1.44151   4
  -4   0  -9 7.69900 1.17098   1
  -4   0  -9 11.6228 1.91449   4
  -4   0 -10 2.99058 1.65282   4
   4   1 -11 6.23368 1.97055   4
   4   1 -10 14.4436 2.11799   4
   4   1  -9 11.3259 1.82871   4
   4   1  -9 10.9821 1.46430   3
  -4   1   9 11.3609 1.71096   4
   4   1  -8 0.61235 1.21943   4
  -4   1   8 0.79276 1.11182   4
   4   1  -8 0.86567 0.95110   3
  -4   1   7 23.1747 1.09209   1
   4   1  -7 26.1163 1.25911   1
   4   1  -7 24.3879 1.89632   4
  -4   1   7 24.7357 1.75587   4
  -4   1   6 20.9158 1.06782   1
   4   1  -6 22.3841 1.21975   1
  -4   1   6 25.3497 1.64342   4
   4   1  -6 22.1531 1.67529   4
  -4   1   5 61.6547 2.15785   1
   4   1  -5 58.2918 2.25104   1
   4   1  -5 59.4003 2.61314   4
  -4   1   5 66.3338 2.63719   4
  -4   1   5 60.8294 2.48733   3
  -4   1   4 234.557 6.43196   1
   4   1  -4 238.144 6.51259   1
  -4   1   4 233.250 6.53855   4
   4   1  -4 236.710 6.73843   4
  -4   1   4 239.667 6.70308   3
  -4   1   3 333.144 8.86740   1
   4   1  -3 331.122 8.91553   1
  -4   1   3 347.501 8.75230   4
  -4   1   3 334.438 9.27790   2
   4   1  -2 204.004 5.87154   1
  -4   1   2 205.367 5.81612   1
  -4   1   2 211.779 5.46083   4
  -4   1   2 207.370 6.03931   2
   4   1  -1 139.339 4.46558   2
  -4   1   1 155.059 3.97376   4
  -4   1   1 161.775 4.71120   2
  -4   1   0 164.411 4.82993   2
   4   1   0 154.370 4.66577   2
  -4   1  -1 142.390 4.41559   2
  -4   1  -2 86.6351 3.15605   2
  -4   1  -2 86.2668 2.79555   4
  -4   1  -3 9.66917 1.08625   2
  -4   1  -3 10.2599 0.94930   4
  -4   1  -4 107.988 3.73988   4
  -4   1  -5 2.99160 0.90248   4
  -4   1  -6 27.6827 1.98546   4
  -4   1  -7 23.0494 2.01182   4
  -4   1  -8 31.0755 1.88252   1
  -4   1  -8 32.0037 2.50882   4
  -4   1  -9 38.4607 2.06617   1
  -4   1  -9 33.1474 2.70314   4
  -4   1 -10 21.3740 2.37946   4
   4   2 -11 0.71536 1.64029   4
   4   2 -11 2.42944 1.28181   3
   4   2 -10 27.8984 2.52921   4
   4   2 -10 28.1619 2.07892   3
   4   2  -9 23.6653 1.19020   1
   4   2  -9 23.3868 2.26060   4
  -4   2   9 23.8729 2.04500   4
   4   2  -9 22.4064 1.87571   3
   4   2  -9 23.4835 2.16136   2
   4   2  -8 44.2235 1.80618   1
   4   2  -8 47.1452 2.78398   4
  -4   2   8 47.6016 2.59579   4
   4   2  -8 45.1105 2.42642   3
   4   2  -8 48.8522 2.77760   2
  -4   2   7 47.1079 1.67297   1
   4   2  -7 58.1328 2.12168   1
  -4   2   7 54.7199 2.63357   4
   4   2  -7 52.8359 2.75652   4
   4   2  -7 53.5499 2.76540   2
   4   2  -7 58.1669 2.60982   3
  -4   2   6 33.9553 1.39543   1
   4   2  -6 39.1015 1.70206   1
   4   2  -6 38.7739 2.17634   4
  -4   2   6 36.0812 1.97069   4
   4   2  -6 37.2276 2.02196   3
   4   2  -6 35.7849 2.15656   2
  -4   2   5 20.0728 1.08929   1
   4   2  -5 20.5954 1.25539   1
   4   2  -5 19.9193 1.51594   4
  -4   2   5 23.4180 1.45502   4
   4   2  -5 24.1775 1.65234   2
  -4   2   5 21.9502 1.35278   3
  -4   2   4 9.66957 0.85892   1
   4   2  -4 10.7505 0.95285   1
  -4   2   4 9.26229 0.91666   4
  -4   2   4 10.1252 0.99726   3
  -4   2   3 115.600 3.75946   1
   4   2  -3 127.117 3.95050   1
  -4   2   3 126.501 3.60996   4
  -4   2   3 126.551 4.24102   2
  -4   2   2 27.3528 1.44318   1
   4   2  -2 25.4814 1.48313   1
  -4   2   2 27.0352 1.05757   4
   4   2  -2 25.2280 1.50544   2
  -4   2   2 26.8669 1.56910   2
   4   2  -1 95.8174 3.08634   2
   4   2  -1 95.1964 3.21001   1
  -4   2   1 91.1090 2.41985   4
  -4   2   1 94.9159 3.28354   2
  -4   2   0 96.8304 3.36985   2
   4   2   0 101.304 3.20980   2
  -4   2  -1 388.696 10.2483   2
  -4   2  -1 380.527 9.50858   4
  -4   2  -2 60.3751 2.51940   2
  -4   2  -2 58.8705 2.06513   4
  -4   2  -3 91.1147 3.49813   2
  -4   2  -3 100.388 3.24428   4
  -4   2  -4 148.410 4.72658   4
  -4   2  -5 3.88264 0.88831   4
  -4   2  -6 39.1896 2.28515   4
  -4   2  -7 32.4348 2.26057   4
  -4   2  -8 10.4990 1.66252   4
  -4   2  -9 11.2447 1.33986   1
  -4   2  -9 10.8118 1.91951   4
  -4   2 -10 12.8014 2.16203   4
   4   3 -11 9.99963 1.98095   4
   4   3 -11 10.2276 1.59481   3
   4   3 -10 6.75833 0.79341   1
   4   3 -10 7.11070 1.81424   4
   4   3 -10 7.87679 1.53589   3
   4   3  -9 7.13344 0.88875   1
   4   3  -9 7.22571 1.64630   4
   4   3  -9 5.57405 1.32366   3
   4   3  -8 16.8924 1.18192   1
   4   3  -8 16.2505 1.80318   4
   4   3  -8 16.5140 1.63208   3
   4   3  -8 16.0718 1.76574   2
  -4   3   7 9.52174 0.61399   1
   4   3  -7 12.6267 1.05776   1
   4   3  -7 12.9278 1.58032   4
  -4   3   7 17.4275 1.51122   4
   4   3  -7 12.2755 1.46951   2
   4   3  -7 13.8203 1.41364   3
  -4   3   6 34.8532 1.38957   1
   4   3  -6 40.1684 1.80161   1
   4   3  -6 37.9079 2.20697   4
  -4   3   6 35.1265 1.95969   4
   4   3  -6 40.3684 2.21412   2
   4   3  -6 38.5906 2.10086   3
   4   3  -5 50.5402 2.13123   1
  -4   3   5 52.5266 1.85845   1
   4   3  -5 53.3857 2.47310   4
  -4   3   5 53.1960 2.20077   4
   4   3  -5 51.9919 2.44091   2
   4   3  -5 47.9965 2.32582   3
  -4   3   5 48.8075 2.08445   3
   4   3  -4 83.0984 2.94555   1
  -4   3   4 85.4064 2.69944   1
  -4   3   4 79.6993 2.75892   4
  -4   3   4 78.1168 2.83053   3
  -4   3   3 126.768 3.73516   1
   4   3  -3 118.024 3.91822   1
  -4   3   3 117.191 3.50752   4
  -4   3   3 132.179 4.24775   2
   4   3  -2 77.0246 2.78673   1
  -4   3   2 71.4872 2.11428   4
  -4   3   2 78.6924 2.91237   2
   4   3  -2 74.9965 2.70098   2
   4   3  -1 190.301 5.28390   2
  -4   3   1 183.772 5.56217   2
  -4   3   0 137.742 4.35523   2
   4   3   0 135.861 4.03877   2
  -4   3  -1 169.477 5.19241   2
  -4   3  -1 170.158 4.43377   4
  -4   3  -2 35.4721 1.85805   2
  -4   3  -2 35.6485 1.46039   4
  -4   3  -3 53.0295 2.45776   2
  -4   3  -3 51.3501 2.06039   4
  -4   3  -4 5.88839 0.86578   4
  -4   3  -5 52.2968 2.48057   4
  -4   3  -6 15.8363 1.52994   4
  -4   3  -7 33.6645 2.34129   4
  -4   3  -8 32.5730 2.49850   4
  -4   3  -9 39.4349 2.88390   4
  -4   3 -10 16.1680 2.26241   4
   4   4 -11 19.3859 2.46527   4
   4   4 -10 7.86388 0.92073   1
   4   4 -10 5.89300 1.74764   4
   4   4 -10 6.96216 1.50950   3
   4   4  -9 42.5000 1.96578   1
   4   4  -9 47.5187 2.97166   4
   4   4  -9 47.2344 2.64504   3
   4   4  -8 59.1566 2.38180   1
   4   4  -8 58.0702 3.18406   4
   4   4  -8 61.4840 2.95645   3
  -4   4   7 5.69478 0.42179   1
   4   4  -7 14.4809 1.13357   1
   4   4  -7 14.8567 1.62386   4
   4   4  -7 13.8077 1.49491   3
   4   4  -7 15.6358 1.61561   2
   4   4  -6 25.9321 1.48384   1
  -4   4   6 22.5271 1.03857   1
   4   4  -6 24.7963 1.86326   4
   4   4  -6 25.3060 1.77700   2
   4   4  -6 24.2451 1.70453   3
   4   4  -5 8.60333 0.93759   1
  -4   4   5 7.98514 0.72460   1
  -4   4   5 5.85089 0.79971   3
   4   4  -5 7.86320 1.07419   2
   4   4  -5 8.05890 1.12773   3
   4   4  -4 99.5057 3.40175   1
  -4   4   4 96.8293 3.06084   1
  -4   4   4 99.6388 3.23045   3
   4   4  -3 29.3309 1.62523   1
   4   4  -3 27.6525 1.54820   2
  -4   4   3 27.2459 1.74968   2
   4   4  -2 89.2666 3.19603   1
  -4   4   2 92.1821 3.30745   2
   4   4  -2 87.2980 2.99914   2
   4   4  -1 45.5716 1.85101   2
  -4   4   1 51.1489 2.21956   2
  -4   4   0 146.457 4.54720   2
   4   4   0 139.539 4.10726   2
  -4   4  -1 29.3868 1.66693   2
  -4   4  -1 29.8434 1.05558   4
  -4   4  -2 183.057 5.68632   2
  -4   4  -2 187.299 5.07515   4
  -4   4  -3 197.360 6.06446   2
  -4   4  -3 192.341 5.53853   4
  -4   4  -4 38.2972 1.88543   4
  -4   4  -5 64.6693 2.82596   4
  -4   4  -6 11.3138 1.39384   4
  -4   4  -7 29.7255 2.22337   4
  -4   4  -8 4.52367 1.43129   4
  -4   4  -9 11.1805 1.94329   4
  -4   4 -10 0.84113 1.61942   4
   4   5 -11 3.13228 1.75096   4
   4   5 -10 2.90240 0.89267   1
   4   5 -10 2.72789 1.67736   4
   4   5 -10 2.50612 1.39195   3
   4   5  -9 0.76236 0.76353   1
   4   5  -9 0.61761 1.34136   4
   4   5  -9 0.56987 1.14709   3
   4   5  -8 15.3523 1.25063   1
   4   5  -8 11.9815 1.66502   4
   4   5  -8 14.0367 1.64554   3
   4   5  -7 15.5722 1.27827   1
   4   5  -7 15.6429 1.69474   4
   4   5  -7 18.4061 1.71360   3
   4   5  -6 47.2612 2.12440   1
  -4   5   6 43.6508 1.54691   1
   4   5  -6 46.1420 2.41547   3
   4   5  -6 45.3390 2.38483   2
   4   5  -5 54.4305 2.33247   1
  -4   5   5 51.4606 1.90817   1
   4   5  -5 54.2789 2.47596   2
  -4   5   5 48.9972 2.01445   3
   4   5  -5 51.8879 2.52942   3
   4   5  -4 86.0098 3.14976   1
   4   5  -4 85.7654 3.30636   3
   4   5  -3 94.6677 3.32279   1
   4   5  -3 90.5372 3.16229   2
   4   5  -2 155.343 4.85162   1
   4   5  -2 155.275 4.55093   2
   4   5  -1 61.8982 2.16752   2
  -4   5   0 56.1913 2.44844   2
   4   5   0 57.9663 2.03593   2
  -4   5  -1 113.957 3.97305   2
  -4   5  -2 81.5773 3.12704   2
  -4   5  -2 78.1454 2.51449   4
  -4   5  -3 56.0513 2.59342   2
  -4   5  -3 54.2272 2.13165   4
  -4   5  -4 7.97730 0.93652   4
  -4   5  -5 50.5098 2.43381   4
  -4   5  -6 52.2288 2.69182   4
  -4   5  -7 36.3067 2.37089   4
  -4   5  -8 31.9289 2.41960   4
  -4   5  -9 31.5352 2.63760   4
  -4   5 -10 16.3414 2.22522   4
   4   6 -11 6.93693 2.02388   4
   4   6 -10 27.8974 1.68151   1
   4   6 -10 26.1398 2.61744   4
   4   6  -9 25.8663 1.63504   1
   4   6  -9 23.7366 2.33630   4
   4   6  -9 26.8201 2.14071   3
   4   6  -8 35.7502 1.93579   1
   4   6  -8 34.4823 2.54177   4
   4   6  -8 35.1520 2.36397   3
   4   6  -7 51.2699 2.35219   1
   4   6  -7 52.1890 2.72000   3
  -4   6   6 18.4779 0.93111   1
   4   6  -6 18.8476 1.43551   1
   4   6  -6 18.8978 1.60945   3
  -4   6   6 18.5788 1.11731   3
   4   6  -6 19.1141 1.60283   2
  -4   6   5 88.5001 2.76534   1
   4   6  -5 89.4978 3.28446   1
   4   6  -5 67.9965 3.10372   2
  -4   6   5 93.7797 2.89643   3
   4   6  -5 98.0900 3.59689   3
   4   6  -4 17.8648 1.34275   1
   4   6  -4 15.0919 1.44239   3
   4   6  -3 19.2596 1.43362   1
   4   6  -3 18.6109 1.25222   2
   4   6  -2 30.8238 1.80934   1
   4   6  -2 28.7197 1.50783   2
   4   6  -1 65.8027 2.25421   2
   4   6   0 25.3208 1.20848   2
  -4   6  -2 40.7941 1.57485   4
  -4   6  -3 114.166 3.60601   4
  -4   6  -4 52.3444 2.74770   2
  -4   6  -4 61.5958 2.48837   4
  -4   6  -5 47.3078 2.34679   4
  -4   6  -6 72.9524 3.23697   4
  -4   6  -7 7.35633 1.33476   4
  -4   6  -8 14.3538 1.81355   4
  -4   6  -9 4.65980 1.65884   4
  -4   6 -10 12.6859 2.17098   4
   4   7 -10 3.50904 1.03743   1
   4   7  -9 4.60542 1.06444   1
   4   7  -9 5.45283 1.51345   3
   4   7  -8 6.26057 1.06999   1
   4   7  -8 5.23270 1.38317   3
   4   7  -7 14.8640 1.35940   1
   4   7  -7 15.2866 1.66255   3
   4   7  -6 52.2149 2.40144   1
  -4   7   6 48.6357 1.70452   1
   4   7  -6 51.5078 2.64394   3
  -4   7   6 45.1183 1.80670   3
   4   7  -5 102.694 3.24847   1
  -4   7   5 86.3964 2.46931   3
   4   7  -5 91.3257 3.37889   3
   4   7  -4 102.201 3.66240   1
   4   7  -4 102.308 3.78124   3
  -4   7   4 91.5806 3.76975   2
   4   7  -3 76.7623 3.05425   1
   4   7  -3 77.5543 2.75091   2
   4   7  -2 225.531 6.55708   1
   4   7  -2 215.575 6.00247   2
   4   7  -1 184.750 5.01365   2
   4   7   0 65.0802 2.10401   2
   4   7   2 0.12978 0.54818   1
   4   7   3 0.06338 0.50932   1
  -4   7  -3 17.7824 1.07434   4
  -4   7  -4 70.4582 2.76420   4
  -4   7  -5 9.19785 1.18490   4
  -4   7  -6 17.7359 1.65706   4
  -4   7  -7 24.0561 2.05055   4
  -4   7  -8 33.9604 2.53019   4
  -4   7  -9 28.1548 2.51452   4
  -4   7 -10 27.3542 2.65926   4
   4   8 -10 7.39691 1.21578   1
   4   8  -9 38.7091 2.15498   1
   4   8  -9 34.3740 2.50612   3
   4   8  -8 28.4559 1.86786   1
   4   8  -8 27.1721 2.17521   3
  -4   8   7 45.0994 1.35608   1
   4   8  -7 58.3941 2.57145   1
  -4   8   7 44.5530 1.35475   1
   4   8  -7 57.6140 2.87599   3
  -4   8   6 28.6736 1.25782   1
   4   8  -6 32.4794 1.93389   1
   4   8  -6 33.3844 2.14720   3
  -4   8   6 26.9629 1.25414   3
   4   8  -5 8.38911 1.19965   1
  -4   8   5 7.29803 0.74941   3
   4   8  -5 1.25014 0.74717   2
   4   8  -5 9.60991 1.39199   3
   4   8  -4 138.475 4.78841   1
   4   8  -4 152.116 5.03375   3
  -4   8   4 144.039 4.98297   2
   4   8  -3 21.9249 1.54788   1
   4   8  -3 19.6762 1.26571   2
  -4   8   3 20.5882 1.64190   2
   4   8  -3 15.5598 1.40853   3
   4   8  -2 97.7512 3.60590   1
   4   8  -2 95.8300 3.02230   2
  -4   8   2 95.7312 3.59069   2
   4   8  -1 65.7343 2.12676   2
  -4   8   1 63.6810 2.75362   2
   4   8   2 3.12028 0.82536   1
   4   8   3 21.2970 1.61895   1
  -4   8  -3 62.6608 2.03948   4
   4   8   4 103.947 3.69352   1
  -4   8  -4 100.376 3.56626   4
  -4   8  -5 99.8397 3.72832   4
  -4   8  -6 10.6409 1.37312   4
  -4   8  -7 33.3277 2.30115   4
  -4   8  -8 9.66263 1.67192   4
  -4   8  -9 12.0411 2.00047   4
  -4   8 -10 1.64733 1.71032   4
   4   9 -10 3.45715 1.14055   1
   4   9  -9 4.10453 1.15066   1
   4   9  -8 8.13281 1.28010   1
   4   9  -8 9.17758 1.59671   3
  -4   9   7 2.78257 0.43978   1
   4   9  -7 3.91045 1.08874   1
  -4   9   7 3.64043 0.45541   1
   4   9  -7 5.40505 1.42967   3
   4   9  -6 22.8510 1.73503   1
   4   9  -6 20.3290 1.79216   3
   4   9  -5 80.7614 2.76524   1
  -4   9   5 67.2397 1.65470   3
   4   9  -5 75.1688 2.83950   3
   4   9  -4 158.837 5.22765   1
   4   9  -4 150.942 5.22552   3
  -4   9   4 154.781 5.28967   2
   4   9  -3 204.350 6.38342   1
  -4   9   3 214.486 6.46739   2
   4   9  -3 199.744 5.74277   2
   4   9  -2 20.2639 1.55072   1
  -4   9   2 19.6831 1.54556   2
   4   9  -2 17.6743 1.07802   2
   4   9  -1 215.439 2.34104   2
  -4   9   1 233.715 4.24993   2
  -4   9   0 62.8154 2.73648   2
  -4   9  -1 81.8458 3.27715   2
  -4   9  -2 52.3927 2.55523   2
   4   9   2 54.4059 2.51001   1
  -4   9  -3 20.0099 1.65988   2
   4   9   3 20.5161 1.54664   1
  -4   9  -4 20.8169 1.78689   2
  -4   9  -4 22.5070 1.48741   4
   4   9   4 20.2272 1.51933   1
  -4   9  -5 18.4444 1.80015   2
  -4   9  -5 21.4622 1.63181   4
  -4   9  -6 29.4090 2.03851   4
  -4   9  -7 54.2690 2.94685   4
  -4   9  -8 36.2579 2.59240   4
  -4   9  -9 6.12024 1.67221   4
  -4   9 -10 19.3348 2.31066   1
  -4   9 -10 29.7469 2.75134   4
   4  10 -10 17.2390 1.65797   1
   4  10  -9 9.43085 1.43204   1
   4  10  -8 46.5040 2.54071   1
   4  10  -8 45.8650 2.86647   3
   4  10  -7 47.4901 2.48942   1
  -4  10   7 39.1655 1.39785   1
  -4  10   7 38.1519 1.39139   1
   4  10  -7 44.9209 2.72424   3
   4  10  -6 6.42564 1.24029   1
  -4  10   6 4.39544 0.68839   1
   4  10  -6 7.21976 1.41055   3
   4  10  -5 55.6667 2.45174   1
   4  10  -5 57.7824 2.53845   3
  -4  10   5 52.7596 1.41286   3
   4  10  -4 9.56611 1.27240   1
  -4  10   4 9.48376 1.32125   2
   4  10  -4 11.1452 1.35303   3
   4  10  -3 32.9949 2.05518   1
  -4  10   3 35.2706 2.11777   2
   4  10  -3 32.2878 1.59329   2
   4  10  -2 22.9910 1.65927   1
   4  10  -2 21.7124 1.13557   2
  -4  10   2 22.5759 1.66516   2
   4  10  -1 49.9276 2.46542   1
   4  10  -1 48.8962 1.55705   2
  -4  10   1 47.8336 2.37570   2
  -4  10   0 50.8743 2.44676   2
  -4  10  -1 117.359 4.26205   2
   4  10   1 123.879 4.32281   1
  -4  10  -2 57.3618 2.71842   2
   4  10   2 55.1125 2.61186   1
  -4  10  -3 108.762 4.27728   2
   4  10   3 123.355 4.25294   1
  -4  10  -4 51.0789 2.73262   2
   4  10   4 50.8945 2.46413   1
  -4  10  -5 25.4726 2.07772   2
  -4  10  -5 26.9178 1.81519   4
   4  10   5 28.2254 1.76295   1
  -4  10  -6 50.6845 2.67978   4
  -4  10  -7 4.61721 1.37390   4
  -4  10  -8 9.94086 1.72401   4
  -4  10  -9 6.29117 1.78851   4
  -4  10 -10 2.84928 1.65028   1
  -4  10 -10 8.98973 2.03725   4
   4  11 -10 4.55709 1.30873   1
   4  11  -9 7.11708 1.37417   1
   4  11  -8 1.83761 1.11825   1
   4  11  -7 14.0479 1.61658   1
  -4  11   7 14.2207 0.84014   1
  -4  11   7 12.7113 0.81665   1
   4  11  -7 12.0738 1.68814   3
   4  11  -6 10.9145 1.41906   1
  -4  11   6 9.02050 0.87539   1
   4  11  -6 10.5778 1.53623   3
   4  11  -5 52.2864 2.45673   1
  -4  11   5 44.1910 1.26597   3
   4  11  -5 52.2556 2.53633   3
   4  11  -4 57.1877 2.80234   1
  -4  11   4 54.5760 2.78128   2
   4  11  -3 73.8259 3.23025   1
  -4  11   3 76.3652 3.22980   2
   4  11  -3 72.2752 2.53026   2
   4  11  -2 97.9219 3.74241   1
   4  11  -2 92.9455 3.63844   3
  -4  11   2 93.7590 3.57341   2
   4  11  -2 89.1097 2.74476   2
   4  11  -1 28.7054 1.81147   1
   4  11  -1 25.9887 0.91466   2
  -4  11   1 26.5906 1.76176   2
  -4  11   0 111.561 4.06913   2
  -4  11  -1 42.1835 2.31034   2
   4  11   1 45.0931 2.34260   1
  -4  11  -2 5.26168 1.13235   2
   4  11   2 7.20555 1.15673   1
  -4  11  -3 17.3562 1.61743   2
   4  11   3 15.9259 1.44304   1
  -4  11  -4 7.89249 1.35637   2
   4  11   4 9.68481 1.23361   1
  -4  11  -5 7.00067 1.38466   2
   4  11   5 5.41508 1.07897   1
  -4  11  -6 19.4752 1.99990   2
  -4  11  -7 24.9938 2.08640   4
  -4  11  -8 10.8623 1.76310   4
  -4  11  -9 14.4583 2.01906   4
  -4  11 -10 9.16792 1.92000   1
  -4  11 -10 17.2320 2.30653   4
   4  12 -10 7.92944 1.55373   1
   4  12  -9 34.1573 2.34524   1
   4  12  -8 22.5775 2.01489   1
   4  12  -7 43.5049 2.55376   1
  -4  12   7 36.7085 1.52161   1
   4  12  -7 41.2668 2.64620   3
   4  12  -6 32.5185 2.22837   1
  -4  12   6 27.9967 1.48741   1
   4  12  -6 31.1720 2.27459   3
   4  12  -5 8.49606 1.32424   1
   4  12  -5-0.24770 0.62536   2
   4  12  -5 8.51772 1.36972   3
   4  12  -4 27.2160 2.00710   1
  -4  12   4 30.4735 2.02952   2
   4  12  -3 7.42647 1.31838   1
   4  12  -3 7.20464 0.82086   2
  -4  12   3 9.03088 1.27059   2
   4  12  -2 31.9230 2.03718   1
   4  12  -2 28.6263 1.17986   2
   4  12  -2 25.6831 1.94738   3
  -4  12   2 27.5102 1.92121   2
   4  12  -1 19.5502 1.62765   1
  -4  12   1 20.1531 1.62742   2
  -4  12   0 54.3248 2.61900   2
   4  12   1 48.0549 2.54837   1
  -4  12  -1 52.1909 2.57117   2
   4  12   2 65.6402 3.00618   1
  -4  12  -2 70.2342 3.11391   2
   4  12   3 41.0926 2.26741   1
  -4  12  -3 36.4466 2.25925   2
   4  12   4 39.6669 2.26617   1
  -4  12  -4 40.0063 2.51203   2
   4  12   5 88.5561 3.55699   1
  -4  12  -5 91.6734 4.01556   2
  -4  12  -6 10.2393 1.61035   2
  -4  12  -7 26.0675 2.43576   2
  -4  12  -9 0.82630 1.44073   1
  -4  12 -10 6.42188 1.95235   1
   4  13 -10 0.81441 1.25966   1
   4  13  -9 4.24651 1.38909   1
   4  13  -8 9.94314 1.56233   1
  -4  13   7 3.24175 0.71325   1
   4  13  -7 4.42795 1.33961   1
   4  13  -6 26.3346 2.05884   1
   4  13  -6 27.4758 2.21119   3
   4  13  -6 26.3535 1.79463   2
   4  13  -5 57.1676 2.66700   1
   4  13  -5 52.9613 2.69050   3
   4  13  -4 34.7218 2.36999   1
  -4  13   4 39.4108 2.34103   2
   4  13  -3 73.9730 3.42849   1
   4  13  -3 72.7738 3.29380   3
  -4  13   3 70.9167 3.18857   2
   4  13  -3 71.7928 2.41349   2
   4  13  -2 102.533 4.08488   1
   4  13  -2 98.1742 2.75810   2
   4  13  -2 102.329 3.98490   3
  -4  13   2 105.100 3.89456   2
   4  13  -1 46.7698 2.62353   1
  -4  13   1 55.6545 2.65835   2
  -4  13   0 71.4238 3.11846   2
   4  13   1 59.0179 2.92254   1
  -4  13  -1 61.0027 2.85813   2
   4  13   2 26.7615 1.88293   1
  -4  13  -2 27.8928 1.97336   2
   4  13   3 47.0054 2.50000   1
  -4  13  -3 38.5859 2.38491   2
   4  13   4 3.65737 1.05769   1
  -4  13  -4 5.65828 1.24511   2
   4  13   5 13.6837 1.43656   1
  -4  13  -5 13.5574 1.70722   2
   4  13   6 27.2354 1.88929   1
  -4  13  -6 28.4265 2.36229   2
  -4  13  -7 16.2232 2.06044   2
  -4  13  -8 26.8120 2.53641   2
  -4  13  -9 18.5254 2.34370   1
  -4  13 -10 5.32051 1.67886   1
   4  14 -10 11.8626 1.80732   1
   4  14  -9 7.76969 1.60789   1
  -4  14   8 19.5705 0.86796   1
   4  14  -8 26.8271 2.17139   1
  -4  14   8 22.1054 0.87140   1
   4  14  -7 46.3316 2.83330   1
  -4  14   7 43.7247 1.84443   1
   4  14  -6 21.5646 1.96076   1
   4  14  -6 19.1637 1.56597   2
   4  14  -5 25.1949 1.98965   1
  -4  14   5 22.6052 1.42420   1
   4  14  -4 3.92337 1.25731   1
  -4  14   4 4.75121 0.94274   1
   4  14  -4 5.69099 1.41601   3
   4  14  -4 5.98957 0.84219   2
   4  14  -3 24.7676 2.06799   1
  -4  14   3 21.4968 1.81395   2
   4  14  -3 24.6248 1.93875   3
   4  14  -3 23.7393 1.17064   2
   4  14  -2 46.2589 2.58928   1
   4  14  -2 34.9993 1.09883   2
   4  14  -2 39.9034 2.36515   3
  -4  14   2 42.8527 2.32891   2
  -4  14   1 33.4742 2.09504   2
  -4  14   0 44.6262 2.43113   2
   4  14   1 35.5355 2.24710   1
  -4  14  -1 35.5629 2.20991   2
   4  14   2 19.4602 1.70848   1
  -4  14  -2 18.3260 1.69410   2
   4  14   3 63.3346 3.02147   1
  -4  14  -3 58.9317 3.00175   2
   4  14   4 88.8884 3.71197   1
  -4  14  -4 88.0286 3.90668   2
   4  14   5 38.6277 2.28180   1
  -4  14  -5 34.3988 2.46500   2
   4  14   6 35.4365 2.12912   1
  -4  14  -6 32.6820 2.55518   2
  -4  14  -7 7.81511 1.70129   2
  -4  14  -8 4.26969 1.57318   1
  -4  14  -8 5.07238 1.78159   2
  -4  14  -9 3.70287 1.61906   1
   4  15 -10 3.41485 1.63913   1
   4  15  -9 1.03666 1.41564   1
  -4  15   8 3.31100 0.60136   1
  -4  15   8 2.75667 0.57686   1
   4  15  -8 4.38408 1.40503   1
   4  15  -7 4.90641 1.40694   1
   4  15  -6 14.7193 1.83243   1
  -4  15   6 5.95949 0.89796   1
   4  15  -6 11.1257 1.29882   2
   4  15  -5 34.1534 2.30916   1
  -4  15   5 31.9562 1.70925   1
   4  15  -4 55.7004 3.05148   1
  -4  15   4 55.2619 2.63447   1
   4  15  -4 56.8487 3.09716   3
   4  15  -4 56.0299 2.18195   2
   4  15  -3 49.2622 2.82375   1
  -4  15   3 48.3685 2.51898   1
  -4  15   3 52.6997 2.68216   2
   4  15  -3 47.5689 1.71178   2
   4  15  -3 49.0922 2.74009   3
   4  15  -2 62.7716 3.18232   1
   4  15  -2 63.9320 3.04694   3
  -4  15   2 55.2882 2.80372   2
  -4  15   1 62.1248 2.89579   2
   4  15   0 47.3808 2.76337   1
  -4  15   0 53.0489 2.66535   2
   4  15   1 41.3175 2.54540   1
  -4  15  -1 45.7683 2.50948   2
   4  15   2 8.88116 1.38328   1
  -4  15  -2 8.77024 1.37206   2
   4  15   3 3.79415 1.10436   1
  -4  15  -3 4.70121 1.22663   2
   4  15   4 3.25443 1.17667   1
  -4  15  -4 4.11246 1.29619   2
   4  15   5 10.2567 1.43542   1
  -4  15  -5 10.0585 1.66848   2
   4  15   6 18.4626 1.72348   1
  -4  15  -6 18.5647 2.10359   2
  -4  15  -7 29.6630 2.52324   2
  -4  15  -7 26.1087 2.47760   1
  -4  15  -8 9.45020 1.85982   1
  -4  15  -8 13.9182 2.05548   2
  -4  15  -9 10.4812 1.91475   1
   4  16 -10 0.71835 1.41482   1
   4  16  -9 20.0542 2.15945   1
  -4  16   8 17.0220 1.03547   1
   4  16  -8 17.8057 2.08280   1
   4  16  -7 21.2095 2.14845   1
   4  16  -7 16.8207 1.66016   2
   4  16  -6 26.8701 2.29639   1
  -4  16   6 23.4486 1.57202   1
   4  16  -6 21.2846 1.65455   2
   4  16  -5 12.9954 1.72082   1
  -4  16   5 12.7930 1.34053   1
   4  16  -4 11.4145 1.71070   1
  -4  16   4 9.68445 1.26796   1
   4  16  -4 11.4304 0.99267   2
   4  16  -4 12.6457 1.67027   3
   4  16  -3 5.85488 1.34337   1
   4  16  -3 4.27463 0.57864   2
  -4  16   3 2.74711 0.99195   1
  -4  16   3 1.90946 1.07044   2
   4  16  -3 4.61236 1.35971   3
   4  16  -2 27.4475 2.20734   1
  -4  16   2 25.2953 1.92412   1
  -4  16   2 22.8650 1.83922   2
   4  16  -2 23.1490 1.97440   3
  -4  16   1 23.0417 1.84176   2
   4  16   0 36.2942 2.49897   1
  -4  16   0 40.5310 2.33830   2
   4  16   1 18.8759 1.78330   1
  -4  16  -1 16.7371 1.66445   2
   4  16   2 71.8208 3.40966   1
  -4  16  -2 68.7955 3.29436   2
   4  16   3 52.1871 2.83626   1
  -4  16  -3 50.8855 2.82833   2
   4  16   4 38.8329 2.44897   1
  -4  16  -4 37.8677 2.52395   2
   4  16   5 54.0471 2.86342   1
  -4  16  -5 51.4499 3.04345   2
   4  16   6 9.16184 1.42346   1
  -4  16  -6 8.75238 1.70391   1
  -4  16  -6 7.84015 1.65137   2
  -4  16  -7 17.0111 2.17582   2
  -4  16  -7 21.4288 2.31749   1
  -4  16  -8 3.86922 1.67580   2
  -4  16  -8 2.03361 1.53065   1
   4  17  -9 6.06500 1.71562   1
   4  17  -8 3.16881 1.67723   1
   4  17  -8 2.80318 1.27947   2
  -4  17   7 8.25135 1.03389   1
   4  17  -7 7.02400 1.68315   1
   4  17  -7 7.61222 1.28289   2
   4  17  -6 37.2914 2.67255   1
  -4  17   6 34.5488 1.97348   1
   4  17  -6 31.7893 1.92180   2
   4  17  -5 31.3825 2.50021   1
  -4  17   5 24.2729 1.78000   1
  -4  17   5 18.2400 0.84242   3
   4  17  -4 29.5702 2.40585   1
  -4  17   4 30.5208 2.00989   1
   4  17  -4 29.4852 1.41899   2
   4  17  -3 46.6773 2.83965   1
  -4  17   3 45.0402 2.53985   1
   4  17  -3 40.6632 1.22832   2
   4  17  -3 45.7398 2.72169   3
  -4  17   3 47.7517 2.55779   2
   4  17  -3 39.5007 1.22157   2
   4  17  -2 46.9803 2.84763   1
  -4  17   2 45.5307 2.62885   1
  -4  17   2 46.0295 2.52894   2
   4  17  -2 45.5285 2.70530   3
  -4  17   1 122.769 4.79191   1
  -4  17   1 124.769 4.56531   2
   4  17   0 32.1205 2.33192   1
  -4  17   0 35.4340 2.25194   2
   4  17   1 24.1501 2.04178   1
  -4  17  -1 22.2237 1.90871   2
   4  17   2 21.8806 2.01424   1
  -4  17  -2 25.3979 2.07676   2
   4  17   3 9.95356 1.54621   1
  -4  17  -3 8.01905 1.47085   2
   4  17   4 10.3831 1.57407   1
  -4  17  -4 11.4252 1.65979   2
   4  17   5 17.6200 1.80193   1
  -4  17  -5 18.9338 2.13047   1
  -4  17  -5 19.0031 1.99637   2
   4  17   6 22.9283 1.94910   1
  -4  17  -6 17.5768 2.15738   1
  -4  17  -6 18.5973 2.16203   2
   4  17   7 15.2307 1.58322   1
  -4  17  -7 12.4096 1.91499   2
  -4  17  -7 10.3355 1.88974   1
   4  18  -8 14.8249 2.25974   1
  -4  18   7 29.7815 1.75205   1
   4  18  -7 34.4698 2.74633   1
   4  18  -7 31.2898 2.06802   2
   4  18  -6 15.6226 1.98454   1
  -4  18   6 14.4493 1.42196   1
   4  18  -6 15.5314 1.41498   2
   4  18  -5 20.2292 2.13341   1
  -4  18   5 14.9601 1.47387   1
  -4  18   5 12.5120 0.63197   3
   4  18  -4 1.25305 1.29998   1
  -4  18   4 1.50410 1.06515   1
   4  18  -4 1.34743 0.61970   2
   4  18  -3 22.6507 2.18277   1
  -4  18   3 19.1980 1.80803   1
  -4  18   3 19.2286 1.82286   2
   4  18  -3 21.5213 2.13279   3
   4  18  -2 13.0963 1.73958   1
  -4  18   2 10.2078 1.55936   1
  -4  18   2 10.6106 1.48063   2
   4  18  -2 13.1961 1.67463   3
  -4  18   1 19.6557 1.97398   1
  -4  18   1 26.3619 1.96963   2
   4  18   0 30.4101 2.38026   1
  -4  18   0 29.7671 2.33931   1
  -4  18   0 30.3296 2.15101   2
   4  18   1 96.9212 4.24806   1
  -4  18  -1 96.7997 4.36465   1
  -4  18  -1 92.2865 3.91477   2
   4  18   2 15.8810 1.80478   1
  -4  18  -2 17.6342 1.78936   2
   4  18   3 55.7999 3.05195   1
  -4  18  -3 53.0054 2.97931   2
  -4  18  -3 51.1737 3.21645   1
   4  18   4 47.3611 2.82231   1
  -4  18  -4 47.2150 2.87182   2
  -4  18  -4 44.8003 2.99307   1
   4  18   5 12.9805 1.69464   1
  -4  18  -5 12.9562 1.87447   2
  -4  18  -5 13.1555 1.97962   1
   4  18   6 27.5595 2.11035   1
  -4  18  -6 31.6160 2.67051   1
  -4  18  -6 21.4766 2.24377   2
   4  18   7 9.26335 1.45803   1
  -4  18  -7 7.38526 1.77093   2
  -4  19   7 12.4314 1.27075   1
   4  19  -7 14.3367 2.13252   1
   4  19  -6 16.7204 2.14467   1
  -4  19   6 16.3831 1.54648   1
   4  19  -6 15.2962 1.40650   2
   4  19  -5 21.6883 2.27429   1
  -4  19   5 19.3430 1.74273   1
   4  19  -4 41.3735 2.86036   1
  -4  19   4 37.4776 2.37355   1
   4  19  -4 36.7458 1.36661   2
   4  19  -4 36.6844 1.38723   2
   4  19  -3 30.1264 2.50482   1
  -4  19   3 32.2832 2.26803   1
  -4  19   3 30.0793 2.19895   2
  -4  19   2 41.5186 2.60957   1
   4  19  -2 39.2288 2.56645   3
  -4  19   2 40.1622 2.41611   2
  -4  19   1 24.9822 2.12797   1
  -4  19   1 23.1823 1.86715   2
   4  19   0 37.1260 2.69196   1
  -4  19   0 32.1675 2.56440   1
  -4  19   0 39.5985 2.36674   2
   4  19   1 20.5878 2.00912   1
  -4  19  -1 18.3087 2.02006   1
  -4  19  -1 21.5613 1.94556   2
   4  19   2 13.0837 1.76955   1
  -4  19  -2 12.9258 1.70887   2
   4  19   3 16.5945 1.94212   1
  -4  19  -3 17.9787 1.93481   2
  -4  19  -3 16.0821 2.05478   1
   4  19   4 7.40526 1.52211   1
  -4  19  -4 9.26950 1.79268   1
  -4  19  -4 9.80825 1.66420   2
   4  19   5 4.02821 1.38700   1
  -4  19  -5 3.08563 1.58387   1
  -4  19  -5 2.69984 1.40455   2
   4  19   6 16.2597 1.85677   1
  -4  19  -6 17.0343 2.12580   2
   4  19   7 16.4159 1.76837   1
  -4  19  -7 16.2037 2.18829   2
   4  20  -6 22.3150 2.44007   1
  -4  20   6 17.9549 1.67740   1
  -4  20   5 2.31060 1.10479   1
   4  20  -5 3.60134 1.64985   1
   4  20  -5 2.35304 0.70287   2
  -4  20   4 8.27853 1.45359   1
   4  20  -4 12.3011 1.95951   1
   4  20  -3 4.71753 1.47863   1
  -4  20   3 2.93361 1.25889   1
  -4  20   3 3.05211 1.26764   2
  -4  20   2 9.27362 1.64137   1
  -4  20   2 11.2930 1.61332   2
   4  20  -1 12.3075 1.83737   1
  -4  20   1 11.3049 1.74410   1
  -4  20   1 11.7709 1.61298   2
   4  20   0 31.8894 2.55435   1
  -4  20   0 30.8652 2.53539   1
  -4  20   0 33.2891 2.23395   2
   4  20   1 3.33264 1.41014   1
  -4  20  -1 2.13210 1.14436   2
  -4  20  -1 1.64928 1.39670   1
   4  20   2 33.9150 2.55485   1
  -4  20  -2 32.0395 2.35920   2
   4  20   3 16.6920 1.94308   1
  -4  20  -3 17.4158 1.92314   2
  -4  20  -3 16.4883 2.09860   1
   4  20   4 17.8904 2.00965   1
  -4  20  -4 17.2469 2.01142   2
  -4  20  -4 20.3083 2.19958   1
   4  20   5 45.8818 2.88694   1
  -4  20  -5 42.5832 2.92190   2
   4  20   6 10.7147 1.73451   1
  -4  20  -6 10.8316 1.90830   2
  -4  21   6 11.7563 1.48943   1
  -4  21   5 10.8298 1.63282   1
   4  21  -5 15.8630 2.27716   1
  -4  21   4 11.1972 1.68667   1
   4  21  -4 12.9386 1.94442   1
   4  21  -3 33.2242 2.72215   1
  -4  21   3 31.4051 2.40716   1
  -4  21   2 13.3941 1.78917   1
  -4  21   2 14.7806 1.62299   2
   4  21  -1 27.3815 2.44180   1
  -4  21   1 25.4047 2.34303   1
  -4  21   1 25.0956 2.02103   2
   4  21   0 12.2439 1.94714   1
  -4  21   0 11.7815 1.87556   1
  -4  21   0 15.1543 1.67432   2
   4  21   1 18.9953 2.07847   1
  -4  21  -1 18.2351 2.17872   1
  -4  21  -1 20.9906 1.90647   2
   4  21   2 9.66373 1.76006   1
  -4  21  -2 10.1525 1.61074   2
  -4  21  -2 8.76901 1.79882   1
   4  21   3 1.83159 1.43235   1
  -4  21  -3 0.41173 1.31607   2
   4  21   4 7.60807 1.61294   1
  -4  21  -4 6.83949 1.57592   2
   4  21   5 11.3937 1.78990   1
  -4  21  -5 9.64065 1.78284   2
   4  21   6 12.5998 1.82884   1
  -4  21  -6 13.4055 2.04450   2
  -4  22   6 2.59066 1.17659   1
  -4  22   5 7.22058 1.50811   1
  -4  22   4 1.48354 1.24800   1
  -4  22   3 8.39377 1.66347   1
   4  22  -3 11.6320 2.04575   1
  -4  22   2 2.76918 1.41858   1
  -4  22   2 2.18743 1.21495   2
   4  22  -1 10.2270 1.88398   1
  -4  22   1 6.80428 1.65247   1
  -4  22   1 8.04078 1.46795   2
   4  22   0 13.5362 2.00627   1
  -4  22   0 9.97106 1.83648   1
  -4  22   0 9.04770 1.51900   2
   4  22   1 48.2745 3.19991   1
  -4  22  -1 48.2870 3.26283   1
  -4  22  -1 54.7706 2.89669   2
   4  22   2 13.5288 1.97857   1
  -4  22  -2 11.0177 1.74958   2
  -4  22  -2 12.0131 1.93884   1
   4  22   3 19.2112 2.17824   1
  -4  22  -3 12.9478 1.83519   2
   4  22   4 27.0228 2.45741   1
  -4  22  -4 29.8021 2.44817   2
   4  22   5 11.6286 1.87246   1
  -4  22  -5 10.2466 1.87357   2
   4  22   6 23.0113 2.25195   1
  -4  22  -6 18.2443 2.31271   2
  -4  23   5 10.1444 1.73377   1
  -4  23   4 13.2966 1.81559   1
  -4  23   3 9.79985 1.75136   1
  -4  23   2 25.1232 2.37807   1
  -4  23   2 21.6415 1.90076   2
   4  23  -1 12.0467 2.04249   1
  -4  23   1 12.7037 1.89425   1
  -4  23   1 10.6864 1.52882   2
   4  23   0 16.7170 2.21140   1
  -4  23   0 12.3997 1.91535   1
  -4  23   0 14.5765 1.67689   2
   4  23   1 15.3261 2.05769   1
  -4  23  -1 15.5225 2.14524   1
  -4  23  -1 15.3685 1.74385   2
   4  23   2 16.6996 2.15910   1
  -4  23  -2 15.2538 1.83428   2
   4  23   3 1.96205 1.61888   1
  -4  23  -3 1.63362 1.40913   2
   4  23   4 7.09784 1.77472   1
  -4  23  -4 6.55234 1.62887   2
   4  23   5 5.56467 1.77828   1
  -4  23  -5 4.57252 1.58629   2
  -4  24   5 0.83653 1.35368   1
  -4  24   4 2.84798 1.37735   1
  -4  24   3 3.28158 1.53587   1
  -4  24   2 2.31897 1.56775   1
  -4  24   1 5.93900 1.72453   1
  -4  24   1 4.91415 1.27971   2
  -4  24   0 8.94071 1.44466   2
  -4  24  -1 9.95585 1.59310   2
  -4  24  -2 26.1110 2.18704   2
  -4  24  -3 14.2593 1.90609   2
  -4  24  -4 19.0108 2.14922   2
  -4  24  -5 33.7005 2.68984   2
  -4  25   4 13.0761 1.95643   1
   5 -22  -6 3.31911 1.44426   4
   5 -22  -5 2.40772 1.32170   4
   5 -21  -7 13.1953 1.84047   4
   5 -21  -6 12.0057 1.74316   4
   5 -21  -5 26.2283 2.11046   4
   5 -21  -1 7.50136 1.30955   4
   5 -21   0 5.36725 1.23802   4
   5 -21   1 5.53373 1.26019   4
   5 -21   2 9.95456 1.45381   4
   5 -20  -8 4.72304 1.57975   4
   5 -20  -7 9.34274 1.65587   4
   5 -20  -6 2.59008 1.31175   4
   5 -20  -5 2.50943 1.25167   4
   5 -20  -4 4.13214 1.39586   2
   5 -20  -3 11.0878 1.63447   2
   5 -20  -1 27.8556 1.86892   4
   5 -20   0 10.6544 1.33202   4
   5 -20   1 30.1828 1.96154   4
   5 -20   2 20.4323 1.75158   4
   5 -20   3 20.0841 1.77065   4
   5 -20   4 33.4371 2.28158   4
   5 -19  -9 3.11515 1.65449   4
   5 -19  -8 13.4501 2.03802   4
   5 -19  -7 9.84429 1.67051   4
   5 -19  -6 20.3611 1.88258   4
   5 -19  -5 28.2217 2.24710   2
   5 -19  -5 23.7912 1.90041   4
   5 -19  -4 19.2593 1.93150   2
   5 -19  -3 41.6280 2.52705   2
   5 -19  -2 9.85055 1.58668   2
   5 -19  -1 18.4057 1.52095   4
   5 -19   0 3.68094 1.02679   4
   5 -19   1 4.60209 1.10201   4
   5 -19   2 14.1423 1.51435   4
   5 -19   3 8.52703 1.32422   4
   5 -19   4 6.19634 1.35011   4
   5 -19   5 32.1726 2.28140   4
   5 -18  -9 17.9187 2.22317   4
   5 -18  -8 16.8474 1.98353   4
   5 -18  -7 3.37611 1.36166   4
   5 -18  -6 4.85859 1.34308   4
   5 -18  -5 1.99803 1.34824   2
   5 -18  -5 0.93837 1.03433   4
   5 -18  -4 3.72190 1.32303   2
   5 -18  -3 13.9121 1.70876   2
   5 -18  -2 27.5888 2.14370   2
   5 -18   0 0.28998 0.66211   4
   5 -18   1 17.7065 1.42708   4
   5 -18   2 51.6284 2.46941   4
   5 -18   3 49.2521 2.48334   4
   5 -18   4 5.50987 1.28244   4
   5 -18   5 20.7378 1.90349   4
   5 -18   6 1.48876 1.24514   4
   5 -17 -10 3.70977 1.86478   4
   5 -17  -9 8.46559 1.86710   4
   5 -17  -8 8.49407 1.71232   4
   5 -17  -7 20.5712 1.98246   4
   5 -17  -6 15.5177 1.95706   2
   5 -17  -6 14.3802 1.62691   4
   5 -17  -5 10.7142 1.69108   2
   5 -17  -5 11.6014 1.42520   4
   5 -17  -4 48.6288 2.76815   2
   5 -17  -3 22.6178 1.96088   2
   5 -17  -2 63.8250 3.13063   2
   5 -17  -1 6.10742 1.30942   2
  -5 -17   0 13.0496 1.75866   1
  -5 -17  -1 20.0236 2.00485   1
   5 -17   2 11.4565 1.26967   4
  -5 -17  -2 12.9859 1.74383   1
   5 -17   3 9.52156 1.28965   4
  -5 -17  -3 7.26717 1.44896   1
  -5 -17  -4 31.0269 2.29774   1
   5 -17   4 32.3211 2.06160   4
  -5 -17  -5 23.8958 2.03950   1
   5 -17   5 20.9555 1.84658   4
   5 -17   6 27.5393 2.16074   4
   5 -16 -10 7.61154 1.93070   4
   5 -16  -9 3.14213 1.60277   4
   5 -16  -8 3.14105 1.48497   4
   5 -16  -7 13.7206 1.71669   4
   5 -16  -6 7.27152 1.64317   2
   5 -16  -6 7.88170 1.38959   4
   5 -16  -5 2.27410 1.31949   2
   5 -16  -5 1.59072 1.04345   4
   5 -16  -4 6.71758 1.41292   2
   5 -16  -4 6.49470 1.10371   4
   5 -16  -3 17.2065 1.76330   2
  -5 -16   2 17.9784 1.92498   1
   5 -16  -2 20.9476 1.88946   2
   5 -16  -1 45.6881 2.57636   2
  -5 -16   1 44.2859 2.78651   1
  -5 -16   0 39.3293 2.56467   1
  -5 -16  -1 45.8547 2.75526   1
  -5 -16  -2 30.3543 2.12047   1
   5 -16   2 0.35057 0.60004   4
  -5 -16  -3 36.3934 2.43216   1
   5 -16   3 40.8795 2.11630   4
  -5 -16  -3 33.9663 2.09624   3
  -5 -16  -4 39.0664 2.47530   1
   5 -16   4 43.0735 2.29281   4
  -5 -16  -4 34.7125 2.01888   3
  -5 -16  -5 3.55523 1.24949   1
   5 -16   5 2.91757 1.17025   4
  -5 -16  -5 2.18042 0.84271   3
   5 -16   6 3.89645 1.35215   4
  -5 -16  -6 5.03186 1.21360   1
   5 -15 -10 1.38446 1.62949   4
   5 -15  -9 5.18518 1.73851   4
   5 -15  -8 10.1205 1.71999   4
   5 -15  -7 27.4371 2.09539   4
   5 -15  -6 12.1972 1.79934   2
   5 -15  -6 11.4505 1.40476   4
   5 -15  -5 32.6420 2.38768   2
  -5 -15   5 33.0117 2.49189   1
   5 -15  -5 30.3626 1.90813   4
  -5 -15   4 15.2054 1.91453   1
   5 -15  -4 15.0871 1.72551   2
  -5 -15   4 19.7869 2.12237   4
   5 -15  -4 16.5823 1.37918   4
   5 -15  -3 49.8311 2.73301   2
  -5 -15   2 51.5909 2.88599   1
   5 -15  -2 42.4657 2.51172   2
   5 -15  -1 1.21750 1.04375   2
  -5 -15   1 3.07509 1.27332   1
  -5 -15   0 14.6057 1.69491   1
   5 -15   0 11.8009 1.05598   4
  -5 -15  -1 15.0919 1.70338   1
  -5 -15  -1 13.1673 1.54375   3
  -5 -15  -2 10.3028 1.46000   1
  -5 -15  -2 11.9933 1.42065   3
  -5 -15  -3 10.2880 1.51367   1
   5 -15   3 6.90556 1.02146   4
  -5 -15  -3 10.5234 1.24448   3
  -5 -15  -4 17.7913 0.93755   2
  -5 -15  -4 18.2662 1.77254   1
   5 -15   4 18.7062 1.54476   4
  -5 -15  -4 18.5396 1.50172   3
  -5 -15  -5 32.2959 1.52595   2
  -5 -15  -5 31.9362 2.19274   1
   5 -15   5 30.4115 2.05103   4
  -5 -15  -5 29.8112 1.78783   3
  -5 -15  -6 40.4986 2.38811   1
   5 -15   6 43.3914 2.48261   4
  -5 -15  -6 34.2395 1.87287   3
   5 -15   7 16.0367 1.84268   4
   5 -14 -10 4.86831 1.78103   4
   5 -14  -9 16.8141 2.04692   4
   5 -14  -8 9.45017 1.64273   4
   5 -14  -7 4.90892 1.36348   4
   5 -14  -6 7.36537 1.62470   2
  -5 -14   6 9.17728 1.62341   1
   5 -14  -6 6.59097 1.20025   4
  -5 -14   5 9.33668 1.56549   1
   5 -14  -5 12.3135 1.68951   2
   5 -14  -5 10.3112 1.23943   4
  -5 -14   5 11.4114 1.77052   4
  -5 -14   4 13.4473 1.70245   1
   5 -14  -4 10.3363 1.62308   2
   5 -14  -4 13.0216 1.23114   4
  -5 -14   4 13.5314 1.95736   4
   5 -14  -3 11.3490 1.54315   2
   5 -14  -2 48.1535 2.64390   2
  -5 -14   2 52.2311 2.86859   1
   5 -14  -1 21.6777 1.81683   2
  -5 -14   1 15.4860 1.71654   1
  -5 -14   0 58.7602 2.97684   1
   5 -14   0 57.1736 2.17011   4
  -5 -14   0 59.6004 2.94259   3
  -5 -14  -1 50.0452 2.74875   1
   5 -14   1 50.1123 2.06765   4
  -5 -14  -1 50.6698 2.59839   3
  -5 -14  -2 52.7485 2.75555   1
  -5 -14  -2 48.1932 2.48679   3
  -5 -14  -3 97.0940 3.24264   1
  -5 -14  -3 83.8687 1.34093   2
  -5 -14  -3 93.6817 2.88004   3
  -5 -14  -4 23.6988 1.20075   2
  -5 -14  -4 24.6437 1.90690   1
   5 -14   4 23.3941 1.65516   4
  -5 -14  -4 21.6574 1.56162   3
  -5 -14  -5 30.0271 2.04739   1
  -5 -14  -5 28.4281 1.55871   2
   5 -14   5 33.3426 2.05130   4
  -5 -14  -5 25.9990 1.68240   3
  -5 -14  -6 0.23380 0.82373   2
  -5 -14  -6 0.83891 0.93463   1
   5 -14   6 0.16843 1.14912   4
  -5 -14  -6 0.23850 0.71240   3
   5 -14   7 3.95335 1.36039   4
   5 -13 -10 1.11486 1.56358   4
   5 -13  -9 12.0068 1.85494   4
   5 -13  -8 6.41972 1.46494   4
  -5 -13   7 20.6410 2.04862   1
   5 -13  -7 23.0566 1.92028   4
   5 -13  -7 24.2444 2.26018   2
   5 -13  -6 16.2000 1.88601   2
  -5 -13   6 16.4071 1.84488   1
   5 -13  -6 13.2037 1.45364   4
  -5 -13   6 14.0790 2.03385   4
  -5 -13   5 20.1711 1.96947   1
   5 -13  -5 21.3591 2.00640   2
   5 -13  -5 21.7804 1.52958   4
  -5 -13   5 20.4873 2.09953   4
   5 -13  -4 57.7605 2.94889   2
  -5 -13   4 59.4072 3.05131   1
  -5 -13   4 59.7305 3.20409   4
   5 -13  -4 53.4638 2.31733   4
   5 -13  -3 91.8152 3.75271   2
   5 -13  -3 85.5284 2.92430   4
  -5 -13   2 26.4088 2.02972   1
   5 -13  -2 27.2439 1.94105   2
  -5 -13   1 65.7161 3.17279   1
   5 -13  -1 62.5449 2.99024   2
  -5 -13   1 63.7153 3.08415   3
   5 -13   0 21.2109 1.79867   2
  -5 -13   0 19.4140 1.79369   1
   5 -13   0 19.5096 1.14225   4
  -5 -13   0 18.8222 1.69863   3
  -5 -13  -1 11.5134 1.52127   1
   5 -13   1 14.7151 1.08735   4
  -5 -13  -1 13.7903 1.46879   3
  -5 -13  -2 16.1173 1.58920   1
   5 -13   2 16.4809 1.18306   4
  -5 -13  -2 14.6320 1.42299   3
  -5 -13  -2 12.0019 0.55030   2
  -5 -13  -3 2.33794 1.04255   1
  -5 -13  -3 4.02266 0.63437   2
  -5 -13  -3 5.46570 0.99057   3
  -5 -13  -4 25.1269 1.33555   2
  -5 -13  -4 22.5503 1.78194   1
   5 -13   4 28.3917 1.73104   4
  -5 -13  -4 24.0874 1.63112   3
  -5 -13  -5 47.7180 2.08361   2
  -5 -13  -5 44.1995 2.43659   1
   5 -13   5 46.6569 2.38411   4
  -5 -13  -5 42.4022 2.16542   3
  -5 -13  -6 27.6902 1.69964   2
  -5 -13  -6 22.8942 1.78564   1
   5 -13   6 24.0499 1.90699   4
  -5 -13  -6 23.6385 1.58113   3
  -5 -13  -7 37.2348 2.17071   1
   5 -13   7 37.9486 2.45594   4
  -5 -13  -8 12.9032 2.22482   4
   5 -12 -11 6.84074 1.99875   4
   5 -12 -10 7.09981 1.81613   4
   5 -12  -9 13.0919 1.88653   4
   5 -12  -8 7.12003 1.58635   4
  -5 -12   7 20.4014 1.96270   1
   5 -12  -7 19.0172 1.80804   4
   5 -12  -7 22.9911 2.19468   2
   5 -12  -6 4.25120 1.39731   2
  -5 -12   6 5.48118 1.42294   1
   5 -12  -6 4.09787 1.15628   4
  -5 -12   6 6.44078 1.60887   4
   5 -12  -5 6.51007 1.43934   2
  -5 -12   5 7.41513 1.36725   1
   5 -12  -5 7.01519 1.04256   4
  -5 -12   5 7.23133 1.53880   4
   5 -12  -4 2.86002 1.29065   2
  -5 -12   4 2.70102 1.37439   4
   5 -12  -4 3.30672 0.80940   4
  -5 -12   4 2.81735 1.19504   1
   5 -12  -3 30.7112 2.15913   2
   5 -12  -3 30.1395 1.47552   4
  -5 -12   2 18.5910 1.83583   1
   5 -12  -2 25.7452 1.91947   2
  -5 -12   2 26.2361 1.98247   3
  -5 -12   1 268.319 7.94407   1
   5 -12  -1 255.560 7.73677   2
   5 -12  -1 253.443 6.64147   4
  -5 -12   1 242.568 7.78636   3
   5 -12   0 34.6822 2.18968   2
  -5 -12   0 31.6066 2.10600   1
   5 -12   0 31.5942 1.38339   4
  -5 -12   0 31.3908 2.05617   3
  -5 -12  -1 70.8349 3.19842   1
   5 -12   1 68.7219 2.36706   4
  -5 -12  -1 70.7012 3.07695   3
  -5 -12  -2 44.3233 2.46098   1
   5 -12   2 46.9786 1.93697   4
  -5 -12  -2 44.9887 2.32701   3
  -5 -12  -2 46.9316 1.59278   2
  -5 -12  -3 41.3162 2.33507   1
  -5 -12  -3 43.0698 1.71883   2
  -5 -12  -3 44.4940 2.23493   3
  -5 -12  -4 71.3884 2.27067   2
  -5 -12  -4 61.7394 2.67891   1
  -5 -12  -4 68.7794 2.63157   3
  -5 -12  -5 5.19395 0.94410   2
  -5 -12  -5 5.73441 1.10494   1
   5 -12   5 7.46395 1.16817   4
  -5 -12  -5 6.52838 0.99851   3
  -5 -12  -6 5.57594 1.10218   1
   5 -12   6 5.66567 1.21980   4
  -5 -12  -6 5.59600 0.92733   3
  -5 -12  -7 1.58284 0.89452   1
   5 -12   7 1.10396 1.23457   4
  -5 -12  -7 1.30973 0.77366   3
  -5 -12  -8 4.66455 1.85863   4
   5 -11 -11-0.13679 1.68092   4
   5 -11 -10 5.02596 1.75384   4
   5 -11  -9 4.72204 1.53537   4
   5 -11  -8 26.5318 2.12068   4
  -5 -11   7 21.8992 1.91669   1
   5 -11  -7 20.9191 1.82585   4
  -5 -11   7 21.0890 2.16111   4
   5 -11  -7 20.0366 2.08524   2
   5 -11  -6 13.2804 1.70663   2
  -5 -11   6 13.7136 1.56797   1
   5 -11  -6 12.5337 1.33151   4
  -5 -11   6 13.2467 1.84414   4
  -5 -11   5 55.5013 2.90525   1
  -5 -11   5 59.3219 3.09978   4
   5 -11  -5 50.7274 2.32754   4
   5 -11  -5 56.7623 2.97283   2
  -5 -11   4 61.2215 2.98033   1
   5 -11  -4 59.2322 2.95503   2
  -5 -11   4 58.6303 3.02751   4
   5 -11  -4 56.8729 2.27223   4
   5 -11  -3 63.9384 3.00447   2
   5 -11  -3 61.5209 2.19781   4
   5 -11  -2 12.8094 1.40972   2
   5 -11  -2 15.4274 0.85858   4
  -5 -11   2 15.6556 1.60024   3
   5 -11  -1 56.4011 2.70296   2
  -5 -11   1 52.3582 2.76910   1
   5 -11  -1 52.7399 1.76310   4
  -5 -11   1 58.2638 2.84616   3
   5 -11   0 32.9488 2.09884   2
  -5 -11   0 28.7643 1.99309   1
   5 -11   0 30.3745 1.24627   4
  -5 -11   0 33.5356 2.08231   3
  -5 -11  -1 16.9538 1.63706   1
   5 -11   1 20.6092 1.06681   4
  -5 -11  -1 19.4379 0.91573   2
  -5 -11  -1 18.0173 1.56391   3
  -5 -11  -2 21.2305 1.73044   1
   5 -11   2 21.4925 1.23183   4
  -5 -11  -2 18.7895 1.52386   3
  -5 -11  -2 21.2023 1.06704   2
  -5 -11  -3 29.2528 1.93690   1
  -5 -11  -3 29.6652 1.44581   2
  -5 -11  -3 27.2871 1.76156   3
  -5 -11  -4 17.9937 1.16065   2
  -5 -11  -4 17.7460 1.54538   1
  -5 -11  -4 17.5751 1.33184   3
  -5 -11  -5 43.5364 2.11393   2
  -5 -11  -5 40.7221 2.28950   1
   5 -11   5 44.1525 2.24671   4
  -5 -11  -5 41.6986 2.13061   3
  -5 -11  -6 41.8340 2.25491   1
   5 -11   6 41.8063 2.35880   4
  -5 -11  -7 17.3936 1.46803   1
   5 -11   7 19.1652 1.84078   4
  -5 -11  -7 19.7742 2.25074   4
  -5 -11  -8 24.9270 2.66429   4
   5 -10 -11 8.33355 2.07950   4
   5 -10 -10 6.05364 1.71493   4
   5 -10  -9 22.2555 2.14022   4
  -5 -10   8 10.4768 1.54115   1
   5 -10  -8 11.6060 1.65579   4
  -5 -10   7 10.0689 1.52238   1
   5 -10  -7 9.97713 1.67607   2
  -5 -10   7 11.4777 1.88227   4
   5 -10  -7 10.0459 1.43372   4
  -5 -10   6 13.9642 1.57752   1
   5 -10  -6 13.7577 1.39307   4
  -5 -10   6 14.1441 1.79164   4
   5 -10  -6 14.7654 1.79161   2
   5 -10  -5 3.50834 1.32027   2
   5 -10  -5 3.19974 0.91118   4
  -5 -10   5 3.16212 1.28423   4
  -5 -10   5 3.70045 1.18015   1
   5 -10  -4 17.3482 1.70264   2
  -5 -10   4 16.6791 1.56373   1
  -5 -10   4 18.7236 1.76757   4
   5 -10  -4 13.8264 1.10565   4
  -5 -10   3 38.6950 2.26512   1
   5 -10  -3 45.2197 2.45156   2
   5 -10  -3 37.8350 1.58384   4
  -5 -10   3 44.3945 2.54945   3
   5 -10  -2 63.0278 2.89387   2
   5 -10  -2 59.1693 1.90071   4
  -5 -10   2 60.8946 2.94162   3
   5 -10  -1 82.4711 3.26066   2
  -5 -10   1 73.3917 3.11310   1
   5 -10  -1 64.8949 1.99068   4
  -5 -10   1 72.8502 3.15841   3
   5 -10   0 180.942 5.90743   2
  -5 -10   0 188.662 5.98671   1
   5 -10   0 182.628 4.73814   4
  -5 -10   0 184.424 4.93577   2
  -5 -10   0 182.646 5.92924   3
  -5 -10  -1 101.209 3.88704   1
   5 -10   1 100.999 2.96806   4
  -5 -10  -1 101.198 3.83623   3
  -5 -10  -1 104.010 3.03464   2
  -5 -10  -2 35.1339 1.52582   2
  -5 -10  -2 37.8132 2.16458   1
   5 -10   2 36.8516 1.56051   4
  -5 -10  -2 34.2531 2.00539   3
  -5 -10  -3 73.3915 2.61259   2
  -5 -10  -3 71.2594 3.12854   1
   5 -10   3 75.4342 2.67634   4
  -5 -10  -3 71.8109 3.00446   3
  -5 -10  -4 12.5021 1.15884   2
  -5 -10  -4 15.0645 1.45822   1
  -5 -10  -5 43.6793 2.13602   2
  -5 -10  -5 41.2241 2.25771   1
   5 -10   5 40.3298 2.14486   4
  -5 -10  -6 1.19456 0.88577   1
   5 -10   6 0.70668 0.96516   4
  -5 -10  -7 1.59567 0.87393   1
  -5 -10  -7 1.44564 1.42149   4
   5 -10   7 2.82744 1.22634   4
  -5 -10  -8 3.32536 1.71655   4
   5  -9 -11 0.27214 1.58993   4
   5  -9 -10 4.32550 1.78041   4
   5  -9  -9 10.9929 1.77975   4
  -5  -9   8 9.46801 1.42057   1
   5  -9  -8 8.03205 1.44361   4
  -5  -9   7 28.5667 2.01546   1
  -5  -9   7 31.3923 2.37590   4
   5  -9  -7 27.7699 1.98156   4
   5  -9  -7 28.8843 2.26397   2
  -5  -9   6 24.8388 1.90018   1
   5  -9  -6 24.0921 1.71845   4
  -5  -9   6 26.1929 2.15263   4
   5  -9  -6 26.5070 2.13396   2
  -5  -9   5 97.0121 3.77156   1
   5  -9  -5 86.3320 3.25998   4
  -5  -9   5 94.3755 3.92667   4
   5  -9  -5 95.0662 3.93920   2
   5  -9  -4 94.4820 3.77675   2
  -5  -9   4 90.5054 3.63494   1
  -5  -9   4 92.6067 3.78928   4
   5  -9  -4 87.1656 2.99994   4
   5  -9  -3 87.6118 3.57653   2
  -5  -9   3 85.3355 3.48088   1
   5  -9  -3 84.4740 2.65969   4
  -5  -9   3 88.1872 3.66315   3
   5  -9  -2 110.896 4.15321   2
   5  -9  -2 112.360 3.04132   4
  -5  -9   2 110.904 4.23412   3
  -5  -9   1 15.0313 1.41727   1
   5  -9  -1 17.1791 1.54794   2
  -5  -9   1 16.6671 1.53700   3
   5  -9   0 21.6060 1.68746   2
  -5  -9   0 21.2976 1.62759   1
   5  -9   0 19.4296 0.71156   4
  -5  -9   0 18.5155 1.05645   2
  -5  -9   0 19.3825 1.57620   3
  -5  -9  -1 24.9363 1.79793   1
   5  -9   1 25.1588 1.04694   4
  -5  -9  -1 25.4071 1.25184   2
  -5  -9  -1 25.5131 1.71882   3
  -5  -9  -2 36.9170 1.62776   2
  -5  -9  -2 37.5317 2.13105   1
   5  -9   2 36.7059 1.52510   4
  -5  -9  -2 35.9042 2.05901   3
  -5  -9  -3 31.5816 1.57337   2
   5  -9   3 29.8626 1.53691   4
  -5  -9  -3 33.8635 1.96354   1
  -5  -9  -4 31.8150 1.76599   2
  -5  -9  -4 33.5327 1.96964   1
  -5  -9  -5 65.3337 2.88197   1
   5  -9   5 67.9201 2.83811   4
  -5  -9  -6 46.2507 2.36863   1
   5  -9   6 52.1214 2.54462   4
  -5  -9  -7 34.9743 2.04264   1
   5  -9   7 37.8425 2.34104   4
  -5  -9  -7 36.9935 2.79721   4
  -5  -9  -8 22.1459 1.63536   1
  -5  -9  -8 28.5996 2.70874   4
  -5  -9  -9 28.7162 2.79755   4
   5  -8 -11 12.2457 2.11849   4
   5  -8 -10 16.5771 2.13349   4
   5  -8  -9 10.5272 1.75267   4
  -5  -8   8 23.4000 1.82618   1
   5  -8  -8 19.3334 1.91075   4
  -5  -8   8 23.7391 2.20574   4
   5  -8  -8 23.2521 2.16561   2
  -5  -8   7 39.6155 2.26008   1
  -5  -8   7 37.7484 2.63730   4
   5  -8  -7 35.5319 2.20445   4
   5  -8  -7 35.3197 2.44569   2
   5  -8  -6 9.42659 1.47977   2
  -5  -8   6 11.2252 1.39551   1
   5  -8  -6 8.90214 1.20142   4
  -5  -8   6 10.9190 1.64118   4
  -5  -8   5 13.9220 1.40755   1
  -5  -8   5 18.1135 1.75106   4
   5  -8  -5 16.7437 1.27887   4
   5  -8  -5 16.9853 1.75894   2
  -5  -8   4 33.4356 2.00436   1
   5  -8  -4 33.8685 1.58324   4
  -5  -8   4 33.6850 2.12316   4
  -5  -8   4 34.1802 2.18767   3
   5  -8  -4 36.6095 2.21607   2
   5  -8  -3 83.5760 3.34037   2
  -5  -8   3 70.4843 3.01899   1
   5  -8  -3 66.8680 2.26251   4
  -5  -8   3 74.8002 3.30544   3
   5  -8  -2 76.5970 3.12126   2
   5  -8  -2 62.2498 1.84305   4
  -5  -8   2 73.0808 3.12054   3
  -5  -8   1 114.367 4.13650   1
   5  -8  -1 112.306 4.12786   2
  -5  -8   1 114.869 3.51743   2
  -5  -8   1 114.672 4.17387   3
  -5  -8   0 73.5206 3.06090   1
   5  -8   0 76.3020 3.10667   2
  -5  -8   0 72.1946 3.06253   3
  -5  -8   0 69.4001 2.40469   2
  -5  -8  -1 121.898 4.27389   1
   5  -8   1 119.538 3.21139   4
  -5  -8  -1 119.694 3.62197   2
  -5  -8  -1 117.523 4.20465   3
  -5  -8  -2 142.579 4.28778   2
   5  -8   2 141.287 4.03057   4
  -5  -8  -2 142.763 4.82146   1
  -5  -8  -3 53.2125 2.19153   2
   5  -8   3 50.0750 2.05376   4
  -5  -8  -3 53.8845 2.53903   1
  -5  -8  -4 72.2686 3.03747   1
  -5  -8  -4 73.2021 2.87756   2
  -5  -8  -5 6.10749 1.04367   1
   5  -8   5 6.70508 1.01864   4
  -5  -8  -6 15.3153 1.37996   1
   5  -8   6 17.7055 1.54733   4
  -5  -8  -7 2.47077 0.92381   1
  -5  -8  -7 1.87376 1.46611   4
  -5  -8  -8 12.7837 1.34068   1
  -5  -8  -8 15.9677 2.13863   4
  -5  -8  -9 7.99721 2.00706   4
   5  -7 -11 2.17474 1.68811   4
   5  -7 -10 5.04312 1.64016   4
   5  -7  -9 5.77652 1.56175   4
  -5  -7   8 20.3903 1.65309   1
   5  -7  -8 18.2648 1.82899   4
  -5  -7   8 19.9605 1.98233   4
   5  -7  -8 17.3960 2.03803   2
  -5  -7   7 29.4954 1.88280   1
   5  -7  -7 23.8615 1.85799   4
  -5  -7   7 24.5995 2.14361   4
   5  -7  -7 24.6089 2.15099   2
  -5  -7   6 46.6793 2.38337   1
  -5  -7   6 47.7446 2.72250   4
   5  -7  -6 48.7376 2.34215   4
   5  -7  -6 47.9463 2.69947   2
  -5  -7   5 97.4454 3.64265   1
  -5  -7   5 93.8680 3.83365   4
   5  -7  -5 92.7189 3.29136   4
   5  -7  -5 93.7888 3.89453   2
  -5  -7   4 111.055 4.00966   1
  -5  -7   4 114.254 4.13101   4
   5  -7  -4 110.639 3.46645   4
   5  -7  -4 112.890 4.24917   2
   5  -7  -3 160.065 5.30698   2
  -5  -7   3 162.845 5.17029   1
  -5  -7   3 159.079 5.17217   4
   5  -7  -3 153.928 4.28502   4
  -5  -7   3 159.509 5.38801   3
   5  -7  -2 68.1733 2.95444   2
   5  -7  -2 66.1986 1.79702   4
  -5  -7   2 73.8373 3.06204   3
  -5  -7   1 34.8518 2.00056   1
   5  -7  -1 33.4325 2.02052   2
  -5  -7   1 35.8745 1.62858   2
  -5  -7   1 35.8344 2.04338   3
  -5  -7   0 19.3279 1.51878   1
   5  -7   0 21.5541 1.58722   2
  -5  -7   0 18.5902 1.49240   3
  -5  -7   0 20.1825 1.17542   2
  -5  -7  -1 50.3603 2.00520   2
  -5  -7  -1 47.4817 2.40187   1
  -5  -7  -2 31.5922 1.57898   2
  -5  -7  -2 29.7384 1.85562   1
  -5  -7  -3 56.1276 2.28905   2
   5  -7   3 54.0442 2.10277   4
  -5  -7  -3 52.5728 2.50676   1
  -5  -7  -4 17.4795 1.35579   2
  -5  -7  -4 17.7525 1.42000   1
  -5  -7  -5 46.2814 2.28868   1
  -5  -7  -6 52.9039 2.51270   1
  -5  -7  -6 55.6972 3.07134   4
  -5  -7  -7 37.5829 2.07682   1
  -5  -7  -7 40.9517 2.84370   4
  -5  -7  -8 36.1692 2.05264   1
  -5  -7  -8 40.1208 2.94105   4
  -5  -7  -9 15.8470 2.25419   4
   5  -6 -11 15.4491 2.26060   4
   5  -6 -10 6.51340 1.67925   4
   5  -6  -9 30.3919 2.39971   4
  -5  -6   8 23.3740 1.68985   1
  -5  -6   8 24.1620 2.22759   4
   5  -6  -8 22.1888 1.99448   4
   5  -6  -8 24.9003 2.20171   2
  -5  -6   7 14.5355 1.39120   1
   5  -6  -7 13.2089 1.49342   4
  -5  -6   7 15.6410 1.71787   4
   5  -6  -7 15.5207 1.72855   2
  -5  -6   6 8.55954 1.15591   1
  -5  -6   6 7.03378 1.35179   4
   5  -6  -6 7.10207 1.12546   4
   5  -6  -6 10.3079 1.53670   2
   5  -6  -5 9.12089 1.40457   2
  -5  -6   5 9.19409 1.17422   1
   5  -6  -5 8.82432 1.00914   4
  -5  -6   5 8.86602 1.24971   4
  -5  -6   4 25.9544 1.75597   1
   5  -6  -4 26.9466 1.40489   4
  -5  -6   4 30.3744 1.93339   4
   5  -6  -4 30.9318 2.02432   2
   5  -6  -3 32.8109 2.00348   2
  -5  -6   3 29.6991 1.79010   1
  -5  -6   3 28.4055 1.74335   4
   5  -6  -3 26.8963 1.18193   4
  -5  -6   3 32.9977 1.97219   3
   5  -6  -2 68.9818 2.98260   2
  -5  -6   2 69.5446 3.03112   3
  -5  -6   2 71.9896 2.66355   2
  -5  -6   1 70.2175 2.90975   1
   5  -6  -1 68.1058 2.88292   2
  -5  -6   1 67.3431 2.50235   2
  -5  -6   1 71.9971 2.97749   3
  -5  -6   0 101.508 3.70407   1
   5  -6   0 102.502 3.73011   2
  -5  -6   0 101.763 3.29836   2
  -5  -6  -1 152.866 4.88927   1
  -5  -6  -1 143.664 4.40030   2
  -5  -6  -2 87.2282 3.30113   1
  -5  -6  -2 82.5575 2.96770   2
  -5  -6  -3 96.7232 3.64501   1
  -5  -6  -3 103.153 3.53649   2
  -5  -6  -4 26.4272 1.72167   1
  -5  -6  -4 29.4913 1.76786   2
  -5  -6  -5 49.1091 2.37078   1
  -5  -6  -6 7.16277 1.07573   1
  -5  -6  -6 8.13034 1.35727   4
  -5  -6  -7 8.69297 1.13494   1
  -5  -6  -7 8.76715 1.70367   4
  -5  -6  -8 3.38113 0.99863   1
  -5  -6  -8 5.57340 1.66478   4
  -5  -6  -9 16.5592 2.29678   4
   5  -5 -11 2.58241 1.73855   4
   5  -5 -10 2.57241 1.62065   4
   5  -5  -9 16.5009 1.90020   4
  -5  -5   8 13.5755 1.30259   1
  -5  -5   8 13.1499 1.72344   4
   5  -5  -8 14.2296 1.69488   4
   5  -5  -8 12.0661 1.72521   2
  -5  -5   7 29.4606 1.75953   1
   5  -5  -7 23.8916 1.87122   4
  -5  -5   7 29.9700 2.12925   4
   5  -5  -7 27.4338 2.13569   2
  -5  -5   6 46.7685 2.23220   1
   5  -5  -6 46.3525 2.29876   4
  -5  -5   6 46.5443 2.52170   4
   5  -5  -6 46.9346 2.60476   2
  -5  -5   5 66.5846 2.75800   1
  -5  -5   5 64.5975 2.94362   4
   5  -5  -5 67.1318 2.62214   4
  -5  -5   5 66.5919 3.10337   3
   5  -5  -5 69.5520 3.08269   2
  -5  -5   4 103.557 3.75583   1
  -5  -5   4 104.538 3.84892   4
   5  -5  -4 107.288 3.36532   4
   5  -5  -4 113.248 4.07872   2
   5  -5  -3 137.253 4.65533   2
  -5  -5   3 133.730 4.51605   1
  -5  -5   3 136.406 4.47436   4
   5  -5  -3 138.238 3.80659   4
  -5  -5   2 50.3307 1.78320   2
  -5  -5   2 52.6859 2.16927   3
  -5  -5   1 70.3628 3.02901   1
  -5  -5   1 85.4608 3.27261   3
  -5  -5   1 84.7770 2.88832   2
  -5  -5   0 47.4606 2.28970   1
  -5  -5   0 48.8326 2.01031   2
  -5  -5  -1 83.9472 3.21662   1
  -5  -5  -1 80.5043 2.88779   2
  -5  -5  -2 74.8073 3.04861   1
  -5  -5  -2 76.2218 2.80805   2
  -5  -5  -3 16.6631 1.38252   1
  -5  -5  -3 19.5028 1.35980   2
  -5  -5  -4 87.6876 3.36237   1
  -5  -5  -4 90.8466 3.42902   2
  -5  -5  -5 85.6632 3.32181   1
  -5  -5  -5 88.3760 3.69647   4
  -5  -5  -6 32.9205 1.92136   1
  -5  -5  -6 37.5949 2.43241   4
  -5  -5  -7 51.6993 2.40877   1
  -5  -5  -7 44.7641 2.88082   4
  -5  -5  -8 15.2165 1.41765   1
  -5  -5  -8 15.1331 2.00661   4
  -5  -5  -9 13.1583 2.10831   4
  -5  -5 -10 11.1837 2.28267   4
   5  -4 -11 5.19077 1.87816   4
   5  -4 -10 14.1450 2.03311   4
  -5  -4   9 14.4687 1.95966   4
   5  -4  -9 11.3359 1.70774   4
  -5  -4   8 6.79069 1.03797   1
  -5  -4   8 10.0597 1.63493   4
   5  -4  -8 8.68214 1.45814   4
   5  -4  -8 8.25563 1.50973   2
  -5  -4   7 52.0996 2.34984   1
   5  -4  -7 48.0588 2.59245   4
  -5  -4   7 52.9767 2.81160   4
   5  -4  -7 58.2554 2.98968   2
  -5  -4   6 19.5199 1.40843   1
   5  -4  -6 16.9024 1.44454   4
  -5  -4   6 16.0548 1.56597   4
   5  -4  -6 20.6936 1.76033   2
  -5  -4   5 0.63362 0.70316   1
  -5  -4   5 1.00294 0.98031   4
   5  -4  -5 0.65137 0.70928   4
  -5  -4   5 0.74012 0.89701   3
   5  -4  -5 0.50021 0.85644   2
  -5  -4   4 9.26671 1.10549   1
   5  -4  -4 7.83600 0.85312   4
  -5  -4   4 8.37565 1.08363   4
   5  -4  -4 9.94838 1.15561   2
  -5  -4   3 45.5347 1.93102   1
  -5  -4   3 46.6884 1.93123   4
   5  -4  -3 39.4795 1.19510   4
  -5  -4   2 44.9501 2.04077   2
  -5  -4   2 42.1188 2.18147   3
  -5  -4   1 95.0661 3.23523   2
  -5  -4   0 60.5582 2.63691   1
  -5  -4   0 65.5542 2.45419   2
  -5  -4  -1 189.963 5.53001   2
  -5  -4  -1 186.459 5.78152   1
  -5  -4  -2 76.3977 2.86950   2
  -5  -4  -2 78.9722 3.07276   1
  -5  -4  -3 119.706 4.00291   2
  -5  -4  -3 113.336 4.03354   1
  -5  -4  -4 44.3273 2.23693   2
  -5  -4  -4 46.6666 2.23492   1
  -5  -4  -5 33.6105 1.89930   1
  -5  -4  -5 32.3667 2.08032   4
  -5  -4  -6 3.54106 0.94288   1
  -5  -4  -6 3.19594 1.12017   4
  -5  -4  -7 8.04363 1.11881   1
  -5  -4  -7 8.68683 1.50680   4
  -5  -4  -8 14.8848 1.38423   1
  -5  -4  -8 16.9550 2.03018   4
  -5  -4  -9 2.23826 1.59149   4
  -5  -4 -10 14.1097 2.40413   4
   5  -3 -11 3.57391 1.78678   4
   5  -3 -10 6.68587 1.75643   4
  -5  -3   9 8.59535 1.72234   4
   5  -3  -9 7.16747 1.64718   4
  -5  -3   8 9.80804 1.09123   1
  -5  -3   8 10.4016 1.63031   4
   5  -3  -8 11.9416 1.61837   4
   5  -3  -8 13.4351 1.67542   2
  -5  -3   7 66.0340 2.61187   1
  -5  -3   7 62.2425 3.06519   4
   5  -3  -7 64.6021 3.04426   4
   5  -3  -7 66.1123 3.26829   2
  -5  -3   6 27.2413 1.57883   1
   5  -3  -6 25.8647 1.76131   4
  -5  -3   6 24.5186 1.83258   4
   5  -3  -6 24.6252 1.93750   2
  -5  -3   5 55.7305 2.39056   1
   5  -3  -5 56.6748 2.39495   4
  -5  -3   5 56.6058 2.59296   4
   5  -3  -5 60.3129 2.81597   2
  -5  -3   5 58.6014 2.75317   3
  -5  -3   4 31.1127 1.73897   1
   5  -3  -4 26.9283 1.43713   4
  -5  -3   4 30.2607 1.77636   4
   5  -3  -4 30.6936 1.90280   2
  -5  -3   4 34.3719 1.98036   3
  -5  -3   3 106.940 2.69074   1
   5  -3  -3 97.6721 1.81912   4
  -5  -3   3 94.9514 2.40908   4
  -5  -3   3 94.9795 2.67695   2
  -5  -3   2 34.5151 1.76792   2
  -5  -3   2 30.9053 1.83759   3
  -5  -3   1 33.1682 1.67382   2
  -5  -3   0 31.5215 1.78471   1
  -5  -3   0 32.2312 1.65274   2
  -5  -3  -1 25.7257 1.52126   2
  -5  -3  -1 27.5892 1.71524   1
  -5  -3  -2 27.6723 1.59241   2
  -5  -3  -2 26.5093 1.70386   1
  -5  -3  -3 25.2775 1.56972   2
  -5  -3  -3 24.2608 1.58042   1
  -5  -3  -4 73.7071 3.06101   2
  -5  -3  -4 74.9067 3.00924   1
  -5  -3  -5 65.6180 2.79028   1
  -5  -3  -5 63.6558 3.00143   4
  -5  -3  -6 43.4476 2.19362   1
  -5  -3  -6 38.3690 2.41833   4
  -5  -3  -7 46.8530 2.35357   1
  -5  -3  -7 45.7113 2.78477   4
  -5  -3  -8 18.6022 1.53654   1
  -5  -3  -8 16.6929 1.99769   4
  -5  -3  -9 13.3659 2.06952   4
  -5  -3 -10 8.44278 2.01493   4
   5  -2 -11 6.88259 1.64067   4
   5  -2 -10 2.24211 1.49982   4
  -5  -2   9 14.1082 1.76410   4
   5  -2  -9 16.4507 1.96790   4
  -5  -2   8 18.6115 1.27812   1
   5  -2  -8 21.0450 1.97339   4
  -5  -2   8 19.0440 1.91563   4
   5  -2  -8 23.5715 2.09666   2
  -5  -2   7 10.6906 1.07806   1
   5  -2  -7 14.7563 1.61904   4
  -5  -2   7 16.8258 1.68465   4
   5  -2  -7 14.7410 1.73606   2
  -5  -2   6 29.1359 1.60891   1
  -5  -2   6 32.3290 2.01547   4
   5  -2  -6 30.5844 1.91835   4
   5  -2  -6 33.0815 2.17532   2
  -5  -2   5 0.16030 0.68334   1
  -5  -2   5 1.32703 0.83569   4
   5  -2  -5 1.18300 0.74062   4
   5  -2  -5 1.21135 0.91108   2
  -5  -2   5 0.59670 0.85507   3
  -5  -2   4 21.2940 1.40967   1
  -5  -2   4 22.0315 1.45114   4
   5  -2  -4 21.1933 1.26541   4
  -5  -2   4 22.7602 1.61477   3
  -5  -2   3 21.4146 1.43504   1
  -5  -2   3 19.4062 1.28818   4
  -5  -2   3 24.7995 1.60830   2
  -5  -2   2 34.4280 1.84978   1
  -5  -2   2 37.8383 1.67019   4
  -5  -2   2 40.9919 1.97409   2
  -5  -2   1 50.7437 2.24876   2
  -5  -2   0 185.238 5.53525   1
  -5  -2   0 175.429 5.35672   2
  -5  -2  -1 99.0764 3.57810   1
  -5  -2  -1 100.396 3.45792   2
  -5  -2  -2 221.678 6.57011   1
  -5  -2  -2 217.279 6.43687   2
  -5  -2  -3 39.8025 2.07145   1
  -5  -2  -3 42.0857 2.11812   2
  -5  -2  -4 2.22222 0.82464   1
  -5  -2  -4 3.09311 0.86732   2
  -5  -2  -4 3.40286 0.87055   4
  -5  -2  -5 86.9716 3.58965   4
  -5  -2  -5 92.1243 3.47030   1
  -5  -2  -6 1.12246 1.02032   4
  -5  -2  -6 0.63845 0.78393   1
  -5  -2  -7 11.7979 1.60873   4
  -5  -2  -7 11.7548 1.31938   1
  -5  -2  -8 4.15002 1.40363   4
  -5  -2  -8 5.30593 1.11901   1
  -5  -2  -9 25.9351 2.62781   4
  -5  -2  -9 28.1486 1.87629   1
  -5  -2 -10 1.18609 1.73256   4
   5  -1 -11 0.55060 1.53993   4
   5  -1 -10 8.35498 1.89566   4
   5  -1  -9 10.5874 1.77750   4
  -5  -1   9 12.7340 1.74356   4
  -5  -1   8 11.0434 0.98940   1
   5  -1  -8 9.20937 1.53372   4
  -5  -1   8 9.45148 1.47054   4
  -5  -1   7 12.4848 1.06017   1
   5  -1  -7 15.6368 1.59613   4
  -5  -1   7 13.7014 1.55111   4
  -5  -1   6 78.2117 2.77520   1
   5  -1  -6 70.9993 3.06382   4
  -5  -1   6 78.2425 3.16148   4
  -5  -1   6 75.7384 3.20644   3
  -5  -1   5 166.608 5.05139   1
   5  -1  -5 161.494 5.19418   4
  -5  -1   5 178.109 5.30505   4
  -5  -1   5 169.868 5.44208   3
  -5  -1   4 145.828 4.52248   1
  -5  -1   4 143.171 4.49970   4
   5  -1  -4 140.265 4.37053   4
  -5  -1   4 148.542 4.79822   3
  -5  -1   3 73.4271 2.80139   1
  -5  -1   3 77.9619 2.65630   4
  -5  -1   3 68.7092 2.91317   3
  -5  -1   3 75.8416 3.02127   2
  -5  -1   2 20.8357 1.43041   1
  -5  -1   2 24.8323 1.22811   4
  -5  -1   2 22.8160 1.51695   2
  -5  -1   1 61.8248 2.52682   2
  -5  -1   0 77.6423 2.92185   2
  -5  -1   0 78.8126 3.03075   1
  -5  -1  -1 72.9024 2.86307   2
  -5  -1  -1 72.4158 2.89328   1
  -5  -1  -2 36.4068 1.90164   2
  -5  -1  -2 37.1882 1.92279   1
  -5  -1  -3 41.0736 2.11794   2
  -5  -1  -3 40.7414 1.93314   4
  -5  -1  -3 39.0700 2.00939   1
  -5  -1  -4 9.49073 1.15476   2
  -5  -1  -4 10.0610 1.14380   4
  -5  -1  -4 10.5749 1.12509   1
  -5  -1  -5 89.3510 3.53257   4
  -5  -1  -5 85.2142 3.30294   1
  -5  -1  -6 123.834 4.66602   4
  -5  -1  -6 122.511 4.28498   1
  -5  -1  -7 49.9369 2.86066   4
  -5  -1  -7 47.2369 2.38928   1
  -5  -1  -8 13.3424 1.91226   4
  -5  -1  -8 14.9268 1.49620   1
  -5  -1  -9 20.9136 2.31635   4
  -5  -1  -9 24.4316 1.79452   1
  -5  -1 -10 11.1041 2.12295   4
   5   0 -11 8.31423 1.89045   4
   5   0 -10 17.5421 2.12322   4
  -5   0   9 6.56368 1.54035   4
   5   0  -9 5.37706 1.53499   4
  -5   0   8 23.2573 1.25076   1
   5   0  -8 23.8287 2.01261   4
  -5   0   8 25.6946 1.95634   4
  -5   0   7 101.464 3.29694   1
   5   0  -7 106.601 4.10767   4
  -5   0   7 106.705 3.97443   4
  -5   0   6 18.8012 1.28940   1
   5   0  -6 26.6768 1.83917   4
  -5   0   6 26.2954 1.77149   4
  -5   0   6 24.5085 1.77236   3
  -5   0   5 19.0681 1.30108   1
   5   0  -5 21.9591 1.52249   4
  -5   0   5 24.1221 1.55446   4
  -5   0   5 23.0186 1.60420   3
  -5   0   4 70.9254 2.64880   1
  -5   0   4 68.8871 2.60405   4
  -5   0   4 66.8645 2.82446   3
  -5   0   3 108.312 3.64590   1
  -5   0   3 105.404 3.37597   4
  -5   0   3 112.767 3.95915   2
  -5   0   2 11.8907 1.16169   1
  -5   0   2 11.7475 0.87803   4
  -5   0   2 13.6404 1.26900   2
  -5   0   1 85.0348 3.17424   2
  -5   0   0 67.6099 2.71609   2
  -5   0   0 67.1227 2.69720   1
  -5   0  -1 231.772 6.70680   2
  -5   0  -1 225.894 6.68377   1
  -5   0  -2 121.591 4.13047   2
  -5   0  -2 118.230 4.07243   1
  -5   0  -3 195.700 6.09207   2
  -5   0  -3 194.904 5.73257   4
  -5   0  -3 195.591 5.96710   1
  -5   0  -4 233.443 7.23901   2
  -5   0  -4 240.108 6.99427   1
  -5   0  -4 232.268 6.91559   4
  -5   0  -5 5.60258 0.95181   1
  -5   0  -5 6.55048 1.09923   4
  -5   0  -6 20.1521 1.54970   1
  -5   0  -6 20.4783 1.73180   4
  -5   0  -7 4.79891 1.05312   1
  -5   0  -7 3.34595 1.29314   4
  -5   0  -8 8.70130 1.25100   1
  -5   0  -8 8.96082 1.62660   4
  -5   0  -9 1.43854 1.05654   1
  -5   0  -9 2.36067 1.62858   4
  -5   0 -10 8.05666 1.95042   4
   5   1 -11 1.96528 1.66554   4
   5   1 -10 4.70471 1.62928   4
  -5   1   9 12.1436 1.70584   4
   5   1  -9 13.0954 1.80015   4
  -5   1   8 11.3742 0.84878   1
  -5   1   8 10.6150 1.46665   4
   5   1  -8 9.71075 1.54122   4
   5   1  -8 11.8217 1.70978   2
  -5   1   7 10.3838 0.89502   1
  -5   1   7 11.3619 1.37964   4
   5   1  -7 13.6306 1.51081   4
   5   1  -7 11.1766 1.55722   2
  -5   1   6 78.1402 2.69830   1
   5   1  -6 79.3552 2.77911   1
   5   1  -6 75.1337 3.21304   4
  -5   1   6 73.9956 3.02614   4
  -5   1   6 78.5296 3.10234   3
   5   1  -6 78.0673 3.37513   2
   5   1  -5 175.324 5.16896   1
  -5   1   5 174.843 5.08351   1
   5   1  -5 168.500 5.40987   4
  -5   1   5 171.550 5.23013   4
  -5   1   5 166.252 5.38484   3
   5   1  -5 182.989 5.72983   2
  -5   1   4 144.770 4.54765   1
   5   1  -4 154.019 4.65916   1
  -5   1   4 146.620 4.47274   4
   5   1  -4 151.690 4.93640   2
  -5   1   4 156.956 4.88158   3
  -5   1   3 84.5647 3.03116   1
  -5   1   3 84.9420 2.71957   4
  -5   1   3 84.5247 3.35141   2
  -5   1   2 22.8380 1.42253   1
  -5   1   2 20.6389 1.02162   4
  -5   1   2 24.2845 1.57941   2
  -5   1   1 61.1385 1.87885   4
  -5   1   1 62.5181 2.62388   2
  -5   1   0 79.5096 3.08544   2
  -5   1   0 79.8640 3.02393   1
  -5   1  -1 74.2596 2.97362   2
  -5   1  -1 75.7721 2.96435   1
  -5   1  -2 40.6813 2.08262   2
  -5   1  -2 36.4416 1.62400   4
  -5   1  -3 37.6119 2.08807   2
  -5   1  -3 38.5770 1.79206   4
  -5   1  -4 12.1360 1.34338   2
  -5   1  -4 10.6323 1.08808   4
  -5   1  -5 79.7152 3.27965   4
  -5   1  -6 128.364 4.43493   1
  -5   1  -6 124.506 4.67576   4
  -5   1  -7 53.3741 2.53437   1
  -5   1  -7 47.7320 2.81038   4
  -5   1  -8 17.6795 1.58792   1
  -5   1  -8 18.1986 1.99320   4
  -5   1  -9 20.3177 1.72391   1
  -5   1  -9 23.7481 2.40229   4
  -5   1 -10 11.5745 2.08848   4
   5   2 -11 17.0811 2.39535   4
   5   2 -10 2.07000 1.54642   4
  -5   2   9 15.4076 1.75252   4
   5   2  -9 15.4868 1.85558   4
  -5   2   8 17.9523 0.96441   1
   5   2  -8 24.4281 1.36662   1
   5   2  -8 23.0932 2.06471   4
  -5   2   8 21.1074 1.82849   4
   5   2  -8 22.9353 2.07802   2
  -5   2   7 11.9068 0.93614   1
   5   2  -7 18.8370 1.28263   1
   5   2  -7 17.9557 1.78283   4
  -5   2   7 16.2499 1.54862   4
   5   2  -7 16.5149 1.80055   2
  -5   2   6 29.6666 1.47382   1
   5   2  -6 32.4264 1.66817   1
   5   2  -6 31.4826 2.00493   4
  -5   2   6 29.4719 1.79494   4
  -5   2   6 33.9978 1.86707   3
   5   2  -6 30.5721 2.02411   2
  -5   2   5 0.08841 0.56164   1
   5   2  -5 0.85078 0.65355   1
  -5   2   5 1.03015 0.74829   4
   5   2  -5 0.38152 0.86422   2
  -5   2   5 0.61302 0.74824   3
  -5   2   4 21.9650 1.33119   1
   5   2  -4 23.0546 1.41722   1
  -5   2   4 21.5304 1.22893   4
  -5   2   4 21.1678 1.43926   3
   5   2  -4 13.6975 1.31157   2
  -5   2   4 21.7708 1.66302   2
   5   2  -3 19.4702 1.36778   1
  -5   2   3 20.4369 1.36387   1
  -5   2   3 20.6407 1.06836   4
  -5   2   3 23.2208 1.65674   2
   5   2  -2 38.4177 1.97420   1
  -5   2   2 39.3203 1.85460   1
  -5   2   2 37.7811 1.33201   4
  -5   2   2 39.4241 2.01550   2
  -5   2   1 47.9184 1.43349   4
  -5   2   1 51.1488 2.37474   2
  -5   2   0 188.392 5.76948   2
  -5   2  -1 98.9275 3.59967   2
  -5   2  -1 96.8785 2.81273   4
  -5   2  -2 212.469 6.39904   2
  -5   2  -2 206.987 5.71253   4
  -5   2  -3 40.3875 2.19628   2
  -5   2  -3 38.5868 1.78238   4
  -5   2  -4 2.54675 0.89507   2
  -5   2  -4 2.53801 0.72964   4
  -5   2  -5 95.1013 3.64100   4
  -5   2  -6 1.74222 0.90005   4
  -5   2  -7 11.8694 1.58327   4
  -5   2  -8 3.82288 1.04705   1
  -5   2  -8 3.19131 1.33945   4
  -5   2  -9 25.6653 1.91396   1
  -5   2  -9 31.3881 2.64291   4
  -5   2 -10 0.71536 1.69069   4
   5   3 -11 2.45581 1.75780   4
   5   3 -10 9.61813 1.88968   4
   5   3  -9 8.31152 1.01144   1
   5   3  -9 7.84804 1.65621   4
  -5   3   8 7.17767 0.59461   1
   5   3  -8 8.64404 0.97838   1
   5   3  -8 7.96946 1.48946   4
  -5   3   8 8.15000 1.35282   4
   5   3  -8 10.6445 1.58621   2
  -5   3   7 60.1989 2.11349   1
   5   3  -7 66.5493 2.58440   1
  -5   3   7 62.5723 2.79827   4
   5   3  -7 63.7005 3.13178   4
   5   3  -7 62.6091 3.12214   2
   5   3  -6 30.6824 1.69968   1
  -5   3   6 26.7513 1.38373   1
  -5   3   6 30.3602 1.77770   4
   5   3  -6 30.0929 2.02430   2
  -5   3   6 30.7291 1.75659   3
   5   3  -5 60.0372 2.54811   1
  -5   3   5 62.0782 2.31443   1
  -5   3   5 62.1057 2.44373   4
  -5   3   5 61.1284 2.54170   3
   5   3  -5 62.7527 2.83143   2
   5   3  -4 23.9866 1.48753   1
  -5   3   4 28.4532 1.41535   1
  -5   3   4 29.0945 1.27908   4
  -5   3   4 26.7191 1.78204   2
   5   3  -3 92.8084 3.38999   1
  -5   3   3 96.5200 3.25698   1
  -5   3   3 91.5343 2.81531   4
  -5   3   3 105.222 3.76090   2
   5   3  -2 30.5698 1.74835   1
  -5   3   2 32.7268 1.70652   1
  -5   3   2 32.9793 1.10216   4
  -5   3   2 33.5325 1.88980   2
   5   3  -1 35.0165 1.85934   1
   5   3  -1 34.4785 1.71333   2
  -5   3   1 34.9551 1.91626   2
  -5   3   0 36.4450 1.95803   2
   5   3   0 34.7946 1.71821   2
  -5   3  -1 25.8330 1.64966   2
  -5   3  -1 24.5641 1.00780   4
  -5   3  -2 27.3966 1.77373   2
  -5   3  -2 29.0062 1.31460   4
  -5   3  -3 24.1741 1.71247   2
  -5   3  -3 22.1241 1.31761   4
  -5   3  -4 77.9809 3.39179   2
  -5   3  -4 76.9228 2.97122   4
  -5   3  -5 64.2370 2.83021   4
  -5   3  -6 35.5862 2.21526   4
  -5   3  -7 43.6063 2.62568   4
  -5   3  -8 20.3509 2.04869   4
  -5   3  -9 16.8663 1.67318   1
  -5   3  -9 13.4761 1.95721   4
  -5   3 -10 11.2372 2.09823   4
   5   4 -11 3.95446 1.82058   4
   5   4 -10 17.8157 1.27146   1
   5   4 -10 15.0052 2.11006   4
   5   4  -9 12.0942 1.15368   1
   5   4  -9 11.6498 1.84409   4
  -5   4   8 6.49256 0.48532   1
   5   4  -8 12.1615 1.18689   1
   5   4  -8 11.2723 1.64115   4
   5   4  -8 9.50997 1.55065   2
  -5   4   7 51.3770 1.82301   1
   5   4  -7 53.4115 2.32586   1
   5   4  -7 47.0434 2.68163   2
   5   4  -6 18.0436 1.37339   1
  -5   4   6 16.2493 1.05360   1
  -5   4   6 18.8041 1.33177   3
   5   4  -6 18.1734 1.62034   2
  -5   4   5 0.69499 0.60098   1
   5   4  -5 0.43515 0.65409   1
   5   4  -5 0.29664 0.82628   2
  -5   4   5 0.61655 0.68888   3
   5   4  -4 7.55436 1.01453   1
  -5   4   4 7.27598 0.85474   1
   5   4  -4 0.06474 0.61413   2
  -5   4   4 7.04110 1.17102   2
  -5   4   3 49.7489 2.16360   1
   5   4  -3 55.4120 2.45812   1
  -5   4   3 48.0506 2.59936   2
   5   4  -2 43.5270 2.13581   1
  -5   4   2 46.2387 2.28271   2
   5   4  -1 93.5032 3.21022   2
  -5   4   1 99.0347 3.61558   2
  -5   4   0 55.0529 2.51505   2
   5   4   0 56.6288 2.20731   2
  -5   4  -1 195.640 6.00607   2
  -5   4  -1 190.531 4.89725   4
  -5   4  -2 79.3039 3.24610   2
  -5   4  -2 79.1986 2.53057   4
  -5   4  -3 118.239 4.31320   2
  -5   4  -3 111.037 3.58528   4
  -5   4  -4 47.6491 2.58030   2
  -5   4  -4 47.0649 2.15616   4
  -5   4  -5 29.0694 2.15100   2
  -5   4  -5 31.0457 1.87013   4
  -5   4  -6 5.24589 1.13366   4
  -5   4  -7 8.88293 1.42211   4
  -5   4  -8 20.1444 2.05741   4
  -5   4  -9 3.06139 1.53116   4
  -5   4 -10 14.7307 2.20560   4
   5   5 -11 1.47934 1.69582   4
   5   5 -10 3.05823 0.92165   1
   5   5 -10 1.76072 1.65991   4
   5   5  -9 17.8187 1.40366   1
   5   5  -9 18.2558 1.93289   3
   5   5  -8 16.1378 1.36085   1
   5   5  -8 14.6277 1.70482   3
   5   5  -8 14.9395 1.78100   2
  -5   5   7 22.7376 1.12319   1
   5   5  -7 28.4235 1.73175   1
   5   5  -7 23.3828 1.93747   2
  -5   5   6 46.6849 1.83827   1
   5   5  -6 50.2256 2.33616   1
  -5   5   6 44.6799 2.07180   3
   5   5  -6 46.7218 2.51604   2
   5   5  -5 67.2935 2.78764   1
  -5   5   5 67.6354 2.46684   1
  -5   5   5 63.6581 2.59023   3
   5   5  -5 69.8489 2.94074   2
  -5   5   4 102.909 2.40609   1
   5   5  -4 107.620 2.91037   1
  -5   5   4 81.8264 2.93725   2
   5   5  -3 143.287 4.71517   1
  -5   5   3 140.215 4.87417   2
   5   5  -2 45.8747 2.21031   1
   5   5  -2 43.9606 1.95165   2
  -5   5   2 42.9063 2.25654   2
   5   5  -1 90.2597 2.23224   2
  -5   5   1 90.6169 2.76594   2
  -5   5   0 45.0670 2.29785   2
   5   5   0 40.0218 1.82732   2
  -5   5  -1 77.5258 3.07097   2
  -5   5  -1 65.3799 1.91071   4
  -5   5  -2 78.3534 3.21121   2
  -5   5  -2 72.7228 2.39134   4
  -5   5  -3 21.1148 1.68767   2
  -5   5  -3 18.2703 1.16750   4
  -5   5  -4 88.5555 3.70612   2
  -5   5  -4 84.8273 3.14381   4
  -5   5  -5 97.1998 4.10048   2
  -5   5  -5 95.6887 3.64415   4
  -5   5  -6 39.8735 2.32118   4
  -5   5  -7 52.9673 2.87449   4
  -5   5  -8 19.0887 2.00948   4
  -5   5  -9 16.0820 2.12997   4
  -5   5 -10 16.0278 2.21933   4
   5   6 -10 4.80625 1.04541   1
   5   6  -9 30.9248 1.90378   1
   5   6  -9 34.1695 2.44289   3
   5   6  -8 25.6437 1.75716   1
   5   6  -8 26.6152 2.18063   2
   5   6  -8 25.4583 2.11844   3
   5   6  -7 16.7083 1.46714   1
  -5   6   7 11.8345 0.82032   1
   5   6  -7 15.3562 1.74176   3
   5   6  -7 11.9385 1.51981   2
   5   6  -6 8.58530 1.16769   1
  -5   6   6 6.31913 0.79739   1
  -5   6   6 7.62373 0.92974   3
   5   6  -6 9.40679 1.30179   2
   5   6  -5 9.58830 1.19171   1
  -5   6   5 8.64393 0.92490   1
   5   6  -5 9.89553 1.21139   2
  -5   6   5 9.16289 0.98850   3
   5   6  -4 28.1589 1.72607   1
   5   6  -4-0.24711 0.58083   2
   5   6  -3 28.3667 1.80157   1
   5   6  -2 67.9328 2.57343   2
   5   6  -2 73.7712 3.03844   1
   5   6  -1 72.3726 1.93661   2
   5   6  -1-0.07115 0.49242   1
   5   6   0 93.6171 2.09479   2
  -5   6   0 84.7130 2.73591   2
  -5   6  -1 140.296 4.81876   2
  -5   6  -2 88.5175 3.57892   2
  -5   6  -2 84.7766 2.68039   4
   5   6   2 96.8911 3.50306   1
  -5   6  -3 104.813 4.08806   2
  -5   6  -3 102.939 3.32775   4
  -5   6  -4 26.7287 1.98312   2
  -5   6  -4 26.6720 1.56687   4
  -5   6  -5 52.8294 2.89650   2
  -5   6  -5 51.4215 2.45974   4
  -5   6  -6 6.14460 1.14812   4
  -5   6  -7 10.7710 1.47554   4
  -5   6  -8 4.58780 1.40260   4
  -5   6  -9 17.3284 2.11891   4
  -5   6 -10 3.46664 1.71177   4
   5   7 -10 6.04873 1.15541   1
   5   7  -9 8.47012 1.23508   1
   5   7  -8 23.3030 1.68480   1
   5   7  -8 17.8258 1.83616   2
   5   7  -8 17.9238 1.92412   3
   5   7  -7 28.0305 1.81685   1
  -5   7   7 27.5313 1.21992   1
   5   7  -7 29.5325 2.12164   2
   5   7  -7 28.0511 2.11789   3
   5   7  -6 47.4534 2.39828   1
  -5   7   6 46.7320 1.88565   1
   5   7  -6 47.7979 2.50859   2
  -5   7   6 44.1672 1.95233   3
   5   7  -6 52.1298 2.75698   3
   5   7  -5 86.1426 3.54594   1
  -5   7   5 94.4538 3.10245   1
   5   7  -5 95.8416 3.57481   2
  -5   7   5 89.8674 3.15055   3
   5   7  -4 119.001 4.24659   1
   5   7  -3 152.221 5.09510   1
   5   7  -2 72.3116 2.62968   2
   5   7  -2 75.3269 3.11344   1
   5   7  -1 36.4813 1.57015   2
   5   7  -1 27.9493 1.77840   1
   5   7   0 24.5058 1.24937   2
   5   7   0 20.3074 1.59677   1
   5   7   2 32.8746 1.96183   1
  -5   7  -3 53.4449 2.10613   4
   5   7   3 57.6881 2.62785   1
  -5   7  -4 19.3176 1.34658   4
  -5   7  -5 44.9533 2.75681   2
  -5   7  -5 45.1742 2.27806   4
  -5   7  -6 56.6692 3.19779   2
  -5   7  -6 54.1041 2.76264   4
  -5   7  -7 39.9513 2.50778   4
  -5   7  -8 36.5317 2.59601   4
  -5   7  -9 17.0284 2.15325   4
  -5   7 -10 5.61365 1.80434   4
   5   8 -10 19.3172 1.67610   1
   5   8  -9 12.9911 1.48873   1
   5   8  -8 20.9170 1.69670   1
   5   8  -8 23.2782 2.05297   2
   5   8  -8 19.3526 1.99490   3
   5   8  -7 36.8790 2.18918   1
  -5   8   7 33.4704 1.41142   1
   5   8  -7 37.3028 2.34405   2
   5   8  -7 38.5689 2.47632   3
  -5   8   6 7.46142 0.85841   1
   5   8  -6 8.83530 1.25614   1
  -5   8   6 8.48518 0.90416   3
   5   8  -6 7.42593 1.25741   2
   5   8  -6 10.4884 1.59390   3
   5   8  -5 14.4295 1.43827   1
   5   8  -5 15.9233 1.39074   2
  -5   8   5 14.5863 1.11157   3
   5   8  -4 34.7343 2.08667   1
  -5   8   4 37.0003 2.26946   2
   5   8  -3 73.8329 3.18892   1
   5   8  -2 64.8139 2.44965   2
   5   8  -2 71.7086 3.03699   1
   5   8  -1 113.443 3.43418   2
   5   8  -1 112.614 4.15186   1
   5   8   2 152.035 5.14608   1
   5   8   3 54.3818 2.63820   1
  -5   8  -4 74.9990 2.86894   4
  -5   8  -5 5.60121 1.01318   4
  -5   8  -6 15.7030 1.56569   4
  -5   8  -7 4.63641 1.26659   4
  -5   8  -8 12.5280 1.79530   4
  -5   8  -9 7.96975 1.80825   4
  -5   8 -10 15.1798 2.26823   4
   5   9 -10 2.51211 1.18147   1
   5   9  -9 8.23199 1.38260   1
   5   9  -8 13.0195 1.47891   1
   5   9  -8 9.98003 1.54445   2
   5   9  -8 11.0176 1.70762   3
  -5   9   7 25.9725 1.25023   1
   5   9  -7 27.2302 1.95826   1
   5   9  -7 27.5771 2.05594   2
   5   9  -7 27.0166 2.20757   3
  -5   9   6 23.5543 1.37418   1
   5   9  -6 27.9635 1.96532   1
  -5   9   6 24.5327 1.33581   3
   5   9  -6 24.3989 2.04583   3
   5   9  -6 24.8370 1.83405   2
   5   9  -5 88.2955 3.67386   1
   5   9  -5 92.7732 3.44407   2
   5   9  -5 85.5355 3.80533   3
   5   9  -4 89.4933 3.64682   1
  -5   9   4 87.2115 3.75028   2
   5   9  -3 82.3349 3.49526   1
  -5   9   3 81.9401 3.53973   2
   5   9  -3 88.1025 3.01293   2
   5   9  -2 113.648 4.25196   1
   5   9  -2 115.851 3.55582   2
  -5   9   2 114.091 4.27948   2
   5   9  -1 14.6530 1.37413   1
   5   9  -1 12.5584 0.86910   2
  -5   9   1 14.4690 1.50194   2
  -5   9   0 19.9240 1.66707   2
   5   9   2 35.6033 2.16965   1
   5   9   3 30.9350 1.93254   1
   5   9   4 34.8125 2.10116   1
  -5   9  -4 35.0393 1.81752   4
  -5   9  -5 71.1415 3.00089   4
  -5   9  -6 49.5240 2.60197   4
  -5   9  -7 36.1249 2.40488   4
  -5   9  -8 29.4075 2.38040   4
  -5   9  -9 27.7086 2.52176   4
  -5   9 -10 15.9965 2.27603   4
   5  10 -10 8.24326 1.41438   1
   5  10  -9 25.0235 1.98990   1
   5  10  -8 12.5303 1.52315   1
   5  10  -8 9.39364 1.53638   2
   5  10  -7 11.9973 1.51707   1
  -5  10   7 6.66937 0.80310   1
  -5  10   7 7.70217 0.79286   1
   5  10  -7 11.2737 1.46020   2
   5  10  -7 8.69155 1.61182   3
   5  10  -6 13.2988 1.56753   1
   5  10  -6 14.8970 1.49895   2
  -5  10   6 13.3096 0.99628   3
   5  10  -6 16.4401 1.81237   3
   5  10  -5 3.92235 1.14611   1
   5  10  -5 2.99174 0.93558   2
   5  10  -5 3.75354 1.22527   3
   5  10  -4 14.4575 1.61469   1
  -5  10   4 17.3346 1.73469   2
   5  10  -3 41.1378 2.34265   1
  -5  10   3 41.0521 2.37222   2
   5  10  -3 39.2153 1.81695   2
   5  10  -2 67.9461 3.01648   1
   5  10  -2 60.2864 2.20180   2
  -5  10   2 58.1463 2.87755   2
   5  10  -1 74.0785 3.19216   1
   5  10  -1 67.0842 2.25362   2
  -5  10   1 78.2071 3.29505   2
  -5  10   0 185.472 6.05832   2
  -5  10  -1 102.369 4.02219   2
   5  10   1 103.324 4.01327   1
  -5  10  -2 36.3986 2.26648   2
   5  10   2 38.7811 2.25774   1
  -5  10  -3 72.5334 3.38240   2
   5  10   3 73.8040 3.23594   1
  -5  10  -4 17.9989 1.83614   2
   5  10   4 12.4639 1.41525   1
  -5  10  -5 39.8158 2.69445   2
  -5  10  -6 1.46690 1.39061   2
  -5  10  -6 2.04502 1.05868   4
  -5  10  -7 3.30969 1.46382   2
  -5  10  -7 2.06032 1.23972   4
  -5  10  -8 3.43722 1.70081   2
  -5  10  -8 3.87716 1.51817   4
  -5  10  -9 8.62961 1.90823   4
  -5  10 -10 2.85230 1.78634   4
   5  11 -10 5.18720 1.33122   1
   5  11  -9 8.53125 1.53758   1
  -5  11   8 18.8116 0.77300   1
  -5  11   8 20.4498 0.79712   1
   5  11  -8 26.6975 2.02702   1
   5  11  -8 23.1353 1.99165   2
  -5  11   7 19.1258 1.14928   1
   5  11  -7 19.7802 1.81453   1
  -5  11   7 18.0372 1.14367   1
   5  11  -7 17.9701 1.75494   2
   5  11  -6 14.2437 1.59572   1
   5  11  -6 12.1388 1.39915   2
  -5  11   6 11.9583 0.89251   3
   5  11  -6 11.4736 1.59986   3
   5  11  -5 51.9227 2.79147   1
   5  11  -5 48.9570 2.35106   2
   5  11  -5 49.9663 2.80454   3
   5  11  -4 54.5197 2.86781   1
  -5  11   4 56.8342 2.96201   2
   5  11  -3 58.0675 2.93096   1
   5  11  -3 60.5791 2.33848   2
  -5  11   3 60.0985 2.99065   2
   5  11  -2 16.4788 1.56092   1
   5  11  -2 12.6759 0.91444   2
  -5  11   2 13.9833 1.49019   2
   5  11  -1 52.3608 2.74324   1
   5  11  -1 56.1076 1.83506   2
  -5  11   1 57.7357 2.85093   2
  -5  11   0 30.8780 2.12145   2
  -5  11  -1 15.7382 1.66178   2
   5  11   1 18.7645 1.69822   1
  -5  11  -2 22.3068 1.88225   2
   5  11   2 21.8789 1.80528   1
  -5  11  -3 24.5372 1.99852   2
   5  11   3 28.0295 1.98738   1
  -5  11  -4 15.7679 1.73857   2
   5  11   4 17.9864 1.58292   1
  -5  11  -5 43.0258 2.81371   2
  -5  11  -6 45.3845 2.98218   2
  -5  11  -7 24.6893 2.33854   2
  -5  11  -7 22.7306 1.99397   4
  -5  11  -8 26.6666 2.59893   2
  -5  11  -8 26.1295 2.29650   4
  -5  11  -9 9.16616 1.90200   4
  -5  11 -10 11.6709 2.19529   4
   5  12 -10 8.87447 1.60257   1
   5  12  -9 15.0831 1.80397   1
  -5  12   8 4.63622 0.53569   1
   5  12  -8 7.79320 1.50408   1
  -5  12   8 5.53392 0.56660   1
   5  12  -8 8.00884 1.53443   2
  -5  12   7 17.7917 1.17340   1
   5  12  -7 20.7113 1.93325   1
  -5  12   7 16.5264 1.14809   1
   5  12  -7 19.5286 1.79727   2
   5  12  -6 4.20978 1.26261   1
  -5  12   6 2.18572 0.60035   3
   5  12  -6 5.01343 1.48854   3
   5  12  -6 2.58549 1.02519   2
   5  12  -5 6.15196 1.30693   1
   5  12  -5 5.24527 0.96465   2
   5  12  -5 5.77751 1.32555   3
   5  12  -4 3.33446 1.21083   1
  -5  12   4 1.94376 1.13293   2
   5  12  -3 23.8075 2.10065   1
  -5  12   3 28.3163 2.11359   2
   5  12  -3 27.4391 1.46168   2
   5  12  -2 24.8887 1.92904   1
   5  12  -2 24.6094 1.17641   2
  -5  12   2 25.8498 1.94560   2
   5  12  -1 261.655 7.99529   1
  -5  12   1 250.640 7.88523   2
  -5  12   0 29.0685 2.03424   2
   5  12   1 70.4737 3.22904   1
  -5  12  -1 64.8867 3.16395   2
   5  12   2 41.9351 2.47206   1
  -5  12  -2 42.9997 2.54990   2
   5  12   3 45.4795 2.59283   1
  -5  12  -3 44.3755 2.63007   2
   5  12   4 72.0914 3.29626   1
  -5  12  -4 74.9540 3.59938   2
   5  12   5 6.29827 1.21212   1
  -5  12  -5 5.81737 1.49433   2
  -5  12  -6 7.31586 1.66675   2
  -5  12  -7 2.04490 1.44164   2
  -5  12  -8 5.56921 1.84232   2
   5  13 -10 1.46203 1.30554   1
   5  13  -9 11.3690 1.69896   1
   5  13  -8 9.28484 1.57270   1
  -5  13   8 5.35138 0.62838   1
  -5  13   8 6.83155 0.67208   1
   5  13  -8 8.27468 1.54228   2
   5  13  -7 26.5124 2.21001   1
   5  13  -7 22.9569 1.89596   2
   5  13  -6 17.3315 1.81927   1
   5  13  -6 13.5369 1.37513   2
  -5  13   6 12.1405 0.77924   3
   5  13  -5 16.5194 1.77449   1
   5  13  -5 17.0693 1.86123   3
   5  13  -5 6.34920 1.07206   2
   5  13  -4 59.7717 3.09474   1
  -5  13   4 52.2641 2.91546   2
   5  13  -3 88.0091 3.83733   1
   5  13  -3 84.6281 2.80146   2
  -5  13   3 87.8293 3.75992   2
   5  13  -2 23.9340 1.92426   1
   5  13  -2 23.3479 1.01683   2
  -5  13   2 22.3667 1.82538   2
   5  13  -1 55.3482 3.00776   1
  -5  13   1 65.9928 3.08012   2
  -5  13   0 19.7832 1.77853   2
   5  13   1 13.8664 1.56403   1
  -5  13  -1 11.4820 1.48313   2
   5  13   2 15.7424 1.64723   1
  -5  13  -2 14.1030 1.69544   2
   5  13   3 4.62514 1.18845   1
  -5  13  -3 3.92878 1.28751   2
   5  13   4 28.2708 2.09684   1
  -5  13  -4 30.0960 2.34302   2
   5  13   5 48.2705 2.67433   1
  -5  13  -5 51.4692 3.08140   2
  -5  13  -6 31.6985 2.56152   2
  -5  13  -7 36.7300 2.90632   2
  -5  13  -8 13.3441 2.17671   2
   5  14 -10 8.47708 1.67276   1
   5  14  -9 18.7833 2.05391   1
  -5  14   8 9.39092 0.80337   1
  -5  14   8 8.14294 0.77650   1
   5  14  -8 11.6799 1.73821   1
   5  14  -8 10.7798 1.63508   2
   5  14  -7 3.25220 1.37672   1
   5  14  -7 4.75104 1.27233   2
   5  14  -6 5.46035 1.40445   1
  -5  14   6 6.83279 0.99226   1
   5  14  -6 5.14527 1.08246   2
  -5  14   6 6.08024 0.60391   3
   5  14  -5 11.6854 1.65606   1
   5  14  -5 0.46939 0.67952   2
   5  14  -4 9.98760 1.55925   1
  -5  14   4 11.1726 1.59357   2
   5  14  -4 11.6375 1.66842   3
   5  14  -3 11.3410 1.54662   1
  -5  14   3 12.4645 1.57160   2
   5  14  -3 12.4149 0.95907   2
   5  14  -2 48.9260 2.76395   1
   5  14  -2 45.8459 1.42099   2
  -5  14   2 49.0475 2.67381   2
  -5  14   1 20.8883 1.86148   2
  -5  14   0 62.3764 3.07242   2
   5  14   1 48.9850 2.76476   1
  -5  14  -1 46.4117 2.68633   2
   5  14   2 49.3884 2.77825   1
  -5  14  -2 48.8880 2.79510   2
   5  14   3 109.746 4.32650   1
  -5  14  -3 96.4512 4.27000   2
   5  14   4 24.3123 2.01497   1
  -5  14  -4 26.8692 2.23978   2
   5  14   5 28.2194 2.07992   1
  -5  14  -5 26.9375 2.38981   2
  -5  14  -6 0.12933 1.37323   2
  -5  14  -7 3.06393 1.55324   2
   5  15 -10 2.89179 1.45670   1
   5  15  -9 5.74795 1.59745   1
  -5  15   8 9.41730 0.83717   1
   5  15  -8 11.7875 1.86465   1
   5  15  -8 11.3153 1.61010   2
   5  15  -7 29.4575 2.35234   1
   5  15  -7 26.5686 1.87886   2
   5  15  -6 10.4001 1.67601   1
  -5  15   6 8.91701 1.13677   1
   5  15  -6 10.2369 1.25452   2
  -5  15   6 7.98458 0.55523   3
   5  15  -5 27.5230 2.23697   1
  -5  15   5 26.8388 1.70678   1
   5  15  -4 17.6802 1.99324   1
  -5  15   4 16.0982 1.83637   2
   5  15  -4 16.0758 1.15281   2
   5  15  -4 16.6788 1.88685   3
   5  15  -3 52.8501 2.99135   1
   5  15  -3 49.7258 1.76165   2
  -5  15   3 50.7236 2.84284   2
   5  15  -2 54.5158 3.00999   1
  -5  15   2 51.2966 2.81737   2
  -5  15   1 2.22966 1.17747   2
   5  15   0 11.7387 1.64701   1
  -5  15   0 12.9962 1.66317   2
   5  15   1 12.3217 1.64035   1
  -5  15  -1 14.5437 1.74253   2
   5  15   2 15.4651 1.73349   1
  -5  15  -2 10.6997 1.56341   2
   5  15   3 11.0672 1.57988   1
  -5  15  -3 9.76764 1.56331   2
   5  15   4 20.3457 1.95087   1
  -5  15  -4 18.3113 1.96650   2
   5  15   5 37.4648 2.40828   1
  -5  15  -5 29.1550 2.47088   2
   5  15   6 39.9496 2.47880   1
  -5  15  -6 37.2848 2.81440   2
  -5  15  -7 18.3995 2.28677   2
   5  16 -10 8.96428 1.80629   1
   5  16  -9 5.39982 1.67936   1
   5  16  -8 4.56898 1.59063   1
   5  16  -8 2.72446 1.27903   2
  -5  16   7 9.80035 1.11025   1
   5  16  -7 14.0590 1.94051   1
   5  16  -7 11.7694 1.49463   2
   5  16  -6 7.47496 1.65595   1
  -5  16   6 6.66366 1.12587   1
   5  16  -6 6.06495 1.15619   2
   5  16  -5 1.93869 1.25784   1
  -5  16   5 2.47824 0.95645   1
   5  16  -4 8.12321 1.62504   1
  -5  16   4 7.18465 1.24520   1
   5  16  -4 6.43851 0.86991   2
  -5  16   4 8.15711 1.48345   2
   5  16  -3 15.9938 1.92309   1
   5  16  -3 13.4944 0.73792   2
  -5  16   3 14.7682 1.77654   2
   5  16  -2 17.4544 1.91561   1
  -5  16   2 15.0671 1.71087   2
  -5  16   1 45.7964 2.66309   2
   5  16   0 42.6477 2.73277   1
  -5  16   0 47.1257 2.71822   2
   5  16   1 44.9480 2.74789   1
  -5  16  -1 42.4546 2.62372   2
   5  16   2 35.3747 2.52775   1
  -5  16  -2 34.6845 2.45354   2
   5  16   3 36.7507 2.53532   1
  -5  16  -3 38.2831 2.58956   2
   5  16   4 37.6289 2.55080   1
  -5  16  -4 39.0557 2.71003   2
   5  16   5 1.80960 1.21951   1
  -5  16  -5 2.84300 1.42323   2
   5  16   6 3.38774 1.27458   1
  -5  16  -6 3.32191 1.56632   2
  -5  16  -7 0.70911 1.53329   2
   5  17  -9 9.22799 1.89250   1
   5  17  -8 8.77782 1.82617   1
   5  17  -7 24.0873 2.43452   1
  -5  17   7 16.7130 1.39901   1
   5  17  -7 19.1243 1.71155   2
   5  17  -6 13.4352 1.95374   1
  -5  17   6 12.8172 1.37834   1
   5  17  -6 15.2522 1.36709   2
   5  17  -5 13.6724 1.88084   1
  -5  17   5 12.1247 1.38258   1
   5  17  -4 47.3796 2.98586   1
  -5  17   4 45.4643 2.54473   1
   5  17  -4 44.0315 1.74336   2
  -5  17   4 46.6152 2.81082   2
   5  17  -3 22.6367 2.11650   1
  -5  17   3 18.9627 1.78850   1
  -5  17   3 25.4061 2.12552   2
   5  17  -2 59.2460 3.34028   1
  -5  17   2 66.4686 3.25901   2
  -5  17   1 4.82178 1.30241   2
   5  17   0 11.4033 1.69651   1
  -5  17   0 11.9732 1.69459   2
   5  17   1 21.8644 2.09807   1
  -5  17  -1 23.6963 2.08248   2
   5  17   2 12.0004 1.64931   1
  -5  17  -2 10.7262 1.64058   2
   5  17   3 11.5060 1.67757   1
  -5  17  -3 9.78043 1.69913   2
   5  17   4 30.3978 2.36039   1
  -5  17  -4 30.3285 2.44154   2
   5  17   5 25.1929 2.18178   1
  -5  17  -5 25.2621 2.38379   2
   5  17   6 31.1732 2.30692   1
  -5  17  -6 33.9264 2.78258   2
  -5  17  -7 31.7800 2.82562   2
   5  18  -8 15.8570 2.15889   1
   5  18  -7 4.69933 1.68432   1
  -5  18   7 1.57737 0.88608   1
  -5  18   6 3.02294 1.03690   1
   5  18  -6 5.07429 1.60870   1
   5  18  -6 2.82050 0.97037   2
   5  18  -5 2.24837 1.43051   1
  -5  18   5 1.70784 1.05388   1
   5  18  -4 5.86543 1.68345   1
   5  18  -4 2.53575 0.63434   2
  -5  18   4 3.09298 1.17729   1
   5  18  -3 16.5453 2.01544   1
  -5  18   3 11.7835 1.67970   1
  -5  18   3 15.4526 1.79295   2
   5  18  -2 32.7916 2.62469   1
  -5  18   2 29.3072 2.28279   1
  -5  18   2 30.0767 2.29366   2
  -5  18   1 36.9202 2.45375   2
   5  18   0 58.4471 3.31518   1
  -5  18   0 52.7310 3.03506   2
   5  18   1 20.4855 2.06797   1
  -5  18  -1 15.6593 1.81567   2
   5  18   2 56.3631 3.22359   1
  -5  18  -2 52.1066 3.05219   2
   5  18   3 51.5816 3.08624   1
  -5  18  -3 50.7036 3.10316   2
   5  18   4 5.72246 1.52924   1
  -5  18  -4 6.91111 1.69002   2
   5  18   5 21.7447 2.13164   1
  -5  18  -5 21.2655 2.28553   2
   5  18   6 1.55292 1.33217   1
  -5  18  -6 1.07784 1.45688   2
  -5  19   7 15.4590 1.44097   1
   5  19  -6 23.9037 2.42495   1
  -5  19   6 21.9645 1.80580   1
   5  19  -5 28.4737 2.60310   1
  -5  19   5 24.5296 1.98132   1
   5  19  -4 19.6779 2.20864   1
  -5  19   4 13.2048 1.66943   1
   5  19  -3 47.1514 3.05974   1
  -5  19   3 45.4143 2.72828   1
  -5  19   3 40.8784 2.68292   2
   5  19  -2 8.40052 1.67185   1
  -5  19   2 9.02503 1.59835   1
  -5  19   2 11.1333 1.62853   2
  -5  19   1 20.1053 2.09316   1
  -5  19   1 21.7375 1.96826   2
   5  19   0 5.98510 1.62619   1
  -5  19   0 4.25194 1.41567   2
  -5  19   0 3.64245 1.37355   1
   5  19   1 5.38439 1.46557   1
  -5  19  -1 7.82910 1.63463   2
   5  19   2 12.4351 1.81554   1
  -5  19  -2 16.3835 1.97753   2
   5  19   3 8.02983 1.70737   1
  -5  19  -3 8.19861 1.66514   2
   5  19   4 7.09689 1.63564   1
  -5  19  -4 7.61160 1.69814   1
  -5  19  -4 6.26601 1.65244   2
   5  19   5 36.9701 2.70183   1
  -5  19  -5 33.0577 2.72556   2
   5  19   6 23.9045 2.22002   1
  -5  19  -6 24.6608 2.55544   2
  -5  20   6 1.57258 1.12364   1
   5  20  -5 2.57195 1.63210   1
  -5  20   5 2.24313 1.16935   1
   5  20  -4 3.10174 1.53475   1
  -5  20   4 5.79608 1.39550   1
   5  20  -3 14.4369 2.05698   1
  -5  20   3 9.73209 1.63936   1
  -5  20   3 9.55690 1.70132   2
  -5  20   2 10.8672 1.73103   1
  -5  20   2 12.9606 1.70616   2
   5  20  -1 34.1122 2.69244   1
  -5  20   1 31.7916 2.49050   1
  -5  20   1 30.4655 2.31055   2
   5  20   0 9.52598 1.73127   1
  -5  20   0 10.0401 1.74297   1
  -5  20   0 12.4672 1.68139   2
   5  20   1 27.0471 2.46913   1
  -5  20  -1 27.8071 2.48548   1
  -5  20  -1 31.4310 2.40220   2
   5  20   2 18.8650 2.09811   1
  -5  20  -2 19.0079 2.04420   2
   5  20   3 16.4823 2.03075   1
  -5  20  -3 17.5258 2.09662   2
   5  20   4 31.3218 2.55725   1
  -5  20  -4 29.4166 2.55694   2
   5  20   5 4.38287 1.55540   1
  -5  20  -5 4.10835 1.69031   2
   5  20   6 4.46800 1.53532   1
  -5  21   6 10.7436 1.52193   1
  -5  21   5 25.2450 2.11699   1
   5  21  -4 27.6141 2.57460   1
  -5  21   4 22.5101 2.08222   1
   5  21  -3 14.1155 2.10601   1
  -5  21   3 15.1670 1.89227   1
  -5  21   3 14.9139 1.85114   2
  -5  21   2 10.9532 1.74656   1
  -5  21   2 11.1756 1.71116   2
   5  21  -1 7.24259 1.72196   1
  -5  21   1 9.33757 1.82918   1
  -5  21   1 7.68008 1.46567   2
   5  21   0 6.99431 1.73691   1
  -5  21   0 5.65858 1.65095   1
  -5  21   0 5.91240 1.45125   2
   5  21   1 4.71646 1.62536   1
  -5  21  -1 5.22194 1.53295   2
  -5  21  -1 4.10751 1.61570   1
   5  21   2 10.2922 1.93555   1
  -5  21  -2 6.45753 1.61289   2
  -5  21  -2 8.24364 1.80977   1
   5  21   3 1.68995 1.47873   1
  -5  21  -3 1.96011 1.55180   2
   5  21   4 12.8719 2.01021   1
  -5  21  -4 12.1883 1.98606   2
   5  21   5 24.2759 2.37767   1
  -5  21  -5 22.9530 2.38289   2
   5  21   6 20.4267 2.16025   1
  -5  22   5 2.82561 1.36703   1
  -5  22   4 1.42997 1.32878   1
  -5  22   3 3.17558 1.51460   1
  -5  22   3 2.76775 1.31640   2
  -5  22   2 10.9159 1.87996   1
  -5  22   2 12.9498 1.74608   2
   5  22  -1 14.4146 2.09509   1
  -5  22   1 12.5455 1.87093   1
  -5  22   1 11.8703 1.70974   2
   5  22   0 31.0915 2.63875   1
  -5  22   0 29.4821 2.58819   1
  -5  22   0 23.3885 2.14803   2
   5  22   1 25.3657 2.50560   1
  -5  22  -1 21.8055 2.46492   1
  -5  22  -1 23.5931 2.21670   2
   5  22   2 25.9029 2.56056   1
  -5  22  -2 27.7634 2.42054   2
   5  22   3 20.9271 2.39140   1
  -5  22  -3 22.5303 2.29506   2
   5  22   4 8.04823 1.83482   1
  -5  22  -4 8.38729 1.92496   2
   5  22   5 25.6637 2.49217   1
  -5  22  -5 23.7221 2.62872   2
  -5  23   5 12.4934 1.82717   1
  -5  23   4 9.41589 1.70631   1
  -5  23   3 19.8586 2.21085   1
  -5  23   2 5.91217 1.65032   1
  -5  23   2 7.14602 1.56010   2
  -5  23   1 11.4291 1.97191   1
  -5  23   1 11.5150 1.71584   2
  -5  23   0 7.96390 1.60962   2
  -5  23  -1 4.30468 1.47147   2
  -5  23  -2 3.98388 1.61022   2
  -5  23  -3 5.60955 1.77832   2
  -5  23  -4 11.7473 2.11217   2
  -5  24   5 0.42972 1.39491   1
  -5  24   4 2.10945 1.47506   1
  -5  24   3 4.75417 1.63330   1
  -5  24   2 6.18206 1.54816   2
  -5  24   1 20.0223 2.02708   2
  -5  24   0 11.7979 1.81317   2
  -5  24  -1 29.4894 2.36817   2
  -5  24  -2 19.8614 2.21197   2
  -5  24  -3 13.7665 2.04689   2
  -5  24  -4 29.0000 2.62723   2
   6 -20  -5 7.04414 1.30810   4
   6 -20  -4 16.0661 1.47385   4
   6 -20   0 0.52254 0.66598   4
   6 -19  -7 14.8812 1.74904   4
   6 -19  -6 6.78716 1.32231   4
   6 -19  -5 18.2154 1.59168   4
   6 -19  -4 22.6330 1.59962   4
   6 -19  -3 7.63969 1.08813   4
   6 -19   2 15.5536 1.34805   4
   6 -18  -8 1.36531 1.40648   4
   6 -18  -7 2.25470 1.24526   4
   6 -18  -6 4.35831 1.22945   4
   6 -18  -5 5.48244 1.12610   4
   6 -18  -4 5.75868 1.09180   4
   6 -18  -3 57.0532 3.16005   2
   6 -18  -3 51.8047 2.22084   4
   6 -18  -2 33.3473 2.50488   2
   6 -18  -1 49.9082 2.06418   4
   6 -18   2 0.15892 0.65542   4
   6 -18   3 11.7034 1.28163   4
   6 -17  -9 5.97538 1.65180   4
   6 -17  -8 25.9359 2.21046   4
   6 -17  -7 16.8589 1.76665   4
   6 -17  -6 11.6342 1.42386   4
   6 -17  -5 22.3857 1.62116   4
   6 -17  -4 20.2159 2.08908   2
   6 -17  -4 17.6827 1.40439   4
   6 -17  -3 37.3596 2.52387   2
   6 -17  -3 33.1948 1.68369   4
   6 -17  -2 3.75596 1.41078   2
   6 -17  -1 11.1316 1.02402   4
   6 -17   0 14.1213 1.14289   4
   6 -17   1 23.9111 1.37513   4
  -6 -17  -2 26.5349 2.05430   3
   6 -17   3 19.3479 1.43946   4
  -6 -17  -3 18.6823 1.70235   3
   6 -17   4 22.5329 1.66477   4
  -6 -17  -4 23.8659 1.81968   3
   6 -17   5 29.9075 2.00196   4
   6 -16  -9 2.75233 1.54280   4
   6 -16  -8 2.75608 1.45125   4
   6 -16  -7 5.77932 1.40893   4
   6 -16  -6 5.04463 1.18780   4
   6 -16  -5 15.5634 1.35808   4
   6 -16  -4 29.8563 2.34275   2
   6 -16  -4 27.6534 1.59880   4
   6 -16  -3 34.7904 2.45250   2
   6 -16  -3 33.4702 1.63251   4
   6 -16  -2 32.4843 2.36915   2
   6 -16  -1 30.1973 2.28704   2
   6 -16  -1 35.0636 1.52038   4
   6 -16   0 33.7454 1.50781   4
   6 -16   1 22.5518 1.28804   4
  -6 -16  -1 24.3856 2.03208   3
  -6 -16  -2 26.5509 2.04056   3
   6 -16   3-0.05408 0.61771   4
  -6 -16  -3 25.8721 1.85678   3
   6 -16   4 0.99896 0.91012   4
  -6 -16  -4 2.80002 1.01635   3
   6 -16   5 2.07482 1.08287   4
  -6 -16  -5 2.21066 0.97888   3
   6 -15 -10 5.93615 1.81621   4
   6 -15  -9 14.1768 1.90709   4
   6 -15  -8 12.3635 1.72365   4
   6 -15  -7 25.0328 1.94073   4
   6 -15  -6 16.3065 1.52333   4
   6 -15  -5 7.10486 1.59042   2
   6 -15  -5 8.56991 1.15936   4
   6 -15  -4 14.5092 1.75499   2
   6 -15  -4 12.1212 1.12472   4
   6 -15  -3 6.79586 1.50454   2
   6 -15  -3 6.11299 0.80974   4
  -6 -15   2 6.73233 1.55095   1
   6 -15  -2 5.90338 1.46868   2
   6 -15  -2 6.73742 0.73727   4
   6 -15  -1 3.23639 1.32181   2
  -6 -15   1 3.68091 1.30980   1
   6 -15  -1 3.03922 0.65825   4
  -6 -15   1 4.43050 1.31199   3
  -6 -15   0 25.2232 2.16255   1
   6 -15   0 19.6183 1.10897   4
  -6 -15   0 22.4515 1.97724   3
  -6 -15  -1 18.3266 1.90445   1
   6 -15   1 18.6246 1.14229   4
  -6 -15  -1 19.3584 1.84226   3
  -6 -15  -2 23.1409 2.05893   1
   6 -15   2 23.0316 1.35546   4
  -6 -15  -2 22.8382 1.89122   3
  -6 -15  -3 24.8196 2.11848   1
  -6 -15  -3 30.3884 2.02758   3
  -6 -15  -4 20.1616 1.94868   1
   6 -15   4 19.1543 1.47815   4
  -6 -15  -4 23.1658 1.75711   3
  -6 -15  -5 38.0473 2.46356   1
   6 -15   5 38.6743 2.13830   4
  -6 -15  -5 34.7608 2.09816   3
   6 -15   6 28.4008 2.03654   4
   6 -14 -10 3.05593 1.55562   4
   6 -14  -9 9.13467 1.74488   4
   6 -14  -8 0.92539 1.32444   4
   6 -14  -7 1.04870 1.17490   4
   6 -14  -6 18.1603 1.58320   4
   6 -14  -5 5.98010 1.60973   2
   6 -14  -5 8.24632 1.09086   4
   6 -14  -4 13.2653 1.70230   2
  -6 -14   4 15.1548 2.01144   4
   6 -14  -4 12.5402 1.06373   4
  -6 -14   4 13.6796 1.84530   1
   6 -14  -3 29.1674 2.23965   2
   6 -14  -3 29.1523 1.35624   4
   6 -14  -2 28.0818 2.15045   2
  -6 -14   2 28.0960 2.26051   1
   6 -14  -2 27.3068 1.18661   4
   6 -14  -1 51.7675 2.83252   2
  -6 -14   1 49.0495 2.82348   1
   6 -14  -1 50.4086 1.69729   4
  -6 -14   1 58.0619 3.03823   3
  -6 -14   0 61.2905 3.10883   1
   6 -14   0 56.4765 1.87646   4
  -6 -14   0 60.6060 3.06620   3
  -6 -14  -1 51.0252 2.84910   1
   6 -14   1 49.8000 1.82748   4
  -6 -14  -1 50.7887 2.77464   3
  -6 -14  -2 41.1072 2.52947   1
   6 -14   2 40.4635 1.73926   4
  -6 -14  -2 40.7588 2.40528   3
  -6 -14  -3 14.4970 1.71122   1
  -6 -14  -3 15.6003 1.57989   3
  -6 -14  -3 13.4180 0.90146   2
  -6 -14  -4 13.1007 1.04767   2
  -6 -14  -4 13.3037 1.60263   1
   6 -14   4 14.7767 1.29952   4
  -6 -14  -4 11.7276 1.35160   3
  -6 -14  -5 2.23309 0.84849   2
  -6 -14  -5 1.23030 1.13548   1
   6 -14   5 1.86006 0.98422   4
  -6 -14  -5 1.38504 0.91016   3
  -6 -14  -6 0.64797 1.01866   1
   6 -14   6 2.12801 1.17014   4
  -6 -14  -6 1.01169 0.84160   3
   6 -14   7 5.98439 1.37642   4
   6 -13 -11 0.64320 1.70081   4
   6 -13 -10 5.40939 1.79449   4
   6 -13  -9 8.31074 1.70835   4
   6 -13  -8 22.2241 1.95458   4
   6 -13  -7 35.7573 2.22328   4
  -6 -13   6 27.6957 2.24902   1
   6 -13  -6 27.2663 2.35216   2
   6 -13  -6 18.5362 1.57781   4
   6 -13  -5 20.2365 2.04994   2
  -6 -13   5 22.1813 2.05272   1
  -6 -13   5 21.2420 2.17091   4
   6 -13  -5 20.9846 1.43933   4
   6 -13  -4 24.9273 2.07289   2
  -6 -13   4 20.7161 1.98579   1
  -6 -13   4 26.0274 2.24831   4
   6 -13  -4 21.3006 1.28978   4
   6 -13  -3 21.2924 1.97931   2
   6 -13  -3 19.8728 1.06241   4
   6 -13  -2 7.71298 1.40155   2
  -6 -13   2 8.43227 1.50763   1
   6 -13  -2 8.42445 0.64651   4
   6 -13  -2 8.72860 0.63377   4
  -6 -13   2 10.9835 1.60384   3
   6 -13  -1 5.39791 1.33672   2
  -6 -13   1 7.82155 1.38881   1
   6 -13  -1 5.18767 0.44830   4
   6 -13  -1 4.73389 0.48205   4
  -6 -13   1 6.61230 1.33462   3
  -6 -13   0 35.4465 2.36008   1
   6 -13   0 33.7709 1.20477   4
  -6 -13   0 37.5912 2.39672   3
  -6 -13  -1 38.5213 2.45349   1
   6 -13   1 41.7875 1.53007   4
  -6 -13  -1 44.3864 2.55689   3
  -6 -13  -2 13.2526 1.61712   1
   6 -13   2 15.0632 1.02127   4
  -6 -13  -2 13.3619 0.79515   2
  -6 -13  -2 11.0933 1.43477   3
  -6 -13  -3 34.2113 2.26426   1
  -6 -13  -3 32.9280 2.10178   3
  -6 -13  -3 34.9253 1.51128   2
  -6 -13  -4 35.7211 1.50288   2
  -6 -13  -4 36.3744 2.19098   1
  -6 -13  -4 28.4288 1.80622   3
  -6 -13  -5 31.4249 1.75518   2
  -6 -13  -5 29.7024 2.11011   1
   6 -13   5 31.2006 1.90572   4
  -6 -13  -5 30.4515 1.98001   3
  -6 -13  -6 46.3386 2.33157   2
  -6 -13  -6 41.2096 2.45981   1
   6 -13   6 49.8825 2.54110   4
  -6 -13  -6 46.3799 2.40273   3
   6 -13   7 14.4491 1.68872   4
   6 -12 -11 19.1073 2.46288   4
   6 -12 -10 6.45640 1.78533   4
   6 -12  -9 2.30199 1.52088   4
   6 -12  -8 6.22534 1.41130   4
  -6 -12   7 7.40145 1.46762   1
   6 -12  -7 4.51272 1.25096   4
   6 -12  -6 0.54488 1.35758   2
  -6 -12   6 0.20691 1.23171   1
   6 -12  -6 1.62686 0.92685   4
  -6 -12   6 1.39053 1.40452   4
   6 -12  -5 14.5271 1.86269   2
   6 -12  -5 13.3043 1.24075   4
  -6 -12   5 14.5998 1.84959   4
  -6 -12   5 13.4226 1.70855   1
   6 -12  -4 24.4990 2.09541   2
  -6 -12   4 27.0020 2.12560   1
  -6 -12   4 21.0836 2.10883   4
   6 -12  -4 22.6955 1.31508   4
   6 -12  -3 48.0364 2.68225   2
  -6 -12   3 41.3832 2.56470   1
   6 -12  -3 41.3120 1.55249   4
  -6 -12   3 42.8981 2.69179   3
   6 -12  -2 54.0909 2.82533   2
   6 -12  -2 45.1618 1.44290   4
   6 -12  -2 48.3409 1.44499   4
  -6 -12   2 51.6312 2.86585   3
  -6 -12   1 47.2132 2.71180   1
   6 -12  -1 46.8714 2.72643   2
  -6 -12   1 48.0311 2.76863   3
  -6 -12   0 98.4334 3.98717   1
   6 -12   0 98.5246 4.03985   2
  -6 -12   0 89.3167 3.90898   3
  -6 -12  -1 51.8936 2.75102   1
   6 -12   1 49.2788 1.62090   4
  -6 -12  -1 52.5587 2.73123   3
  -6 -12  -1 48.6004 1.72981   2
  -6 -12  -2 21.8127 1.83370   1
   6 -12   2 22.7476 1.19045   4
  -6 -12  -2 21.2604 1.74689   3
  -6 -12  -2 21.5171 1.17214   2
  -6 -12  -3 54.4411 2.11271   2
  -6 -12  -3 55.2065 2.83244   1
   6 -12   3 50.0124 2.07363   4
  -6 -12  -3 49.8288 2.62346   3
  -6 -12  -4 3.55949 1.16705   1
  -6 -12  -4 4.34225 0.86852   2
  -6 -12  -4 4.13430 1.01768   3
  -6 -12  -5 2.51120 1.06711   1
  -6 -12  -5 3.42117 0.96830   2
   6 -12   5 4.63319 1.03593   4
  -6 -12  -5 3.83542 1.02918   3
  -6 -12  -6-0.60801 1.04519   1
  -6 -12  -6 0.93218 0.95363   2
   6 -12   6-0.07585 0.99687   4
  -6 -12  -6-0.53126 0.85254   3
  -6 -12  -7 7.75285 1.25639   1
  -6 -12  -7 12.5649 1.54632   2
  -6 -12  -7 9.55519 1.22881   3
   6 -11 -11 9.17335 2.03022   4
   6 -11 -10 5.96315 1.76137   4
   6 -11  -9 13.0680 1.86430   4
  -6 -11   8 12.1231 1.69904   1
   6 -11  -8 11.5441 1.60424   4
  -6 -11   7 28.6493 2.20297   1
   6 -11  -7 24.3370 1.84163   4
  -6 -11   6 20.0451 1.93534   1
  -6 -11   6 21.9478 2.19463   4
   6 -11  -6 20.4191 1.53725   4
   6 -11  -6 22.2999 2.16226   2
   6 -11  -5 12.2082 1.71152   2
  -6 -11   5 9.40743 1.57360   4
   6 -11  -5 8.73804 1.04648   4
  -6 -11   5 11.2888 1.49662   1
   6 -11  -4 11.6936 1.63945   2
  -6 -11   4 11.1065 1.55069   1
  -6 -11   4 18.1825 1.88020   4
   6 -11  -4 12.3889 0.94988   4
   6 -11  -3 19.6687 1.82209   2
  -6 -11   3 19.1024 1.74520   1
   6 -11  -3 15.4494 0.85735   4
  -6 -11   3 15.4021 1.75160   3
   6 -11  -2 21.2810 1.85020   2
  -6 -11   2 22.3192 1.96245   3
  -6 -11   1 29.1943 2.11074   1
   6 -11  -1 34.4812 2.25342   2
  -6 -11   1 31.0677 2.18923   3
  -6 -11   0 57.1632 2.90787   1
   6 -11   0 59.9382 2.94174   2
  -6 -11   0 58.9497 2.05124   2
  -6 -11   0 55.4284 2.86157   3
  -6 -11  -1 42.4484 2.52318   1
  -6 -11  -1 40.4794 2.39150   3
  -6 -11  -1 39.1389 1.64480   2
  -6 -11  -2 15.9110 1.69586   1
   6 -11   2 15.6194 0.95198   4
  -6 -11  -2 13.4370 1.45965   3
  -6 -11  -2 18.5363 1.13908   2
  -6 -11  -3 14.7966 1.15831   2
  -6 -11  -3 17.6902 1.62436   1
   6 -11   3 13.9147 1.09446   4
  -6 -11  -3 13.2973 1.42294   3
  -6 -11  -4 28.6647 2.00876   1
  -6 -11  -4 27.4334 1.63816   2
  -6 -11  -4 27.9721 1.90815   3
  -6 -11  -5 53.4367 2.48670   2
   6 -11   5 55.5873 2.50949   4
  -6 -11  -5 56.1424 2.80748   1
  -6 -11  -6 16.6205 1.60742   2
  -6 -11  -6 16.1855 1.60980   1
  -6 -11  -7 22.5091 1.87317   2
  -6 -11  -7 21.0060 2.43271   4
  -6 -11  -7 20.8984 1.72737   1
  -6 -11  -8 17.0623 1.84492   2
  -6 -11  -8 17.8968 2.38011   4
   6 -10 -11 1.55100 1.66828   4
   6 -10 -10 3.97655 1.64654   4
   6 -10  -9 9.66016 1.66253   4
  -6 -10   8 2.08112 1.27361   1
   6 -10  -8 2.09295 1.30315   4
  -6 -10   7 3.02151 1.28769   1
  -6 -10   7 4.81949 1.65267   4
   6 -10  -7 3.62843 1.20415   4
   6 -10  -6 11.5894 1.77059   2
   6 -10  -6 12.1827 1.28382   4
  -6 -10   6 13.1314 1.85944   4
  -6 -10   6 12.8120 1.55556   1
   6 -10  -5 24.1044 2.09566   2
  -6 -10   5 22.0522 1.86074   1
  -6 -10   5 21.0825 1.95808   4
   6 -10  -5 20.2440 1.35837   4
   6 -10  -4 19.7076 1.92467   2
  -6 -10   4 21.8687 1.80843   1
  -6 -10   4 20.8807 1.92972   4
   6 -10  -4 17.3767 1.07583   4
  -6 -10   4 17.1099 1.81362   3
   6 -10  -3 31.5657 2.18183   2
  -6 -10   3 29.5896 2.03890   1
   6 -10  -3 24.2949 1.03467   4
  -6 -10   3 31.1885 2.22822   3
   6 -10  -2 40.9517 2.44841   2
  -6 -10   2 35.5538 2.35410   3
  -6 -10   1 151.726 5.36315   1
   6 -10  -1 154.810 5.41923   2
  -6 -10   1 156.395 5.46780   3
  -6 -10   0 13.3319 1.53447   1
   6 -10   0 13.9988 1.54914   2
  -6 -10   0 11.1257 0.92215   2
  -6 -10   0 11.5036 1.44831   3
  -6 -10  -1 144.973 5.10970   1
  -6 -10  -1 144.056 4.22252   2
  -6 -10  -1 134.798 4.99878   3
  -6 -10  -2 53.5344 2.72967   1
  -6 -10  -2 49.3535 2.04819   2
  -6 -10  -2 49.5251 2.58041   3
  -6 -10  -3 2.89218 1.08999   1
  -6 -10  -3 2.73896 0.79460   2
  -6 -10  -4 30.6184 2.07236   1
  -6 -10  -4 27.8875 1.71117   2
  -6 -10  -5 3.19947 1.03654   1
  -6 -10  -5 3.98103 1.08053   2
  -6 -10  -6 0.08537 0.86383   1
  -6 -10  -6 0.32151 0.97753   2
  -6 -10  -7 1.24605 0.92984   1
  -6 -10  -7 1.54355 1.10469   2
  -6 -10  -7 1.22624 1.54332   4
  -6 -10  -8 26.1890 2.73140   4
   6  -9 -11 2.32159 1.75579   4
   6  -9 -10 4.09667 1.65227   4
  -6  -9   9 15.0536 1.71699   1
   6  -9  -9 12.0758 1.77557   4
  -6  -9   8 18.2883 1.78652   1
   6  -9  -8 17.8221 1.77351   4
  -6  -9   7 28.7859 2.11671   1
  -6  -9   7 33.1314 2.58088   4
   6  -9  -7 27.9469 1.96270   4
   6  -9  -7 32.4466 2.49045   2
  -6  -9   6 34.9281 2.26561   1
  -6  -9   6 33.7176 2.41395   4
   6  -9  -6 36.0916 1.96449   4
   6  -9  -6 37.6758 2.59439   2
  -6  -9   5 36.6041 2.32659   1
  -6  -9   5 41.6708 2.51243   4
   6  -9  -5 38.2518 1.83311   4
   6  -9  -5 42.9446 2.61121   2
   6  -9  -4 19.3593 1.84760   2
  -6  -9   4 18.4080 1.71735   1
  -6  -9   4 14.6291 1.64142   4
   6  -9  -4 16.1476 1.03575   4
  -6  -9   4 17.2390 1.80308   3
   6  -9  -3 21.4084 1.84532   2
  -6  -9   3 19.5198 1.65561   1
   6  -9  -3 19.5746 0.83632   4
  -6  -9   3 21.1456 1.85020   3
   6  -9  -2 7.12842 1.25809   2
  -6  -9   2 7.20985 1.29232   3
  -6  -9   1 13.2494 1.46756   1
   6  -9  -1 11.3372 1.43222   2
  -6  -9   1 10.0270 0.99752   2
  -6  -9   1 7.86295 1.33028   3
  -6  -9   0 48.1592 2.66045   1
   6  -9   0 51.0980 2.70401   2
  -6  -9   0 46.3514 2.59588   3
  -6  -9   0 44.7290 1.94691   2
  -6  -9  -1 82.1028 3.44627   1
  -6  -9  -1 78.6514 3.39903   3
  -6  -9  -1 76.8620 2.75920   2
  -6  -9  -2 30.3458 1.59140   2
  -6  -9  -2 27.9741 1.96901   1
  -6  -9  -3 46.5959 2.11139   2
  -6  -9  -3 43.8132 2.46847   1
  -6  -9  -4 44.7729 2.21330   2
  -6  -9  -4 47.5406 2.53113   1
  -6  -9  -5 68.4145 2.96804   2
  -6  -9  -5 65.7926 3.06601   1
  -6  -9  -6 68.9520 3.14254   2
  -6  -9  -6 67.6554 3.09386   1
  -6  -9  -7 18.9812 1.80056   2
  -6  -9  -7 20.0169 2.23729   4
  -6  -9  -7 17.1154 1.58559   1
  -6  -9  -8 22.9889 2.50702   4
   6  -8 -11 5.04654 1.79872   4
   6  -8 -10 1.75036 1.55694   4
  -6  -8   9 1.23799 1.11722   1
   6  -8  -9 1.76622 1.38212   4
  -6  -8   8 11.7358 1.57135   1
   6  -8  -8 12.2282 1.61001   4
   6  -8  -7 7.77029 1.78060   2
  -6  -8   7 6.20639 1.25305   1
   6  -8  -7 5.52834 1.23641   4
  -6  -8   7 6.82802 1.60903   4
   6  -8  -6 1.47833 1.21109   2
  -6  -8   6 1.77132 1.06895   1
   6  -8  -6 2.82369 0.99583   4
  -6  -8   6 1.27250 1.21600   4
  -6  -8   5 16.6670 1.57720   1
  -6  -8   5 17.2244 1.75639   4
   6  -8  -5 19.0112 1.29429   4
   6  -8  -5 20.0043 1.89675   2
   6  -8  -4 39.3520 2.49116   2
  -6  -8   4 36.5656 2.18273   1
  -6  -8   4 35.0426 2.23980   4
   6  -8  -4 35.2341 1.50916   4
  -6  -8   4 35.9487 2.41812   3
   6  -8  -3 30.4079 2.12023   2
  -6  -8   3 28.2732 1.95759   1
   6  -8  -3 24.6228 0.95102   4
  -6  -8   3 31.2240 2.11699   3
   6  -8  -2 70.6688 3.20558   2
  -6  -8   2 68.8557 3.24153   3
  -6  -8   1 60.3875 2.91883   1
   6  -8  -1 64.4295 3.02879   2
  -6  -8   1 61.8481 2.41331   2
  -6  -8   1 62.8950 3.01158   3
  -6  -8   0 124.301 4.44666   1
   6  -8   0 116.237 4.38126   2
  -6  -8   0 114.355 4.37571   3
  -6  -8   0 113.970 3.69807   2
  -6  -8  -1 100.618 3.93192   1
  -6  -8  -1 99.8357 3.36254   2
  -6  -8  -2 30.4619 2.03798   1
  -6  -8  -2 31.7895 1.68881   2
  -6  -8  -3 64.4867 3.02023   1
  -6  -8  -3 64.4934 2.66229   2
  -6  -8  -4 2.24974 0.94282   1
  -6  -8  -4 4.19480 0.98325   2
  -6  -8  -5 7.67125 1.21206   1
  -6  -8  -5 10.5231 1.30566   2
  -6  -8  -6-0.08290 0.89638   1
  -6  -8  -6 1.04639 0.99166   2
  -6  -8  -6 2.35369 1.25541   4
  -6  -8  -7 16.5975 2.06926   4
  -6  -8  -7 19.9679 1.66697   1
  -6  -8  -8 16.4012 2.21049   4
   6  -7 -11 6.24991 1.89710   4
   6  -7 -10 8.31218 1.75281   4
  -6  -7   9 18.0733 1.65814   1
   6  -7  -9 17.6286 1.97051   4
  -6  -7   8 19.4666 1.70147   1
   6  -7  -8 17.9646 1.80264   4
  -6  -7   8 18.9668 2.10063   4
  -6  -7   7 48.8841 2.52082   1
   6  -7  -7 47.0135 2.47134   4
  -6  -7   7 47.9419 2.80983   4
   6  -7  -7 42.0044 2.82062   2
  -6  -7   6 37.6790 2.26093   1
   6  -7  -6 37.9815 2.01623   4
  -6  -7   6 40.3307 2.55879   4
   6  -7  -6 40.4592 2.65772   2
  -6  -7   5 24.7165 1.87465   1
  -6  -7   5 27.3342 1.97530   4
   6  -7  -5 24.8826 1.47509   4
   6  -7  -5 27.4477 2.17280   2
   6  -7  -4 37.2564 2.38018   2
  -6  -7   4 43.4816 2.30456   1
  -6  -7   4 37.7723 2.20459   4
   6  -7  -4 35.8081 1.55157   4
   6  -7  -3 31.5317 2.13874   2
  -6  -7   3 33.3813 2.07716   1
  -6  -7   3 34.0936 2.05854   4
  -6  -7   3 36.8638 2.26230   3
   6  -7  -2 15.1862 1.51333   2
  -6  -7   2 15.7730 1.59936   3
  -6  -7   2 14.6851 1.20324   2
  -6  -7   1 10.8139 1.40671   1
   6  -7  -1 10.8203 1.30955   2
  -6  -7   1 10.2547 1.02616   2
  -6  -7   1 9.95128 1.35154   3
  -6  -7   0 32.4109 2.02728   1
   6  -7   0 28.4009 1.91473   2
  -6  -7   0 29.2178 1.60232   2
  -6  -7   0 28.3223 1.94186   3
  -6  -7  -1 46.4973 2.46333   1
  -6  -7  -1 46.4362 2.08126   2
  -6  -7  -2 32.4173 1.77120   2
  -6  -7  -2 35.0205 2.11328   1
  -6  -7  -3 32.0321 1.79858   2
  -6  -7  -3 30.2068 1.98204   1
  -6  -7  -4 34.5325 1.95696   2
  -6  -7  -4 30.5511 1.99948   1
  -6  -7  -5 81.7846 3.36151   2
  -6  -7  -5 77.3206 3.31222   1
  -6  -7  -6 49.9526 2.68854   2
  -6  -7  -6 45.0208 2.82295   4
  -6  -7  -6 46.3845 2.47207   1
  -6  -7  -7 50.2512 3.15568   4
  -6  -7  -7 48.1594 2.53106   1
  -6  -7  -8 14.7290 2.09145   4
  -6  -7  -8 11.1924 1.40276   1
  -6  -7  -9 4.60594 1.80391   4
   6  -6 -11 5.88654 1.98707   4
   6  -6 -10 4.00711 1.60641   4
  -6  -6   9 6.72799 1.23842   1
   6  -6  -9 7.93577 1.59840   4
  -6  -6   8 3.43478 1.16776   1
  -6  -6   8 4.46403 1.54284   4
   6  -6  -8 4.07893 1.34537   4
  -6  -6   7 3.34402 1.08751   1
  -6  -6   7 7.27339 1.48665   4
   6  -6  -7 4.52972 1.12860   4
   6  -6  -7 4.35058 1.39461   2
   6  -6  -6 11.6485 1.60060   2
  -6  -6   6 14.1512 1.46781   1
   6  -6  -6 11.7795 1.23175   4
  -6  -6   6 13.1490 1.61424   4
   6  -6  -5 12.8287 1.57103   2
  -6  -6   5 11.1751 1.27133   1
   6  -6  -5 11.1822 1.03965   4
  -6  -6   5 9.39270 1.39515   4
  -6  -6   5 11.6533 1.54916   3
   6  -6  -4 17.5306 1.64824   2
  -6  -6   4 18.5321 1.57272   1
   6  -6  -4 16.7861 1.03746   4
  -6  -6   4 17.6961 1.60329   4
   6  -6  -3 82.7007 3.50785   2
  -6  -6   3 84.9631 3.43965   1
  -6  -6   3 83.8875 3.28844   4
  -6  -6   3 83.9883 3.56556   3
   6  -6  -2 31.3919 2.08393   2
  -6  -6   2 32.3078 1.80549   2
  -6  -6   2 33.6250 2.13141   3
  -6  -6   1 87.7873 3.58866   1
   6  -6  -1 96.9406 3.70829   2
  -6  -6   1 89.8525 3.70266   3
  -6  -6   1 95.2042 3.30172   2
  -6  -6   0 73.5916 3.10196   1
   6  -6   0 73.1240 3.13800   2
  -6  -6   0 69.2601 2.70527   2
  -6  -6  -1 79.3689 3.29068   1
  -6  -6  -1 77.1312 2.91014   2
  -6  -6  -2 140.303 4.80665   1
  -6  -6  -2 136.407 4.46510   2
  -6  -6  -3 12.2524 1.34837   1
  -6  -6  -3 13.3550 1.23853   2
  -6  -6  -4 39.3625 2.23992   1
  -6  -6  -4 38.5847 2.16240   2
  -6  -6  -5 2.73344 0.95584   1
  -6  -6  -5 2.91700 0.96871   2
  -6  -6  -6 1.77274 0.92898   1
  -6  -6  -6 3.44948 1.03594   2
  -6  -6  -6 2.31915 1.19004   4
  -6  -6  -7 4.64319 1.42653   4
  -6  -6  -7 4.64854 1.02721   1
  -6  -6  -8 30.9019 2.62558   4
  -6  -6  -8 27.2532 1.88133   1
  -6  -6  -9 4.23662 1.75452   4
   6  -5 -11 2.36181 1.64613   4
   6  -5 -10 8.42602 1.76448   4
  -6  -5   9 8.01980 1.17652   1
   6  -5  -9 10.8335 1.70776   4
  -6  -5   8 38.9929 2.14325   1
  -6  -5   8 38.7831 2.63624   4
   6  -5  -8 33.9040 2.33630   4
  -6  -5   7 32.9360 1.93768   1
   6  -5  -7 27.3499 1.91823   4
  -6  -5   7 30.8025 2.22970   4
   6  -5  -7 31.2291 2.36253   2
  -6  -5   6 14.2088 1.37967   1
   6  -5  -6 18.2895 1.44627   4
  -6  -5   6 16.7295 1.62341   4
  -6  -5   6 17.7023 1.77520   3
   6  -5  -6 15.7246 1.75287   2
  -6  -5   5 46.6651 2.31303   1
   6  -5  -5 42.0165 1.93460   4
  -6  -5   5 47.4994 2.44207   4
  -6  -5   5 38.4949 2.43153   3
   6  -5  -5 43.4893 2.54300   2
  -6  -5   4 33.0600 2.02620   1
   6  -5  -4 31.6841 1.44312   4
  -6  -5   4 34.7111 2.00076   4
   6  -5  -4 37.6269 2.25806   2
   6  -5  -3 38.4077 2.21624   2
  -6  -5   3 34.9248 2.01606   1
  -6  -5   3 35.0492 1.95639   4
   6  -5  -2 29.1561 1.89536   2
  -6  -5   2 25.3724 1.89415   3
  -6  -5   2 30.8539 1.73696   2
   6  -5  -1 30.6910 1.90922   2
  -6  -5   1 27.5133 1.61111   2
  -6  -5   0 19.8615 1.63380   1
   6  -5   0 23.7266 1.63569   2
  -6  -5   0 20.4541 1.44451   2
  -6  -5  -1 52.0199 2.31875   2
  -6  -5  -1 53.8833 2.61137   1
  -6  -5  -2 27.7274 1.69006   2
  -6  -5  -2 29.2369 1.92624   1
  -6  -5  -3 51.9703 2.46680   2
  -6  -5  -3 58.5347 2.69768   1
  -6  -5  -4 77.8800 3.19650   2
  -6  -5  -4 74.6283 3.20164   1
  -6  -5  -5 50.5917 2.62840   2
  -6  -5  -5 51.2729 2.76786   4
  -6  -5  -5 47.5797 2.49525   1
  -6  -5  -6 71.6149 3.37705   2
  -6  -5  -6 79.6101 3.67290   4
  -6  -5  -6 71.3233 3.14421   1
  -6  -5  -7 33.4579 2.50752   4
  -6  -5  -7 28.1258 1.92683   1
  -6  -5  -8 6.79187 1.59731   4
  -6  -5  -8 7.28563 1.25894   1
  -6  -5  -9 9.83687 2.04650   4
   6  -4 -11 11.5764 2.02540   4
   6  -4 -10 4.28566 1.62748   4
  -6  -4   9 3.50312 1.02614   1
   6  -4  -9 2.85279 1.38245   4
  -6  -4   8 4.30861 1.06703   1
  -6  -4   8 5.60132 1.55933   4
   6  -4  -8 3.31421 1.25318   4
  -6  -4   7 2.81631 0.99008   1
   6  -4  -7 2.81986 1.09102   4
  -6  -4   7 2.89048 1.25766   4
   6  -4  -7 1.49216 1.23261   2
  -6  -4   6 0.87309 0.82839   1
  -6  -4   6 1.14034 1.00457   4
   6  -4  -6 0.90154 0.86414   4
   6  -4  -6 2.27020 1.17941   2
  -6  -4   6-0.28940 1.07493   3
   6  -4  -5 7.80433 1.41263   2
  -6  -4   5 8.30969 1.15488   1
  -6  -4   5 9.05342 1.29824   4
   6  -4  -5 10.4729 1.05254   4
  -6  -4   5 10.9461 1.42427   3
  -6  -4   4 30.3255 1.85756   1
   6  -4  -4 28.2671 1.37134   4
  -6  -4   4 28.1548 1.78027   4
   6  -4  -4 29.9776 2.00814   2
   6  -4  -3 36.7009 2.17046   2
  -6  -4   3 40.3359 2.13439   1
  -6  -4   3 33.6645 1.88515   4
  -6  -4   3 38.0826 2.08718   2
  -6  -4   2 79.3973 3.36194   1
   6  -4  -2 95.8118 3.62879   2
  -6  -4   2 93.5097 3.40847   2
  -6  -4   2 94.3068 3.68538   3
   6  -4  -1 46.0546 2.32586   2
  -6  -4   1 45.0915 2.15704   2
  -6  -4   0 108.341 3.92706   1
  -6  -4   0 103.724 3.67520   2
  -6  -4  -1 101.665 3.83617   1
  -6  -4  -1 104.503 3.67739   2
  -6  -4  -2 47.1372 2.44967   1
  -6  -4  -2 50.4871 2.32784   2
  -6  -4  -3 87.2795 3.54320   1
  -6  -4  -3 89.8266 3.46823   2
  -6  -4  -4 7.24810 1.16986   1
  -6  -4  -4 5.17500 0.99535   2
  -6  -4  -5 2.56033 0.95778   1
  -6  -4  -5 1.95415 0.89630   2
  -6  -4  -5 3.39044 1.07642   4
  -6  -4  -6 9.87257 1.36920   2
  -6  -4  -6 9.32494 1.49578   4
  -6  -4  -6 9.18915 1.26054   1
  -6  -4  -7 16.8968 1.87882   4
  -6  -4  -7 17.6452 1.60167   1
  -6  -4  -8 4.22946 1.48388   4
  -6  -4  -8 4.31305 1.14460   1
  -6  -4  -9 38.6547 3.02125   4
   6  -3 -11 8.16229 1.95898   4
   6  -3 -10 10.8570 1.88552   4
  -6  -3   9 36.8798 1.90727   1
   6  -3  -9 34.3571 2.50599   4
  -6  -3   9 35.4698 2.48565   4
  -6  -3   8 17.0778 1.38423   1
   6  -3  -8 18.0667 1.80502   4
  -6  -3   8 17.8040 1.79680   4
   6  -3  -8 16.5622 1.86761   2
  -6  -3   7 13.4327 1.33348   1
  -6  -3   7 17.4935 1.73126   4
   6  -3  -7 15.5614 1.57336   4
   6  -3  -7 16.5496 1.75354   2
  -6  -3   6 21.5043 1.53351   1
   6  -3  -6 19.2187 1.48934   4
  -6  -3   6 20.7411 1.72557   4
  -6  -3   6 19.4692 1.77459   3
   6  -3  -6 21.2976 1.85253   2
  -6  -3   5 34.3476 1.96320   1
   6  -3  -5 37.6270 1.83219   4
  -6  -3   5 40.9820 2.14126   4
  -6  -3   5 38.4983 2.27702   3
   6  -3  -5 34.7250 2.29609   2
  -6  -3   4 42.3927 2.17321   1
  -6  -3   4 43.5773 2.11867   4
  -6  -3   4 40.0304 2.31922   3
  -6  -3   3 30.1834 1.84269   1
  -6  -3   3 34.2983 1.76953   4
  -6  -3   3 33.1520 1.96336   2
  -6  -3   2 7.44533 1.10114   1
  -6  -3   2 7.85366 1.07911   2
  -6  -3   1 14.4726 1.30409   2
  -6  -3   0 43.6105 2.32328   1
  -6  -3   0 43.7022 2.15679   2
  -6  -3  -1 55.1019 2.45121   2
  -6  -3  -1 52.0378 2.50811   1
  -6  -3  -2 49.9172 2.38120   2
  -6  -3  -2 53.6118 2.55254   1
  -6  -3  -3 42.5877 2.21491   2
  -6  -3  -3 41.4559 2.26201   1
  -6  -3  -4 29.2099 1.93330   2
  -6  -3  -4 31.6643 1.93856   4
  -6  -3  -4 32.7108 1.95830   1
  -6  -3  -5 42.4113 2.44004   2
  -6  -3  -5 41.2251 2.43057   4
  -6  -3  -5 45.2568 2.35658   1
  -6  -3  -6 81.6651 3.66593   2
  -6  -3  -6 82.0544 3.65800   4
  -6  -3  -6 77.7306 3.34717   1
  -6  -3  -7 47.5068 2.87857   4
  -6  -3  -7 47.1884 2.51498   1
  -6  -3  -8 17.5117 2.04536   4
  -6  -3  -8 11.6211 1.45538   1
  -6  -3  -9 2.66531 1.69521   4
   6  -2 -11 0.66561 1.61336   4
   6  -2 -10 6.85535 1.63991   4
  -6  -2   9 6.29393 1.01485   1
   6  -2  -9 4.17878 1.53212   4
  -6  -2   9 7.23655 1.65805   4
  -6  -2   8 1.56009 0.86075   1
   6  -2  -8 2.82138 1.27700   4
  -6  -2   8 2.41353 1.22097   4
  -6  -2   7 6.01695 1.00543   1
  -6  -2   7 8.54864 1.46122   4
   6  -2  -7 7.85607 1.32090   4
  -6  -2   6 68.5835 2.81972   1
  -6  -2   6 73.0340 3.04911   4
   6  -2  -6 68.1501 2.89987   4
  -6  -2   6 69.3285 3.20726   3
  -6  -2   5 37.2435 1.97852   1
   6  -2  -5 35.9374 1.84075   4
  -6  -2   5 36.3079 1.99954   4
  -6  -2   5 34.7141 2.15228   3
  -6  -2   4 29.7022 1.79505   1
  -6  -2   4 29.2324 1.69834   4
  -6  -2   4 30.9393 1.99661   3
  -6  -2   3 120.095 4.11769   1
  -6  -2   3 120.608 3.83826   4
  -6  -2   3 113.946 4.20585   2
  -6  -2   2 54.3029 2.56467   1
  -6  -2   2 53.7090 2.16858   4
  -6  -2   2 56.0957 2.56714   2
  -6  -2   1 151.391 4.91215   2
  -6  -2   0 39.8706 2.16513   1
  -6  -2   0 44.8165 2.15715   2
  -6  -2  -1 44.9989 2.28739   2
  -6  -2  -1 51.5718 2.48312   1
  -6  -2  -2 46.8572 2.25754   2
  -6  -2  -2 39.9918 2.25560   1
  -6  -2  -3 26.5790 1.78362   2
  -6  -2  -3 25.7925 1.80548   1
  -6  -2  -4 16.9106 1.52800   2
  -6  -2  -4 17.4875 1.46412   4
  -6  -2  -4 16.4983 1.48256   1
  -6  -2  -5 3.38386 1.04272   2
  -6  -2  -5 4.58258 1.04355   4
  -6  -2  -5 4.03302 0.99907   1
  -6  -2  -6 43.5335 2.63354   2
  -6  -2  -6 44.7671 2.59586   4
  -6  -2  -6 44.3625 2.41071   1
  -6  -2  -7 7.29477 1.47333   4
  -6  -2  -7 8.44457 1.28519   1
  -6  -2  -8 32.7748 2.59167   4
  -6  -2  -8 33.2779 2.12230   1
  -6  -2  -9 7.99841 1.81685   4
   6  -1 -11 3.64463 1.76551   4
   6  -1 -10 13.4458 1.98726   4
  -6  -1   9 20.7569 1.33035   1
   6  -1  -9 19.9727 2.06237   4
  -6  -1   9 20.6713 2.01179   4
  -6  -1   8 26.5658 1.53370   1
   6  -1  -8 22.9903 2.00921   4
  -6  -1   8 23.2091 1.95304   4
  -6  -1   7 53.8843 2.30947   1
   6  -1  -7 53.2454 2.71393   4
  -6  -1   7 50.5121 2.63101   4
  -6  -1   6 104.977 3.68193   1
   6  -1  -6 101.416 3.84898   4
  -6  -1   6 108.588 3.93374   4
  -6  -1   6 109.619 4.17235   3
  -6  -1   5 49.2646 2.28533   1
  -6  -1   5 47.9146 2.26770   4
  -6  -1   5 48.5681 2.54893   3
  -6  -1   4 27.6172 1.69505   1
  -6  -1   4 25.4738 1.54801   4
  -6  -1   4 26.3602 1.84549   3
  -6  -1   3 12.5127 1.20965   1
  -6  -1   3 14.0975 1.08328   4
  -6  -1   3 15.7190 1.42516   2
  -6  -1   2 15.6795 1.36115   1
  -6  -1   2 14.1465 1.02053   4
  -6  -1   2 16.3066 1.44823   2
   6  -1  -1 30.7846 1.83856   2
  -6  -1   1 27.0166 1.79832   2
  -6  -1   0 51.7659 2.53814   1
   6  -1   0 54.8096 2.48764   2
  -6  -1   0 51.3740 2.45339   2
  -6  -1  -1 47.9337 2.36451   2
  -6  -1  -1 48.7688 2.44530   1
  -6  -1  -2 59.0766 2.70973   2
  -6  -1  -2 62.3327 2.79676   1
  -6  -1  -3 41.9394 2.27823   2
  -6  -1  -3 42.9244 2.05153   4
  -6  -1  -3 42.9919 2.26534   1
  -6  -1  -4 42.3673 2.35109   2
  -6  -1  -4 37.6605 2.07613   4
  -6  -1  -4 41.5061 2.26661   1
  -6  -1  -5 140.817 5.03130   2
  -6  -1  -5 128.268 4.65367   4
  -6  -1  -5 126.797 4.61835   1
  -6  -1  -6 46.1760 2.74898   2
  -6  -1  -6 49.1674 2.69505   4
  -6  -1  -6 45.7448 2.46339   1
  -6  -1  -7 50.3598 2.89592   4
  -6  -1  -7 46.8419 2.53467   1
  -6  -1  -8 6.00146 1.49697   4
  -6  -1  -8 6.50480 1.23314   1
  -6  -1  -9 4.31924 1.65041   4
  -6  -1 -10 5.58199 1.78509   4
   6   0 -11 17.5228 2.28715   4
   6   0 -10 10.8067 1.99379   4
  -6   0   9 3.94607 0.77347   1
   6   0  -9 3.78439 1.40331   4
  -6   0   9 4.21691 1.43799   4
  -6   0   8 3.15467 0.83425   1
   6   0  -8 7.87246 1.49614   4
  -6   0   8 7.29537 1.47246   4
   6   0  -8 7.16013 1.63364   2
  -6   0   7 22.3644 1.47276   1
   6   0  -7 27.6650 2.07191   4
  -6   0   7 27.7758 1.91781   4
  -6   0   7 26.2013 1.96007   3
   6   0  -7 32.6474 2.34690   2
  -6   0   6 87.9877 3.24377   1
   6   0  -6 87.0867 3.50682   4
  -6   0   6 96.2695 3.50330   4
  -6   0   6 89.8523 3.65942   3
   6   0  -6 88.5730 3.81604   2
  -6   0   5 115.954 3.85488   1
  -6   0   5 107.333 3.78185   4
  -6   0   5 112.398 4.16765   3
   6   0  -5 111.465 4.23966   2
  -6   0   4 106.755 3.78679   1
  -6   0   4 107.839 3.55104   4
   6   0  -4 112.641 4.13691   2
  -6   0   4 101.834 3.95811   3
  -6   0   4 116.651 4.26160   2
   6   0  -3 56.4100 2.60830   2
  -6   0   3 53.7138 2.48491   1
  -6   0   3 53.4029 2.09748   4
  -6   0   3 57.9238 2.73384   2
   6   0  -2 110.539 3.93375   2
  -6   0   2 111.543 3.86886   1
  -6   0   2 106.100 3.25217   4
  -6   0   2 107.847 3.97456   2
   6   0  -1 17.8584 1.45454   2
  -6   0   1 62.3678 2.44848   2
  -6   0   0 155.781 4.47795   2
  -6   0   0 161.760 4.51757   1
  -6   0  -1 90.1159 3.54938   2
  -6   0  -1 98.0968 3.60476   1
  -6   0  -2 41.7858 2.22984   2
  -6   0  -2 39.6568 1.80846   4
  -6   0  -2 40.0144 2.18229   1
  -6   0  -3 50.1369 2.57391   2
  -6   0  -3 55.8824 2.34088   4
  -6   0  -3 50.1830 2.55003   1
  -6   0  -4 17.9092 1.58943   2
  -6   0  -4 14.1596 1.32807   4
  -6   0  -4 11.7631 1.34711   1
  -6   0  -5 8.52069 1.35224   2
  -6   0  -5 8.86417 1.23762   4
  -6   0  -5 8.47940 1.17130   1
  -6   0  -6 15.1284 1.72407   2
  -6   0  -6 14.7473 1.63433   4
  -6   0  -6 15.7332 1.50815   1
  -6   0  -7 7.26397 1.43540   4
  -6   0  -7 9.85357 1.31507   1
  -6   0  -8 1.31790 1.27245   4
  -6   0  -8 1.20865 1.06492   1
  -6   0  -9 48.3870 3.20793   4
  -6   0 -10 12.2085 2.19148   4
   6   1 -11 5.83970 1.82709   4
   6   1 -10 14.2878 2.07312   4
  -6   1   9 22.5512 1.19844   1
   6   1  -9 17.2787 2.03493   4
  -6   1   9 20.6813 2.00319   4
  -6   1   8 26.7304 1.42870   1
   6   1  -8 26.5672 2.12867   4
  -6   1   8 26.5186 2.01051   4
   6   1  -8 25.9098 2.21268   2
  -6   1   7 54.8951 2.22198   1
   6   1  -7 52.4430 2.75283   4
  -6   1   7 48.5421 2.50965   4
  -6   1   7 55.2060 2.69773   3
   6   1  -7 51.0785 2.92195   2
  -6   1   6 111.778 3.77372   1
  -6   1   6 113.623 3.95257   4
  -6   1   6 110.412 4.15535   3
   6   1  -6 113.584 4.40430   2
  -6   1   5 48.0611 2.22169   1
  -6   1   5 51.8381 2.22241   4
   6   1  -5 50.6768 2.59244   2
  -6   1   5 47.9416 2.46438   3
  -6   1   4 28.7320 1.68772   1
  -6   1   4 27.3097 1.47685   4
  -6   1   4 26.9994 1.93851   2
  -6   1   4 31.7791 1.92707   3
   6   1  -4 32.3147 1.98144   2
  -6   1   3 13.6506 1.28970   1
  -6   1   3 15.8470 0.98326   4
  -6   1   3 12.1483 1.35597   2
   6   1  -3 16.6600 1.42297   2
   6   1  -2 3.42105 0.85410   2
  -6   1   2 15.2863 1.29080   1
  -6   1   2 13.8340 0.81010   4
  -6   1   2 15.5749 1.36009   2
  -6   1   1 25.1634 0.92116   4
  -6   1   1 28.6122 1.77056   2
  -6   1   0 48.5099 2.18258   2
   6   1   0 0.06349 0.56758   2
  -6   1  -1 46.4040 2.41250   2
  -6   1  -1 50.7007 2.44977   1
  -6   1  -2 58.0690 2.71646   2
  -6   1  -2 53.6669 2.13476   4
  -6   1  -2 60.5404 2.69418   1
  -6   1  -3 38.0233 2.25281   2
  -6   1  -3 36.4245 1.80627   4
  -6   1  -3 39.2835 2.17461   1
  -6   1  -4 42.8780 2.45014   2
  -6   1  -4 41.4005 2.07789   4
  -6   1  -4 39.3993 2.21799   1
  -6   1  -5 134.617 5.14772   2
  -6   1  -5 134.342 4.76410   4
  -6   1  -5 140.908 4.84812   1
  -6   1  -6 45.7216 2.85246   2
  -6   1  -6 50.5390 2.56683   1
  -6   1  -6 49.1193 2.65551   4
  -6   1  -7 44.2309 2.44796   1
  -6   1  -7 41.3022 2.62532   4
  -6   1  -8 6.16833 1.27883   1
  -6   1  -8 5.16586 1.49751   4
  -6   1  -9 4.81424 1.62466   4
  -6   1 -10 7.28223 1.88150   4
   6   2 -11 2.25636 1.69173   4
   6   2 -10 8.61557 1.79992   4
  -6   2   9 3.67380 0.63982   1
   6   2  -9 5.90156 1.65053   4
  -6   2   9 5.60531 1.52040   4
  -6   2   8 1.82404 0.68817   1
  -6   2   8 2.41751 1.18236   4
   6   2  -8 4.12582 1.34877   4
   6   2  -8 3.86031 1.37965   2
  -6   2   7 7.45437 0.92934   1
  -6   2   7 7.52973 1.26366   4
  -6   2   7 8.37321 1.30096   3
   6   2  -7 7.24356 1.46533   2
  -6   2   6 69.0701 2.67383   1
   6   2  -6 72.4094 2.84236   1
  -6   2   6 67.1832 2.79108   4
  -6   2   6 68.8402 2.98738   3
   6   2  -6 67.2975 3.22668   2
  -6   2   5 34.7960 1.79228   1
   6   2  -5 30.8499 1.82109   1
  -6   2   5 33.5904 1.70441   4
   6   2  -5 35.1254 2.18166   2
  -6   2   5 35.6039 2.02169   3
  -6   2   4 28.0135 1.65410   1
   6   2  -4 29.4002 1.77119   1
  -6   2   4 28.0114 1.42604   4
  -6   2   4 30.6933 2.08755   2
   6   2  -4 31.1273 1.95424   2
  -6   2   3 124.572 4.20019   1
  -6   2   3 121.490 3.57518   4
  -6   2   3 129.103 4.57267   2
   6   2  -3 126.523 4.34367   2
  -6   2   2 52.7373 2.05943   1
  -6   2   2 50.0522 1.18651   4
  -6   2   2 59.5367 2.40994   2
  -6   2   1 140.640 1.60726   4
  -6   2   1 152.739 3.69372   2
  -6   2   0 43.9240 2.05634   2
   6   2   0 0.18313 0.59810   2
  -6   2  -1 48.4398 2.43123   2
  -6   2  -1 43.3950 1.59173   4
  -6   2  -2 42.5027 2.36978   2
  -6   2  -2 42.0224 1.73981   4
  -6   2  -3 24.7726 1.86455   2
  -6   2  -3 22.2032 1.40092   4
  -6   2  -4 17.0114 1.74133   2
  -6   2  -4 17.2005 1.34282   4
  -6   2  -5 2.18498 1.12171   2
  -6   2  -5 3.10927 0.93095   4
  -6   2  -6 45.6716 2.86753   2
  -6   2  -6 46.4373 2.53916   4
  -6   2  -6 43.9038 2.43712   1
  -6   2  -7 7.96112 1.40374   4
  -6   2  -7 7.04323 1.25052   1
  -6   2  -8 32.8048 2.50103   4
  -6   2  -8 35.8136 2.25739   1
  -6   2  -9 8.36786 1.70040   4
  -6   2  -9 9.34084 1.44941   1
  -6   2 -10 18.7670 2.38198   4
   6   3 -11 4.70225 1.84212   4
   6   3 -10 10.2802 1.96462   4
  -6   3   9 28.4725 1.13637   1
  -6   3   8 17.8516 1.09774   1
   6   3  -8 20.0415 1.42771   1
  -6   3   8 17.6893 1.67594   4
   6   3  -8 14.9590 1.80635   2
   6   3  -7 15.5439 1.35460   1
  -6   3   7 13.1354 1.06641   1
  -6   3   7 13.5055 1.39316   4
  -6   3   7 12.9572 1.39151   3
   6   3  -7 15.7352 1.72955   2
  -6   3   6 16.6191 1.24008   1
   6   3  -6 17.7756 1.41978   1
  -6   3   6 16.1417 1.37698   4
  -6   3   6 16.2651 1.46677   3
   6   3  -6 15.0275 1.57464   2
  -6   3   5 35.8617 1.84308   1
   6   3  -5 37.0733 1.99574   1
  -6   3   5 40.0972 1.84308   4
   6   3  -5 38.4148 2.21435   2
  -6   3   5 36.1959 2.04282   3
  -6   3   4 41.2684 2.02277   1
   6   3  -4 42.2373 2.12629   1
  -6   3   4 39.2290 1.66913   4
  -6   3   4 40.7805 2.43229   2
   6   3  -4 41.9231 2.24660   2
   6   3  -3 29.8197 1.87231   1
  -6   3   3 28.6938 1.74059   1
  -6   3   3 29.7633 1.23174   4
   6   3  -3 33.8496 1.89157   2
  -6   3   3 34.4479 2.12788   2
   6   3  -2 0.31360 0.55651   2
  -6   3   2 6.76174 1.04408   1
   6   3  -2 7.04243 1.09817   1
  -6   3   2 6.30379 0.42434   4
  -6   3   2 8.46284 1.24714   2
  -6   3   1 15.7587 1.39305   1
  -6   3   1 14.6192 1.52162   2
  -6   3   0 43.3623 2.33863   2
  -6   3  -1 54.0060 2.57483   2
  -6   3  -1 48.6104 1.62705   4
  -6   3  -2 50.6036 2.60633   2
  -6   3  -2 50.9525 1.89359   4
  -6   3  -3 45.5428 2.48440   2
  -6   3  -3 40.3029 1.83397   4
  -6   3  -4 29.7961 2.12952   2
  -6   3  -4 28.2632 1.66181   4
  -6   3  -5 39.4366 2.56063   2
  -6   3  -5 36.7446 2.09073   4
  -6   3  -6 79.5846 3.86280   2
  -6   3  -6 82.5891 3.50686   4
  -6   3  -7 48.1791 3.10280   2
  -6   3  -7 46.2752 2.73843   4
  -6   3  -8 10.9872 1.67901   4
  -6   3  -8 14.6291 1.57497   1
  -6   3  -9 3.99367 1.53159   4
  -6   3  -9 4.84714 1.32290   1
  -6   3 -10 2.69648 1.68439   4
   6   4  -9 4.35329 1.02798   1
  -6   4   9 1.53491 0.34624   1
  -6   4   8 3.54650 0.68362   1
   6   4  -8 6.26980 1.13030   1
   6   4  -8 6.28273 1.50625   2
  -6   4   7 1.31436 0.68482   1
   6   4  -7 3.08049 0.94006   1
   6   4  -7 2.36660 1.18761   2
  -6   4   7 2.37375 0.94858   3
   6   4  -6 0.62422 0.81671   1
  -6   4   6 0.90118 0.73807   1
   6   4  -6 0.35513 0.93415   2
  -6   4   6 1.02828 0.85404   3
   6   4  -5 10.3870 1.21745   1
  -6   4   5 8.61977 1.03994   1
   6   4  -5 8.69195 1.24446   2
  -6   4   5 7.48464 1.10478   3
  -6   4   4 29.7847 1.71005   1
   6   4  -4 27.2723 1.78976   1
  -6   4   4 30.5886 2.11734   2
   6   4  -4 29.5790 1.87110   2
  -6   4   3 39.2881 1.80733   1
   6   4  -3 35.2676 1.91262   1
  -6   4   3 37.8244 2.12489   2
   6   4  -2 98.3241 3.75346   1
  -6   4   2 97.2262 3.54945   1
  -6   4   2 102.044 3.90042   2
   6   4  -1 43.3216 2.24709   1
  -6   4   1 44.7112 2.39250   2
  -6   4   0 91.0624 3.65974   2
  -6   4  -1 104.001 3.94092   2
  -6   4  -1 95.1833 2.63273   4
  -6   4  -2 51.8148 2.67072   2
  -6   4  -2 50.2847 1.83282   4
  -6   4  -3 91.5115 3.73311   2
  -6   4  -3 78.8415 2.82908   4
  -6   4  -4 3.99424 1.21173   2
  -6   4  -4 5.63613 0.93451   4
  -6   4  -5 2.83554 1.16074   2
  -6   4  -5 3.77496 0.96596   4
  -6   4  -6 7.69742 1.57352   2
  -6   4  -6 11.4384 1.39874   4
  -6   4  -7 19.1842 2.17736   2
  -6   4  -7 17.1050 1.78942   4
  -6   4  -8 3.64878 1.38939   4
  -6   4  -9 35.4019 2.71617   4
  -6   4 -10 14.7599 2.24392   4
   6   5  -9 11.3640 1.28189   1
  -6   5   8 34.4679 1.48084   1
   6   5  -8 40.3186 2.16606   1
   6   5  -8 42.3976 2.66521   2
   6   5  -7 31.9085 1.93661   1
  -6   5   7 25.5345 1.43779   1
  -6   5   7 30.5899 1.82651   3
   6   5  -7 33.4649 2.26774   2
  -6   5   6 15.8940 1.22610   1
   6   5  -6 17.2618 1.50025   1
  -6   5   6 15.6319 1.35046   3
   6   5  -6 16.3053 1.64264   2
  -6   5   5 46.6072 2.13579   1
   6   5  -5 49.7250 2.45704   1
   6   5  -5 45.0188 2.39147   2
  -6   5   5 42.6787 2.20603   3
   6   5  -4 37.6148 2.14836   1
  -6   5   4 39.7448 1.96627   1
  -6   5   4 37.0500 2.30853   2
   6   5  -4 38.1527 2.09069   2
   6   5  -3 35.2612 1.91636   1
  -6   5   3 36.7183 1.73829   1
  -6   5   3 32.8220 2.01610   2
   6   5  -2 26.4561 1.80774   1
  -6   5   2 25.1721 1.90310   2
   6   5  -1 29.8292 1.84017   1
  -6   5   1 26.5723 1.96973   2
  -6   5   0 22.0945 1.70257   2
   6   5   0 20.8168 1.61575   1
  -6   5  -1 51.1842 2.63348   2
  -6   5  -2 29.4961 2.05397   2
  -6   5  -2 26.4431 1.20268   4
  -6   5  -3 56.5580 2.84316   2
  -6   5  -3 52.9979 2.10915   4
  -6   5  -4 77.8263 3.62638   2
  -6   5  -4 76.9987 2.91491   4
  -6   5  -5 57.9918 3.15223   2
  -6   5  -5 51.6939 2.52867   4
  -6   5  -6 68.8450 3.66362   2
  -6   5  -6 71.0115 3.18444   4
  -6   5  -7 32.4813 2.61962   2
  -6   5  -7 34.5778 2.32591   4
  -6   5  -8 4.81720 1.66059   2
  -6   5  -8 6.05861 1.49342   4
  -6   5  -9 8.64158 1.73978   4
  -6   5 -10 2.48678 1.72180   4
   6   6 -10 2.91828 0.97291   1
   6   6  -9 8.47839 1.29663   1
   6   6  -8 4.59156 1.16686   1
  -6   6   8 2.32121 0.60223   1
   6   6  -8 3.83441 1.38892   2
   6   6  -7 5.07894 1.13687   1
  -6   6   7 3.38971 0.76825   1
   6   6  -7 6.17224 1.37347   2
  -6   6   7 4.45901 1.02659   3
  -6   6   6 12.6843 1.13120   1
   6   6  -6 11.6452 1.37868   1
  -6   6   6 10.9553 1.18797   3
   6   6  -6 11.3170 1.40559   2
  -6   6   5 11.5569 1.13678   1
   6   6  -5 13.1967 1.42242   1
  -6   6   5 10.2888 1.15338   3
   6   6  -5 10.6881 1.30783   2
  -6   6   4 15.9970 1.29550   1
   6   6  -4 13.8695 1.44057   1
   6   6  -4 15.9302 1.41674   2
   6   6  -3 92.5219 2.97949   1
  -6   6   3 84.0739 3.08930   2
   6   6  -2 35.3170 2.20287   1
  -6   6   2 36.7684 2.21884   2
   6   6  -1 100.022 3.76287   1
  -6   6   1 88.7704 3.75558   2
  -6   6   0 66.1863 3.10230   2
   6   6   0 68.9838 3.02937   1
  -6   6  -1 75.7786 3.36880   2
  -6   6  -2 134.736 4.85176   2
  -6   6  -2 126.582 3.59945   4
  -6   6  -3 17.4259 1.67659   2
  -6   6  -3 14.1096 1.01664   4
  -6   6  -4 36.7283 2.45148   2
  -6   6  -4 37.2802 1.88753   4
  -6   6  -5 3.74850 1.28818   2
  -6   6  -5 2.44180 0.90004   4
  -6   6  -6 5.42115 1.48075   2
  -6   6  -6 3.67715 1.06974   4
  -6   6  -7 5.99429 1.62034   2
  -6   6  -7 5.83887 1.29414   4
  -6   6  -8 32.3589 2.77365   2
  -6   6  -8 25.3360 2.24474   4
  -6   6  -9 2.61287 1.50913   4
  -6   6 -10 13.0209 2.14086   4
   6   7 -10 10.3323 1.38460   1
   6   7  -9 21.1188 1.74320   1
  -6   7   8 18.1643 1.01859   1
   6   7  -8 22.0185 1.77649   1
   6   7  -8 20.2449 1.99163   2
  -6   7   7 41.4237 1.80111   1
   6   7  -7 45.8571 2.41049   1
  -6   7   7 39.5503 1.99042   3
   6   7  -7 41.1072 2.50419   2
   6   7  -6 39.3413 2.26725   1
  -6   7   6 35.5817 1.79065   1
  -6   7   6 36.1636 1.91429   3
   6   7  -6 35.8050 2.20126   2
   6   7  -5 28.8246 1.99739   1
[truncated: 174,161 more chars]
