# Supplementary material for: Crystal structure of (1,4,7,10,13,16-hexa­oxa­cycloocta­decane-κ6O)potassium-μ-oxalato-tri­phenylstannate(IV), the first reported 18-crown-6-stabilized potassium salt of tri­phenyl­oxalatostannate
Source: Acta Crystallogr E Crystallogr Commun. 2024 Aug 13;80(Pt 9):951–5. doi: 10.1107/S2056989024007758 (PMC11389670; doi:10.1107/S2056989024007758)
Supplement: Supplementary file 2 [file e-80-00951-Isup3.mol]

Song-crownether-01.cdx
  ChemDraw07022417192D

 45 54  0  0  0  0  0  0  0  0999 V2000
    2.5584   -1.7280    0.0000 C   0  0  0  0  0  0  0  0  0  0  0  0
    2.1459   -1.0136    0.0000 C   0  0  0  0  0  0  0  0  0  0  0  0
    1.3209   -1.0136    0.0000 C   0  0  0  0  0  0  0  0  0  0  0  0
    0.9084   -1.7280    0.0000 C   0  0  0  0  0  0  0  0  0  0  0  0
    1.3209   -2.4425    0.0000 C   0  0  0  0  0  0  0  0  0  0  0  0
    2.1459   -2.4425    0.0000 C   0  0  0  0  0  0  0  0  0  0  0  0
    0.0834   -1.7280    0.0000 Sn  0  0  0  0  0  0  0  0  0  0  0  0
   -0.9084   -1.7280    0.0000 C   0  0  0  0  0  0  0  0  0  0  0  0
   -1.3209   -1.0136    0.0000 C   0  0  0  0  0  0  0  0  0  0  0  0
   -2.1459   -1.0136    0.0000 C   0  0  0  0  0  0  0  0  0  0  0  0
   -2.5584   -1.7280    0.0000 C   0  0  0  0  0  0  0  0  0  0  0  0
   -2.1459   -2.4425    0.0000 C   0  0  0  0  0  0  0  0  0  0  0  0
   -1.3209   -2.4425    0.0000 C   0  0  0  0  0  0  0  0  0  0  0  0
    0.0834   -2.5530    0.0000 C   0  0  0  0  0  0  0  0  0  0  0  0
   -0.6311   -2.9655    0.0000 C   0  0  0  0  0  0  0  0  0  0  0  0
   -0.6311   -3.7905    0.0000 C   0  0  0  0  0  0  0  0  0  0  0  0
    0.0834   -4.2030    0.0000 C   0  0  0  0  0  0  0  0  0  0  0  0
    0.7979   -3.7905    0.0000 C   0  0  0  0  0  0  0  0  0  0  0  0
    0.7979   -2.9655    0.0000 C   0  0  0  0  0  0  0  0  0  0  0  0
    0.6668   -1.1447    0.0000 O   0  0  0  0  0  0  0  0  0  0  0  0
   -0.5000   -1.1447    0.0000 O   0  0  0  0  0  0  0  0  0  0  0  0
    0.6668   -0.3197    0.0000 C   0  0  0  0  0  0  0  0  0  0  0  0
   -0.5000   -0.3197    0.0000 C   0  0  0  0  0  0  0  0  0  0  0  0
    1.2501    0.2637    0.0000 O   0  0  0  0  0  0  0  0  0  0  0  0
   -1.0833    0.2637    0.0000 C   0  0  0  0  0  0  0  0  0  0  0  0
   -1.1902    0.2891    0.0000 O   0  0  0  0  0  0  0  0  0  0  0  0
   -0.0403    1.8566    0.0000 K   0  0  0  0  0  0  0  0  0  0  0  0
    0.3515    0.9532    0.0000 C   0  0  0  0  0  0  0  0  0  0  0  0
   -0.4735    0.9532    0.0000 C   0  0  0  0  0  0  0  0  0  0  0  0
   -0.8860    1.6677    0.0000 O   0  0  0  0  0  0  0  0  0  0  0  0
   -1.7110    1.6677    0.0000 C   0  0  0  0  0  0  0  0  0  0  0  0
   -2.2943    2.2511    0.0000 C   0  0  0  0  0  0  0  0  0  0  0  0
   -1.5799    3.4886    0.0000 C   0  0  0  0  0  0  0  0  0  0  0  0
    0.7640    1.6677    0.0000 O   0  0  0  0  0  0  0  0  0  0  0  0
    1.5890    1.6677    0.0000 C   0  0  0  0  0  0  0  0  0  0  0  0
    2.3035    2.0802    0.0000 C   0  0  0  0  0  0  0  0  0  0  0  0
    1.7201    3.4886    0.0000 C   0  0  0  0  0  0  0  0  0  0  0  0
   -0.7549    3.4886    0.0000 O   0  0  0  0  0  0  0  0  0  0  0  0
   -0.3424    4.2030    0.0000 C   0  0  0  0  0  0  0  0  0  0  0  0
    0.8951    3.4886    0.0000 O   0  0  0  0  0  0  0  0  0  0  0  0
    0.4826    4.2030    0.0000 C   0  0  0  0  0  0  0  0  0  0  0  0
    1.3673    2.4341    0.0000 O   0  0  0  0  0  0  0  0  0  0  0  0
   -1.3346    2.4960    0.0000 O   0  0  0  0  0  0  0  0  0  0  0  0
   -2.1632    2.9052    0.0000 C   0  0  0  0  0  0  0  0  0  0  0  0
    2.3035    2.9052    0.0000 C   0  0  0  0  0  0  0  0  0  0  0  0
  1  2  2  0      
  2  3  1  0      
  3  4  2  0      
  4  5  1  0      
  5  6  2  0      
  6  1  1  0      
  4  7  1  0      
  7  8  1  0      
  8  9  2  0      
  9 10  1  0      
 10 11  2  0      
 11 12  1  0      
 12 13  2  0      
 13  8  1  0      
  7 14  1  0      
 14 15  2  0      
 15 16  1  0      
 16 17  2  0      
 17 18  1  0      
 18 19  2  0      
 19 14  1  0      
  7 20  1  0      
  7 21  1  0      
 20 22  1  0      
 21 23  1  0      
 22 23  1  0      
 22 24  2  0      
 23 25  2  0      
 24 27  1  0      
 26 27  1  0      
 28 29  1  0      
 29 30  1  0      
 30 31  1  0      
 31 32  1  0      
 28 34  1  0      
 34 35  1  0      
 35 36  1  0      
 33 38  1  0      
 38 39  1  0      
 37 40  1  0      
 40 41  1  0      
 41 39  1  0      
 36 42  1  0      
 32 43  1  0      
 33 44  1  0      
 37 45  1  0      
 45 42  1  0      
 44 43  1  0      
 34 27  1  0      
 27 42  1  0      
 27 40  1  0      
 27 38  1  0      
 27 43  1  0      
 27 30  1  0      
M  END
