# Supplementary material for: Crystal structure of (1,4,7,10,13,16-hexa­oxa­cycloocta­decane-κ6O)potassium-μ-oxalato-tri­phenylstannate(IV), the first reported 18-crown-6-stabilized potassium salt of tri­phenyl­oxalatostannate
Source: Acta Crystallogr E Crystallogr Commun. 2024 Aug 13;80(Pt 9):951–5. doi: 10.1107/S2056989024007758 (PMC11389670; doi:10.1107/S2056989024007758)
Supplement: Supplementary file 3 [file e-80-00951-Isup4.hkl]

data_I                                                                          
_shelx_title ' sx22-17_mo_auto_a.res in P2(1)'                                  
_shelx_refln_list_code          4                                               
_shelx_F_calc_maximum      212.06                                               
_exptl_crystal_F_000       760.00                                               
_reflns_d_resolution_high  0.7700                                               
                                                                                
loop_                                                                           
 _space_group_symop_operation_xyz                                               
 'x, y, z'                                                                      
 '-x, y+1/2, -z'                                                                
                                                                                
_cell_length_a     9.4060                                                       
_cell_length_b    19.3779                                                       
_cell_length_c     9.4225                                                       
_cell_angle_alpha  90.000                                                       
_cell_angle_beta   97.925                                                       
_cell_angle_gamma  90.000                                                       
                                                                                
_shelx_F_squared_multiplier     1.000                                           
                                                                                
loop_                                                                           
 _refln_index_h                                                                 
 _refln_index_k                                                                 
 _refln_index_l                                                                 
 _refln_F_squared_calc                                                          
 _refln_F_squared_meas                                                          
 _refln_F_squared_sigma                                                         
 _refln_observed_status                                                         
   4 -23   0        414.67        507.03        52.57 o                         
   4 -22   0        339.31        304.76        43.64 o                         
   4 -21   0        410.86        436.34        46.22 o                         
   5 -21   0        143.42        148.95        34.36 o                         
   4 -20   0        968.82        900.42        57.69 o                         
   5 -20   0        283.86        295.68        36.97 o                         
   6 -20   0        320.52         14.50        18.48 o                         
   3 -19   0       1167.89       1266.44        79.63 o                         
   4 -19   0       1053.11       1132.24        63.18 o                         
   5 -19   0        128.64        102.15        28.50 o                         
   3 -18   0        575.57        551.89        54.87 o                         
   4 -18   0        960.61        885.47        41.98 o                         
   5 -18   0       1270.61          8.05        18.37 o                         
   7 -18   0        375.31        328.83        17.35 o                         
   2 -17   0       1239.62       1235.71        72.25 o                         
   3 -17   0       5205.56       5254.06       179.95 o                         
   4 -17   0        887.93        924.89        41.42 o                         
   5 -17   0        331.17        362.15        48.81 o                         
   6 -17   0        377.44        391.89        31.72 o                         
   8 -17   0        770.80        836.93        72.58 o                         
   2 -16   0        612.81        622.58        51.33 o                         
   3 -16   0        571.09        518.36        51.27 o                         
   4 -16   0       1048.30       1158.84        71.05 o                         
   5 -16   0       1183.91       1091.45        71.17 o                         
   6 -16   0        869.32        936.49        41.84 o                         
   7 -16   0        479.51        571.15        56.80 o                         
   8 -16   0        164.73        218.12        47.39 o                         
   9 -16   0        199.29        202.15        51.30 o                         
   2 -15   0       3578.03       3709.10       135.06 o                         
   3 -15   0       1423.08       1466.84        76.61 o                         
   4 -15   0       1317.62       1234.37        70.73 o                         
   5 -15   0        339.90        352.75        38.92 o                         
   6 -15   0        599.15        592.08        43.97 o                         
   7 -15   0        500.06        535.52        56.47 o                         
   8 -15   0        782.96        795.38        67.97 o                         
   9 -15   0        700.65        752.45        71.03 o                         
   2 -14   0       1298.76       1289.78        68.89 o                         
   3 -14   0        500.33        498.74        45.54 o                         
   4 -14   0       1142.54       1189.26        68.94 o                         
   5 -14   0       1613.63       1616.11        41.80 o                         
   6 -14   0       1730.30       1622.33        45.53 o                         
   7 -14   0        842.81        772.95        63.12 o                         
   8 -14   0        246.97        299.73        48.30 o                         
   9 -14   0        368.13        437.77        57.35 o                         
  10 -14   0        283.06        278.03        56.14 o                         
   1 -13   0        429.64        523.23        41.93 o                         
   2 -13   0       2561.28       2531.62        99.34 o                         
   3 -13   0       3460.82       3612.28       128.73 o                         
   4 -13   0       1732.05       1843.05        45.00 o                         
   5 -13   0        495.86        546.39        21.08 o                         
   6 -13   0        921.09        964.55        29.50 o                         
   7 -13   0        624.02        659.01        40.52 o                         
   8 -13   0        599.61        605.96        59.83 o                         
   9 -13   0        978.77        998.53        77.22 o                         
  10 -13   0        374.88        350.48        57.99 o                         
   1 -12   0       1371.23       1537.47        69.34 o                         
   2 -12   0       2737.50       2880.22       105.61 o                         
   3 -12   0        382.53        394.49        25.34 o                         
   4 -12   0       1600.00       1558.25        47.62 o                         
   5 -12   0        870.37        891.95        25.41 o                         
   6 -12   0       2604.69       2650.70        79.32 o                         
   7 -12   0        365.85        388.51        27.19 o                         
   8 -12   0         52.43         65.27        18.25 o                         
   9 -12   0        215.73        212.86        25.95 o                         
  10 -12   0        444.69        448.29        61.66 o                         
   1 -11   0        649.40        670.15        43.03 o                         
   2 -11   0       2367.95       2394.85        61.37 o                         
   3 -11   0       3162.98       3165.40        63.26 o                         
   4 -11   0       2849.65       2977.82        59.79 o                         
   5 -11   0        778.66        864.11        29.42 o                         
   6 -11   0       1746.55       1612.54        36.02 o                         
   7 -11   0        365.57        369.09        20.21 o                         
   8 -11   0        469.57        514.76        31.18 o                         
   9 -11   0        448.92        442.91        38.36 o                         
  10 -11   0        228.22        231.46        28.85 o                         
   1 -10   0       3977.81       4415.24       137.36 o                         
   2 -10   0        630.49        659.89        28.55 o                         
   3 -10   0        562.53        575.98        23.26 o                         
   4 -10   0       1322.64       1274.48        28.83 o                         
   5 -10   0       5303.75       5100.71        67.19 o                         
   6 -10   0        348.91        337.67        18.83 o                         
   7 -10   0        661.33        629.98        24.30 o                         
   8 -10   0        115.66        125.87        17.52 o                         
   9 -10   0        374.54        319.87        29.75 o                         
  10 -10   0        202.43        197.77        29.65 o                         
   1  -9   0       5468.74       5725.73       138.56 o                         
   2  -9   0       3216.49       3252.95        96.40 o                         
   3  -9   0       2989.47       3004.87        59.42 o                         
   4  -9   0       1564.88       1668.35        27.85 o                         
   5  -9   0        532.72        544.87        14.46 o                         
   6  -9   0       1238.24       1308.82        33.40 o                         
   7  -9   0       1526.55       1481.51        50.48 o                         
   8  -9   0        897.44        914.16        33.21 o                         
   9  -9   0        657.79        615.40        37.44 o                         
  10  -9   0        269.28        221.06        43.82 o                         
  11  -9   0         20.66          8.27        26.22 o                         
   1  -8   0       3771.97       3838.54        81.37 o                         
   2  -8   0       3147.87       3341.30        60.78 o                         
   3  -8   0        682.68        641.36        22.93 o                         
   4  -8   0       4290.11       4203.83        55.57 o                         
   5  -8   0       2114.07       2010.82        39.65 o                         
   6  -8   0       3243.89       3247.17        58.12 o                         
   7  -8   0        208.73        227.92        16.94 o                         
   8  -8   0        311.69        340.07        26.22 o                         
   9  -8   0        219.85        241.32        28.48 o                         
  10  -8   0        568.07        588.41        74.45 o                         
  11  -8   0        299.79        308.90        36.32 o                         
   1  -7   0        887.62        853.10        60.45 o                         
   2  -7   0       8121.69       8542.59       131.26 o                         
   3  -7   0       4544.27       4329.23        63.05 o                         
   4  -7   0       1848.97       1828.85        28.84 o                         
   5  -7   0        526.03        554.03        19.61 o                         
   6  -7   0        763.93        820.59        25.65 o                         
   7  -7   0        720.00        729.03        29.36 o                         
   8  -7   0       1739.28       1691.84        48.25 o                         
   9  -7   0        432.50        374.07        40.59 o                         
  10  -7   0        300.97        246.31        39.78 o                         
  11  -7   0        110.51         93.39        37.76 o                         
   1  -6   0       5917.44       6225.05       117.13 o                         
   2  -6   0       3690.64       3642.54        62.70 o                         
   3  -6   0       1412.68       1374.43        22.40 o                         
   4  -6   0        744.72        689.64        25.19 o                         
   5  -6   0       2925.69       2828.17        57.04 o                         
   6  -6   0       1994.82       1991.99        47.45 o                         
   7  -6   0        205.63        221.69        19.07 o                         
   8  -6   0        564.14        552.82        33.76 o                         
   9  -6   0        463.45        453.75        34.04 o                         
  10  -6   0        306.61        229.27        42.99 o                         
  11  -6   0        219.18        271.27        46.53 o                         
   1  -5   0       5043.23       5557.52        85.10 o                         
   2  -5   0       2449.60       2403.21        36.45 o                         
   3  -5   0       4230.88       4677.14        57.83 o                         
   4  -5   0       1575.76       1700.89        45.08 o                         
   5  -5   0       1298.20       1338.87        41.92 o                         
   6  -5   0        522.96        593.79        31.45 o                         
   7  -5   0       1092.23       1160.72        45.28 o                         
   8  -5   0       1573.97       1594.37        56.10 o                         
   9  -5   0       1005.27        954.77        45.80 o                         
  10  -5   0        339.08        348.07        46.24 o                         
  11  -5   0         20.04         15.62        36.37 o                         
   0  -4   0       8041.66       9003.15       156.98 o                         
   1  -4   0       8840.90       9665.71       149.91 o                         
   2  -4   0       2855.67       3017.14        52.51 o                         
   3  -4   0        279.87        363.64        14.76 o                         
   4  -4   0       3848.31       3964.78        84.32 o                         
   5  -4   0       1784.39       1757.60        69.32 o                         
   6  -4   0       2933.45       2939.72        74.47 o                         
   7  -4   0        742.98        732.33        35.33 o                         
   8  -4   0        163.09        171.83        24.11 o                         
   9  -4   0        282.77        286.05        26.10 o                         
  10  -4   0        853.01        909.39        66.52 o                         
  11  -4   0        400.65        388.06        53.82 o                         
   1  -3   0       3341.43       3517.04        54.78 o                         
   2  -3   0      10314.43      10800.53       190.14 o                         
   3  -3   0       2369.40       2409.21        53.77 o                         
   4  -3   0       3878.83       4009.49        85.46 o                         
   5  -3   0        914.64        885.48        33.65 o                         
   6  -3   0       1169.22       1211.63        43.87 o                         
   7  -3   0       1903.37       1963.14        60.79 o                         
   8  -3   0       1478.68       1373.10        43.32 o                         
   9  -3   0        729.44        652.75        32.77 o                         
  10  -3   0        270.16        251.08        44.34 o                         
  11  -3   0        102.29        106.49        42.89 o                         
  12  -3   0        397.27        347.00        56.35 o                         
   1  -2   0      18224.19      20018.39       341.95 o                         
   2  -2   0       1813.41       2086.11        44.46 o                         
   3  -2   0       2514.44       2743.44        59.75 o                         
   4  -2   0       2783.50       2849.73        65.81 o                         
   5  -2   0       5273.75       5003.77       136.11 o                         
   6  -2   0       1319.03       1179.36        68.63 o                         
   7  -2   0        781.60        843.10        31.60 o                         
   8  -2   0        167.75        185.38        29.97 o                         
   9  -2   0        536.35        520.63        30.47 o                         
  10  -2   0        309.68        325.85        48.94 o                         
  11  -2   0        479.02        471.81        58.73 o                         
  12  -2   0        550.99        610.72        66.20 o                         
   2  -1   0      19954.15      21498.71       369.54 o                         
   3  -1   0       5710.84       6164.67       117.96 o                         
   4  -1   0       4224.71       4478.23        93.93 o                         
   5  -1   0       2072.33       2170.46        58.38 o                         
   6  -1   0       1261.13       1462.35        39.93 o                         
   7  -1   0       2280.65       2296.36        55.24 o                         
   8  -1   0       1601.00       1651.41        47.75 o                         
   9  -1   0        621.69        598.21        38.82 o                         
  10  -1   0        438.04        466.58        55.36 o                         
  11  -1   0        162.28        151.08        45.06 o                         
  12  -1   0         94.46         64.80        47.02 o                         
   2   0   0       6411.37       6579.62       120.11 o                         
   3   0   0        842.25        925.00        29.11 o                         
   4   0   0       5079.96       5364.88       109.09 o                         
   5   0   0       1933.79       1869.50        53.11 o                         
   6   0   0       4798.98       4406.96        88.26 o                         
   7   0   0       2081.47       2019.06        59.23 o                         
   8   0   0        114.46        148.86        24.25 o                         
   9   0   0        164.91        198.42        36.49 o                         
  10   0   0        822.24        746.18        32.15 o                         
  11   0   0        601.58        731.91        70.27 o                         
  12   0   0        265.73        370.85        59.93 o                         
   2   1   0      19751.90      20703.51       506.27 o                         
   3   1   0       5663.47       5963.00       164.31 o                         
   4   1   0       4244.87       4422.90       139.33 o                         
   5   1   0       2065.78       2211.54        59.93 o                         
   6   1   0       1252.49        886.83       672.23 o                         
   7   1   0       2236.33       2248.31        66.74 o                         
   8   1   0       1588.46       1562.50        57.01 o                         
   9   1   0        586.27        559.47        36.03 o                         
  10   1   0        462.50        418.18        32.47 o                         
  11   1   0        163.54        222.32        50.13 o                         
  12   1   0         90.69         87.76        48.22 o                         
   1   2   0      18497.12      20082.82       485.36 o                         
   2   2   0       1818.79       1974.47        64.67 o                         
   3   2   0       2607.78       2646.30        58.65 o                         
   4   2   0       2663.49       2753.68        64.50 o                         
   5   2   0       5260.98       5228.17       160.11 o                         
   6   2   0       1338.00        823.68       606.94 o                         
   7   2   0        731.23        723.37        22.19 o                         
   8   2   0        171.64        187.52        13.29 o                         
   9   2   0        525.46        463.83        31.35 o                         
  10   2   0        306.48        395.36        55.00 o                         
  11   2   0        490.51        501.75        60.69 o                         
  12   2   0        496.56        672.67        72.73 o                         
   2   3   0      10267.16      10325.45       183.48 o                         
   3   3   0       2213.97       2249.96        51.65 o                         
   4   3   0       3707.89       3794.67        82.18 o                         
   5   3   0        922.56        986.05        35.84 o                         
   6   3   0       1169.40       1203.37        64.90 o                         
   7   3   0       1921.21       1920.42        59.65 o                         
   8   3   0       1458.73       1510.60        55.20 o                         
   9   3   0        715.72        695.25        61.44 o                         
  10   3   0        227.58        214.68        47.44 o                         
  11   3   0         99.85         54.49        44.97 o                         
   2   4   0       2725.96       2707.17        72.05 o                         
   3   4   0        286.76        282.92        15.79 o                         
   4   4   0       3890.96       3960.98        95.99 o                         
   5   4   0       1614.70       1552.81        46.04 o                         
   6   4   0       2776.62       2527.12       101.56 o                         
   7   4   0        737.74        757.80        46.35 o                         
   8   4   0        169.08        210.75        26.05 o                         
   9   4   0        288.21        326.14        51.94 o                         
  10   4   0        862.72        877.43        74.66 o                         
  11   4   0        370.20        378.80        60.68 o                         
   1   5   0       5066.35       5148.58       139.45 o                         
   2   5   0       2537.81       2482.22        65.11 o                         
   3   5   0       4128.05       4243.10       113.58 o                         
   4   5   0       1484.04       1588.89        43.44 o                         
   5   5   0       1293.17       1168.90        70.01 o                         
   6   5   0        552.24        595.03        32.52 o                         
   7   5   0       1006.20        776.41       277.17 o                         
   8   5   0       1605.40       1576.56        56.52 o                         
   9   5   0       1054.33       1162.84        79.91 o                         
  10   5   0        340.55        380.81        56.91 o                         
  11   5   0         22.70         48.79        49.11 o                         
   0   6   0       2154.41       2423.07        66.33 o                         
   1   6   0       5856.54       5833.49       153.98 o                         
   2   6   0       3721.58       3144.17        98.42 o                         
   3   6   0       1416.66       1430.15        44.80 o                         
   4   6   0        763.73        702.69        33.54 o                         
   5   6   0       2876.93       2512.37       123.55 o                         
   6   6   0       1907.10       1877.32        60.15 o                         
   7   6   0        219.57        149.43        69.22 o                         
   8   6   0        587.78        675.68        60.82 o                         
   9   6   0        445.32        469.32        41.00 o                         
  10   6   0        321.37        426.79        60.26 o                         
  11   6   0        222.41        186.48        54.64 o                         
   1   7   0        911.25        888.90        26.68 o                         
   2   7   0       7926.83       8182.62       154.16 o                         
   4   7   0       1843.35       1806.08        58.39 o                         
   5   7   0        515.71        640.86        58.26 o                         
   6   7   0        740.98        836.13        34.20 o                         
   7   7   0        819.70        867.28        56.49 o                         
   8   7   0       1721.50       1745.44        93.02 o                         
   9   7   0        388.00        446.78        57.55 o                         
  10   7   0        306.65        291.37        55.32 o                         
  11   7   0        110.47        109.70        51.91 o                         
   0   8   0      13297.60      14176.68       346.88 o                         
   1   8   0       3755.89       4071.08        82.37 o                         
   2   8   0       3112.27       3297.86        72.94 o                         
   3   8   0        655.24        659.02        41.77 o                         
   8   8   0        315.70        376.25        34.20 o                         
   9   8   0        224.60        294.53        51.61 o                         
  10   8   0        560.10        621.14        68.56 o                         
  11   8   0        312.28        356.18        63.95 o                         
   1   9   0       5431.85       5571.84       108.78 o                         
   2   9   0       3300.32       3373.55        75.10 o                         
   3   9   0       2937.84       2775.74        97.51 o                         
   4   9   0       1581.69       1743.22        75.94 o                         
   5   9   0        546.83        552.92        46.26 o                         
   9   9   0        696.65        674.49        68.06 o                         
  10   9   0        272.73        265.96        56.39 o                         
   0  10   0       2999.52       3252.45        90.69 o                         
   1  10   0       4032.15       4214.68        87.04 o                         
   2  10   0        629.71        697.43        40.01 o                         
   3  10   0        543.54        530.65        38.88 o                         
   4  10   0       1372.12       1411.84        67.90 o                         
   5  10   0       5341.43       5147.13       168.13 o                         
   6  10   0        405.01        419.01        45.62 o                         
  10  10   0        192.28        278.97        56.05 o                         
   1  11   0        583.24        569.34        23.68 o                         
   2  11   0       2297.45       2237.14        80.12 o                         
   3  11   0       3288.05       3219.15       109.86 o                         
   4  11   0       2830.90       3095.99       112.92 o                         
   5  11   0        746.63        856.91        58.87 o                         
   6  11   0       1777.87       1876.10        92.45 o                         
   7  11   0        414.21        445.26        52.11 o                         
   8  11   0        450.42        440.79        59.53 o                         
   0  12   0       4182.21       4186.07       115.01 o                         
   1  12   0       1370.96       1327.96        53.14 o                         
   2  12   0       2726.08       2775.21        94.20 o                         
   3  12   0        403.75        384.55        35.90 o                         
   4  12   0       1560.83       1507.60        72.68 o                         
   5  12   0        772.36        806.70        56.45 o                         
   6  12   0       2609.91       2563.74       111.89 o                         
   7  12   0        358.06        380.88        52.20 o                         
   8  12   0         57.44         94.85        40.01 o                         
   9  12   0        201.39        209.64        50.96 o                         
   1  13   0        406.50        390.80        46.72 o                         
   2  13   0       2681.89       2407.51       146.14 o                         
   3  13   0       3577.04       3669.67       122.92 o                         
   4  13   0       1735.85       1982.12        86.54 o                         
   5  13   0        509.81        549.01        49.36 o                         
   6  13   0        989.87        979.04        68.98 o                         
   7  13   0        552.18        579.67        58.73 o                         
   8  13   0        593.83        541.54        63.10 o                         
   9  13   0        994.50        915.30        77.92 o                         
  10  13   0        374.47        325.59        63.16 o                         
   0  14   0       1447.02       1369.70        58.09 o                         
   1  14   0       4366.53       4444.18        58.88 o                         
   2  14   0       1321.62       1296.38        39.51 o                         
   3  14   0        459.10        443.44        39.73 o                         
   4  14   0       1229.58       1238.45        67.47 o                         
   5  14   0       1713.60       1731.04        85.26 o                         
   6  14   0       1601.90       1415.79        80.97 o                         
   7  14   0        937.50       1000.01        73.37 o                         
   8  14   0        255.97        270.19        51.45 o                         
   9  14   0        382.84        389.20        60.68 o                         
   1  15   0        421.31        366.81        57.32 o                         
   2  15   0       3540.00       3405.28        60.31 o                         
   3  15   0       1601.62       1501.57        43.23 o                         
   4  15   0       1361.35       1400.80        78.65 o                         
   5  15   0        324.15        343.93        32.48 o                         
   6  15   0        565.40        619.18        79.16 o                         
   7  15   0        558.59        544.46        42.66 o                         
   8  15   0        758.85        746.80        51.03 o                         
   9  15   0        725.13        784.18        53.20 o                         
   0  16   0       5240.80       5265.30       101.25 o                         
   1  16   0       1473.48       1400.55        33.18 o                         
   2  16   0        639.70        675.43        26.40 o                         
   3  16   0        553.23        567.16        28.18 o                         
   4  16   0       1029.41       1073.13        58.79 o                         
   5  16   0       1230.18       1249.11        62.14 o                         
   6  16   0        947.28        998.63        62.85 o                         
   7  16   0        465.23        455.49        40.46 o                         
   8  16   0        164.46        179.94        36.63 o                         
   9  16   0        196.43        356.18        60.78 o                         
   1  17   0        612.49        644.82        26.23 o                         
   2  17   0       1260.47       1250.08        33.29 o                         
   3  17   0       5155.79       5174.16       100.19 o                         
   4  17   0        900.90        941.22        45.98 o                         
   5  17   0        331.23        324.57        33.27 o                         
   6  17   0        384.59        435.80        38.83 o                         
   7  17   0        828.37        877.20        51.74 o                         
   8  17   0        783.57        843.10        54.16 o                         
   0  18   0       1969.79       2016.45        45.10 o                         
   1  18   0       2486.01       2474.33        49.12 o                         
   2  18   0       1261.03       1246.08        33.96 o                         
   3  18   0        578.10        536.30        32.04 o                         
   4  18   0        932.17        837.49        36.59 o                         
   5  18   0       1252.75       1539.76        79.32 o                         
   6  18   0        571.97        639.54        54.44 o                         
   7  18   0        364.75        409.16        40.47 o                         
   8  18   0         72.43        137.43        50.13 o                         
   1  19   0        850.33        857.75        27.02 o                         
   2  19   0       2375.64       2361.18        50.01 o                         
   3  19   0       1172.91       1149.47        56.28 o                         
   4  19   0       1038.67       1019.30        51.20 o                         
   5  19   0        127.74        128.95        23.39 o                         
   6  19   0        267.64        248.29        34.53 o                         
   7  19   0        287.76        267.22        38.78 o                         
   0  20   0       3246.17       3205.24        88.68 o                         
   1  20   0        742.36        759.87        23.40 o                         
   2  20   0        195.29        205.44        17.70 o                         
   3  20   0        164.14        179.80        22.05 o                         
   4  20   0        919.11        892.48        38.89 o                         
   5  20   0        268.52        301.73        27.53 o                         
   6  20   0        335.07        471.13        41.21 o                         
   7  20   0        213.75        162.00        47.94 o                         
   1  21   0        837.22        840.81        24.91 o                         
   2  21   0        672.61        679.58        27.14 o                         
   3  21   0        809.17        829.45        36.23 o                         
   4  21   0        398.99        372.63        29.80 o                         
   5  21   0        135.45        171.71        25.62 o                         
   6  21   0        110.26         89.29        24.75 o                         
   0  22   0        849.95        755.68        42.74 o                         
   1  22   0       1575.91       1551.48        34.52 o                         
   2  22   0        238.32        236.86        20.06 o                         
   3  22   0        240.16        213.79        24.42 o                         
   4  22   0        313.00        299.39        34.71 o                         
   5  22   0        718.54        770.97        61.51 o                         
   1  23   0         30.68         34.70        17.44 o                         
   2  23   0        585.87        542.10        23.14 o                         
   3  23   0        542.24        541.87        31.60 o                         
   4  23   0        401.60        404.43        30.41 o                         
   0  24   0       2984.97       2813.27        86.33 o                         
   1  24   0        523.49        420.07        26.49 o                         
   2  24   0         79.04         83.99        15.71 o                         
   3  24   0         60.31         33.11        20.06 o                         
   3 -23   1        587.59        623.76        59.92 o                         
   4 -23   1        456.77        450.96        52.37 o                         
   2 -22   1        309.54        335.45        48.26 o                         
   3 -22   1         85.00         80.83        36.30 o                         
   4 -22   1       1369.98       1292.79        74.44 o                         
  -5 -21   1        196.56        208.17        36.34 o                         
   3 -21   1        771.12        778.16        58.56 o                         
   4 -21   1        513.85        562.72        51.33 o                         
   5 -21   1        142.09        153.57        34.97 o                         
  -5 -20   1        872.21        773.04        51.87 o                         
   3 -20   1        961.74       1015.17        66.49 o                         
   4 -20   1        100.18         68.12        30.35 o                         
   5 -20   1        798.93        837.62        54.44 o                         
  -5 -19   1        540.58        510.79        42.21 o                         
   3 -19   1       2081.67       2275.09        72.16 o                         
   4 -19   1        489.23        575.51        48.21 o                         
   5 -19   1        116.90        127.72        30.58 o                         
  -7 -18   1        176.38        112.86         6.87 o                         
  -6 -18   1       1405.59       1385.03        57.28 o                         
  -4 -18   1        685.62        735.19        64.48 o                         
  -3 -18   1        540.41        573.87        57.06 o                         
   3 -18   1        370.85        331.63        30.04 o                         
   4 -18   1       2955.62       2785.79        79.07 o                         
   5 -18   1        421.48        491.38        39.60 o                         
   8 -18   1        173.46        150.44        44.94 o                         
  -9 -17   1        493.83        537.05        65.62 o                         
  -6 -17   1        328.99        308.92        28.42 o                         
  -5 -17   1        131.11        169.49        36.34 o                         
  -4 -17   1       3510.37       3573.70       140.35 o                         
  -3 -17   1        719.88        699.26        59.17 o                         
   2 -17   1       3276.87       3572.51       134.00 o                         
   3 -17   1       2149.58       2335.57        70.09 o                         
   4 -17   1        574.16        618.57        68.22 o                         
   5 -17   1        533.07        555.69        55.64 o                         
   6 -17   1        699.18        663.57        38.16 o                         
   7 -17   1        583.04        566.28        23.06 o                         
   8 -17   1        642.27        715.98        65.29 o                         
  -9 -16   1         80.22         11.66        43.67 o                         
  -8 -16   1        105.17        112.12        44.37 o                         
  -7 -16   1        543.13        541.11        58.56 o                         
  -6 -16   1        939.31        935.84        67.52 o                         
  -5 -16   1       1199.30       1250.28        52.50 o                         
  -4 -16   1        666.36        637.87        37.50 o                         
  -3 -16   1        376.09        371.64        38.44 o                         
  -2 -16   1        828.05        805.49        59.68 o                         
   2 -16   1        791.78        830.92        58.31 o                         
   3 -16   1        832.06        830.83        38.86 o                         
   4 -16   1        496.84        262.89       233.00 o                         
   5 -16   1       1231.22       1272.54        76.46 o                         
   6 -16   1        620.88        641.26        30.19 o                         
   7 -16   1        164.47        112.33        39.51 o                         
   8 -16   1        198.19        239.33        48.38 o                         
   9 -16   1        501.62        468.81        59.95 o                         
  -9 -15   1        682.53        626.66        66.24 o                         
  -8 -15   1        572.76        654.38        64.20 o                         
  -7 -15   1        235.47        257.63        32.47 o                         
  -6 -15   1        117.65         95.13        13.80 o                         
  -5 -15   1         35.97         57.01        25.78 o                         
  -4 -15   1       1795.44       1622.05        56.71 o                         
  -3 -15   1       2251.67       2332.29        67.02 o                         
  -2 -15   1        304.66        306.11        24.05 o                         
   2 -15   1       2695.61       2729.19       108.06 o                         
   3 -15   1       1498.76        940.57       718.11 o                         
   4 -15   1       1176.08       1150.34        68.32 o                         
   5 -15   1        351.34        391.31        31.74 o                         
   6 -15   1        556.94        519.83        24.00 o                         
   7 -15   1       1563.98       1454.41        83.31 o                         
   8 -15   1        554.09        585.40        59.25 o                         
   9 -15   1        166.99        205.85        48.00 o                         
 -10 -14   1        256.01        242.60        53.45 o                         
  -9 -14   1        183.98        165.26        47.26 o                         
  -8 -14   1        148.56        128.19        41.65 o                         
  -7 -14   1        592.48        650.85        41.72 o                         
  -6 -14   1       1545.63       1435.93        41.54 o                         
  -5 -14   1        514.19        525.21        85.91 o                         
  -4 -14   1        981.99        969.23        51.03 o                         
  -3 -14   1        301.90        295.67        25.29 o                         
  -2 -14   1       2099.74       2121.12       124.48 o                         
  -1 -14   1        777.12        804.77        38.54 o                         
   1 -14   1        987.32        885.95        54.93 o                         
   2 -14   1         99.03        123.14        29.13 o                         
   3 -14   1        214.30        246.60        37.11 o                         
   4 -14   1       1099.28       1020.27        62.96 o                         
   5 -14   1       1296.64       1394.71        38.69 o                         
   6 -14   1       1346.09       1396.23        37.33 o                         
   7 -14   1       1258.64       1282.40        77.05 o                         
   8 -14   1        253.23        267.23        47.53 o                         
   9 -14   1        521.64        452.39        57.94 o                         
 -10 -13   1        581.20        580.41        67.72 o                         
  -9 -13   1        856.59        786.53        70.70 o                         
  -8 -13   1        771.27        778.47        66.89 o                         
  -7 -13   1        292.39        309.48        26.64 o                         
  -6 -13   1        178.92        147.55        12.75 o                         
  -5 -13   1       1731.50       1774.89        49.34 o                         
  -4 -13   1       1603.47       1684.29        73.74 o                         
  -3 -13   1       3095.89       2990.78        76.96 o                         
  -2 -13   1        829.82        832.76        54.55 o                         
  -1 -13   1         83.25         77.84        16.42 o                         
   1 -13   1       1902.94       1958.90        81.42 o                         
   2 -13   1       3621.76       3968.89       134.05 o                         
   3 -13   1       1695.39       1715.81        78.13 o                         
   4 -13   1       1653.47       1804.29        44.50 o                         
   5 -13   1        349.20        382.91        21.03 o                         
   6 -13   1       1150.86       1156.76        39.05 o                         
   7 -13   1        916.69        799.42        27.48 o                         
   8 -13   1        709.29        713.22        40.05 o                         
   9 -13   1        600.70        611.71        63.41 o                         
  10 -13   1         15.10         15.12        40.70 o                         
 -10 -12   1         53.11         94.66        43.63 o                         
  -9 -12   1         11.45        -18.18        38.08 o                         
  -8 -12   1        272.18        278.34        45.31 o                         
  -7 -12   1        344.76        412.65        31.38 o                         
  -6 -12   1       1263.44       1314.58        43.83 o                         
  -5 -12   1       7271.13       7077.15       111.63 o                         
  -4 -12   1        553.09        566.15        32.38 o                         
  -3 -12   1       1713.98       1925.66        56.96 o                         
  -2 -12   1       1248.63       1400.69        44.27 o                         
  -1 -12   1       3906.72       3959.92       106.57 o                         
   0 -12   1       1574.66       1600.44        51.68 o                         
   1 -12   1       2732.87       2807.24       101.36 o                         
   2 -12   1       1115.99       1194.46        60.21 o                         
   3 -12   1        645.63        694.35        25.03 o                         
   4 -12   1       1393.08       1424.65        37.20 o                         
   5 -12   1       1906.24       1937.76        44.91 o                         
   6 -12   1       1435.07       1384.60        28.02 o                         
   7 -12   1        491.30        499.83        24.29 o                         
   8 -12   1        350.05        374.86        27.24 o                         
   9 -12   1       1023.13        939.30        57.64 o                         
  10 -12   1        531.52        495.17        63.90 o                         
 -10 -11   1        417.06        425.33        34.95 o                         
  -9 -11   1        733.91        812.50        54.97 o                         
  -8 -11   1        953.23       1019.14        51.51 o                         
  -7 -11   1        477.82        520.90        29.69 o                         
  -6 -11   1        944.02        877.44        38.18 o                         
  -5 -11   1       1460.12       1510.49        38.32 o                         
  -4 -11   1        825.78        831.67        30.25 o                         
  -3 -11   1       1503.50       1560.22        48.79 o                         
  -2 -11   1       1308.77       1429.17        60.49 o                         
  -1 -11   1        366.19        415.09        21.65 o                         
   0 -11   1        228.60        306.64        19.32 o                         
   1 -11   1       2960.79       3183.85       108.07 o                         
   2 -11   1       1903.72       1845.49        75.96 o                         
   3 -11   1       2657.41       2758.04        55.45 o                         
   4 -11   1       1053.13       1084.20        35.42 o                         
   5 -11   1        475.08        536.92        20.33 o                         
   6 -11   1       1060.98       1117.20        33.13 o                         
   7 -11   1        650.50        632.90        34.14 o                         
   8 -11   1        970.82        938.02        40.16 o                         
   9 -11   1        363.97        373.81        29.93 o                         
  10 -11   1         55.87         71.80        45.51 o                         
 -10 -10   1        283.23        299.70        35.08 o                         
  -9 -10   1          8.70         43.35        21.40 o                         
  -8 -10   1         25.05         39.19        17.07 o                         
  -7 -10   1        397.54        430.89        24.75 o                         
  -6 -10   1       4313.66       4282.19        86.78 o                         
  -5 -10   1       2121.16       1985.03        83.16 o                         
  -4 -10   1       1399.77       1404.29        39.14 o                         
  -3 -10   1        712.47        726.55        39.23 o                         
  -2 -10   1       5447.57       6116.53       138.23 o                         
  -1 -10   1       5573.44       6114.41       178.25 o                         
   0 -10   1       5138.26       5588.74       145.54 o                         
   1 -10   1        774.18        728.52        42.17 o                         
   2 -10   1        321.63        379.55        33.38 o                         
   3 -10   1        422.24        388.22        18.01 o                         
   4 -10   1       3411.23       3309.82        65.77 o                         
   5 -10   1       2910.07       2830.97        46.50 o                         
   6 -10   1       3892.99       3932.36        81.97 o                         
   7 -10   1        195.66        198.67        18.08 o                         
   8 -10   1        827.04        812.99        32.68 o                         
   9 -10   1        473.89        435.04        33.21 o                         
  10 -10   1        923.82        884.23        51.12 o                         
 -11  -9   1         86.39         93.07        34.33 o                         
 -10  -9   1        308.75        320.28        33.83 o                         
  -9  -9   1        874.00        879.51        44.08 o                         
  -8  -9   1       1881.31       1946.63        46.33 o                         
  -7  -9   1        694.38        632.90        24.95 o                         
  -6  -9   1        255.80        296.75        26.82 o                         
  -5  -9   1        404.24        451.58        23.99 o                         
  -4  -9   1       5875.75       5853.26       102.50 o                         
  -3  -9   1       4492.54       4664.61       102.36 o                         
  -2  -9   1       3409.27       3445.81       115.88 o                         
  -1  -9   1       1105.67       1129.88        52.92 o                         
   0  -9   1       3580.66       4174.39       111.28 o                         
   1  -9   1       3061.21       3310.26       105.92 o                         
   2  -9   1       8725.15       8913.88       137.62 o                         
   3  -9   1       3467.28       3382.69        55.58 o                         
   4  -9   1       2095.87       2279.85        38.61 o                         
   5  -9   1        666.35        700.88        18.72 o                         
   6  -9   1       2207.68       2189.45        50.49 o                         
   7  -9   1       1676.82       1659.65        45.27 o                         
   8  -9   1       1423.01       1431.78        43.86 o                         
   9  -9   1        383.99        369.37        30.94 o                         
  10  -9   1        184.91        163.51        29.55 o                         
  11  -9   1         50.36         60.66        27.29 o                         
 -11  -8   1        324.15        375.65        37.79 o                         
 -10  -8   1         72.11         75.72        26.16 o                         
  -9  -8   1        109.16        115.11        24.64 o                         
  -8  -8   1        784.95        773.04        28.92 o                         
  -7  -8   1        535.33        511.33        22.38 o                         
  -6  -8   1       1684.12       1729.56        38.92 o                         
  -5  -8   1       3340.55       3167.27        54.92 o                         
  -4  -8   1       1781.97       1840.23        45.02 o                         
  -3  -8   1       1640.19       1787.96        46.14 o                         
  -2  -8   1        837.56        850.69        32.97 o                         
  -1  -8   1      22528.16      23406.98       409.86 o                         
   0  -8   1       4866.66       5391.57       139.18 o                         
   1  -8   1       2093.04       2295.77        78.61 o                         
   2  -8   1       1706.03       1832.84        50.59 o                         
   3  -8   1       3305.90       3500.30        51.64 o                         
   4  -8   1       1429.47       1423.25        27.37 o                         
   5  -8   1       3432.22       3320.44        52.03 o                         
   6  -8   1       2806.08       2779.81        70.92 o                         
   7  -8   1       1228.59       1174.36        44.72 o                         
   8  -8   1        506.55        521.91        61.42 o                         
   9  -8   1        933.93        898.10        57.04 o                         
  10  -8   1        726.43        712.86        56.84 o                         
  11  -8   1        399.74        395.19        37.58 o                         
 -11  -7   1        102.50         71.89        30.04 o                         
 -10  -7   1        471.66        429.89        37.53 o                         
  -9  -7   1       1125.60       1054.40        48.99 o                         
  -8  -7   1       1391.87       1379.90        44.27 o                         
  -7  -7   1        512.34        536.07        23.31 o                         
  -6  -7   1        294.17        289.70        17.26 o                         
  -5  -7   1        937.57        974.76        26.32 o                         
  -4  -7   1       4885.03       4877.71        73.07 o                         
  -3  -7   1       7576.27       7869.19       125.57 o                         
  -2  -7   1       3174.51       3112.48        57.26 o                         
  -1  -7   1        885.66        914.41        28.85 o                         
   0  -7   1        480.35        490.94        17.70 o                         
   1  -7   1       9932.90      10597.38       186.63 o                         
   2  -7   1       4436.28       4303.55        59.42 o                         
   3  -7   1       4967.21       4992.41        69.62 o                         
   4  -7   1       3117.33       3308.43        57.22 o                         
   5  -7   1       1303.09       1365.90        42.72 o                         
   6  -7   1       1238.23       1289.38        44.12 o                         
   7  -7   1       3042.61       2957.81       106.87 o                         
   8  -7   1       1540.31       1495.83        54.01 o                         
   9  -7   1        531.18        505.69        46.64 o                         
  10  -7   1        189.88        161.20        35.55 o                         
  11  -7   1         27.33         40.82        33.95 o                         
 -11  -6   1        162.71        189.25        33.65 o                         
 -10  -6   1        338.15        343.64        37.28 o                         
  -9  -6   1         72.47         93.16        26.09 o                         
  -8  -6   1        154.92        174.02        19.73 o                         
  -7  -6   1       1086.01       1095.36        36.09 o                         
  -6  -6   1       2685.13       2572.20        58.10 o                         
  -5  -6   1       2040.28       1922.15        38.82 o                         
  -4  -6   1       1864.65       1887.56        36.41 o                         
  -3  -6   1       1580.35       1737.22        39.17 o                         
  -2  -6   1      11451.70      12414.83       184.02 o                         
  -1  -6   1       1728.06       1884.48        69.04 o                         
   0  -6   1       6755.81       7330.92       132.81 o                         
   1  -6   1       5055.12       5151.51        78.14 o                         
   2  -6   1       1318.99       1435.43        39.38 o                         
   3  -6   1       1018.00       1061.04        23.83 o                         
   4  -6   1       7970.12       8138.56       123.39 o                         
   5  -6   1       4226.01       4105.11       127.68 o                         
   6  -6   1       2136.46       2168.20        60.50 o                         
   7  -6   1        251.62        305.45        24.96 o                         
   8  -6   1        324.84        263.04        29.63 o                         
   9  -6   1        477.26        431.74        44.63 o                         
  10  -6   1        630.66        631.81        55.32 o                         
  11  -6   1        543.36        567.29        56.46 o                         
 -11  -5   1        167.54        183.16        43.66 o                         
 -10  -5   1        600.01        573.77        56.36 o                         
  -9  -5   1        981.88        929.45        63.08 o                         
  -8  -5   1       2194.74       2071.66        89.77 o                         
  -7  -5   1        689.98        710.69        35.22 o                         
  -6  -5   1        864.56        802.58        44.09 o                         
  -5  -5   1       2396.99       2239.70       125.39 o                         
  -4  -5   1       1691.27       1788.25        39.52 o                         
  -3  -5   1       6856.08       7119.83       100.56 o                         
  -2  -5   1       4305.75       4608.98        75.70 o                         
  -1  -5   1        531.13        538.53        20.35 o                         
   0  -5   1       3712.19       4284.68        80.20 o                         
   1  -5   1      10108.14      10489.33       186.02 o                         
   2  -5   1       2652.39       2954.80        48.58 o                         
   3  -5   1       4411.63       4423.67        70.49 o                         
   4  -5   1       3238.30       3281.63        73.33 o                         
   5  -5   1       2219.01       2277.75        59.63 o                         
   6  -5   1       1520.02       1466.88        48.12 o                         
   7  -5   1       1820.93       1769.56        56.98 o                         
   8  -5   1       1521.83       1511.61        54.44 o                         
   9  -5   1        527.80        572.76        37.66 o                         
  10  -5   1        134.77        203.73        38.89 o                         
  11  -5   1        163.22         91.47        39.86 o                         
 -12  -4   1        314.40        287.10        52.80 o                         
 -11  -4   1        480.17        462.24        56.08 o                         
 -10  -4   1        174.25        179.32        41.53 o                         
  -9  -4   1         72.51        112.49        25.35 o                         
  -8  -4   1        434.73        421.93        43.44 o                         
  -7  -4   1       1302.72       1266.51        63.82 o                         
  -6  -4   1       1348.86       1263.86        43.89 o                         
  -5  -4   1       2580.00       2638.23        89.78 o                         
  -4  -4   1       1206.54       1287.71        51.30 o                         
  -3  -4   1       2229.34       2349.79        59.83 o                         
  -2  -4   1       1641.71       1596.19        32.95 o                         
  -1  -4   1        106.60        105.47        11.66 o                         
   0  -4   1       9523.42      10485.69       182.77 o                         
   1  -4   1      20015.42      21299.67       366.10 o                         
   2  -4   1        633.66        702.10        16.80 o                         
   3  -4   1       5583.02       6143.29        93.76 o                         
   4  -4   1        968.97        967.86        57.38 o                         
   5  -4   1       5503.38       5225.76       110.90 o                         
   6  -4   1       3057.92       2862.94        73.67 o                         
   7  -4   1        744.01        700.82        35.65 o                         
   8  -4   1        590.24        640.56        43.74 o                         
   9  -4   1        925.23        912.41        82.37 o                         
  10  -4   1        789.03        896.18        66.59 o                         
  11  -4   1        357.06        391.60        53.09 o                         
 -12  -3   1         80.63         76.54        45.74 o                         
 -11  -3   1         54.54         40.10        38.46 o                         
 -10  -3   1        591.32        573.01        55.70 o                         
  -9  -3   1        880.36        874.96        98.24 o                         
  -8  -3   1        976.21        999.18        45.55 o                         
  -7  -3   1       1203.81       1193.52        63.57 o                         
  -6  -3   1        359.32        401.64        36.19 o                         
  -5  -3   1        978.44        920.47        46.45 o                         
  -4  -3   1       4846.82       4946.49       141.14 o                         
  -3  -3   1       3663.13       3738.84        77.38 o                         
  -2  -3   1       1668.07       1836.04        45.71 o                         
  -1  -3   1         18.83         28.87         7.40 o                         
   0  -3   1       2522.35       2684.49        52.21 o                         
   1  -3   1       9811.96      11020.11       272.91 o                         
   2  -3   1      12954.90      14015.72       199.65 o                         
   3  -3   1       4980.80       5289.57       103.71 o                         
   4  -3   1       4705.06       4689.09        97.92 o                         
   5  -3   1        674.83        737.59        31.58 o                         
   6  -3   1       1506.98       1488.84        48.65 o                         
   7  -3   1        763.57        790.19        52.38 o                         
   8  -3   1       1157.58       1080.73        46.77 o                         
   9  -3   1        460.88        457.97        73.98 o                         
  10  -3   1        185.88        204.82        42.15 o                         
  11  -3   1        108.59        129.96        43.55 o                         
 -12  -2   1        291.62        396.08        57.89 o                         
 -11  -2   1        276.66        281.26        50.99 o                         
 -10  -2   1        580.83        556.18        31.96 o                         
  -9  -2   1        264.47        254.21        32.48 o                         
  -8  -2   1        113.97        144.72        23.47 o                         
  -7  -2   1        733.39        690.19        35.03 o                         
  -6  -2   1       4351.09       4201.33       136.32 o                         
  -5  -2   1       1386.60       1408.22        62.41 o                         
  -4  -2   1       2511.72       2682.64        87.80 o                         
  -3  -2   1       1891.84       1895.57        63.45 o                         
  -2  -2   1        640.80        576.50        14.23 o                         
  -1  -2   1       2554.38       2659.06        53.08 o                         
   0  -2   1      16670.64      17738.67       424.74 o                         
   1  -2   1       5480.29       5873.59       149.14 o                         
   2  -2   1       3805.62       4094.58        63.59 o                         
   3  -2   1       1737.28       1902.67        46.20 o                         
   4  -2   1      10406.90      10331.66       193.34 o                         
   5  -2   1       2908.06       2768.58        69.00 o                         
   6  -2   1       1421.06       1338.72        91.20 o                         
   7  -2   1        744.15        734.93        37.09 o                         
   8  -2   1        542.11        519.68        34.07 o                         
   9  -2   1        346.74        389.92        34.35 o                         
  10  -2   1        806.82        850.65        66.77 o                         
  11  -2   1        588.55        695.35        66.55 o                         
 -12  -1   1        151.30        160.57        48.24 o                         
 -11  -1   1        378.07        376.33        56.69 o                         
 -10  -1   1        425.73        408.06        27.73 o                         
  -9  -1   1        770.68        748.19        28.89 o                         
  -8  -1   1       1593.92       1616.21        57.52 o                         
  -7  -1   1       1429.44       1487.78        77.81 o                         
  -6  -1   1        631.96        804.29        52.28 o                         
  -5  -1   1       1695.97       1715.73        70.12 o                         
  -4  -1   1       4126.63       4180.58       125.69 o                         
  -3  -1   1       5140.83       5044.49       296.79 o                         
  -2  -1   1      15120.40      15883.76       390.75 o                         
  -1  -1   1        903.87        853.04        20.93 o                         
   1  -1   1      13138.60      13932.86       338.51 o                         
   2  -1   1       3350.45       3486.02        69.23 o                         
   3  -1   1       7506.22       7753.72       145.39 o                         
   4  -1   1       3719.98       3799.14        83.38 o                         
   5  -1   1       1941.95       2016.50        56.48 o                         
   6  -1   1       1411.03       1341.53        47.17 o                         
   7  -1   1       1732.37       1657.85        56.32 o                         
   8  -1   1        892.42        868.79        76.50 o                         
   9  -1   1        663.60        658.78        40.75 o                         
  10  -1   1        204.44        233.53        24.44 o                         
  11  -1   1         30.73         50.41        42.41 o                         
 -12   0   1        391.83        441.48        63.31 o                         
 -11   0   1        636.17        698.89        66.80 o                         
 -10   0   1        114.79        102.75        16.31 o                         
  -9   0   1        128.70        150.20        14.98 o                         
  -8   0   1         68.09         62.66        13.36 o                         
  -7   0   1       2359.98       2487.17        70.57 o                         
  -6   0   1       1753.88       1177.51       617.60 o                         
  -5   0   1       2275.83       2359.85        88.09 o                         
  -4   0   1       1799.09       1995.13        73.79 o                         
  -3   0   1       2783.38       2697.42        85.25 o                         
  -2   0   1       8494.95       8634.95       320.57 o                         
  -1   0   1      15362.75      17428.91       242.56 o                         
   1   0   1      11606.16      12838.28       312.87 o                         
   2   0   1       5050.50       5242.27       140.27 o                         
   3   0   1        595.13        581.26        31.69 o                         
   4   0   1       1508.99       1577.60        44.65 o                         
   5   0   1       6417.18       6351.24       131.38 o                         
   6   0   1       2828.29       2614.58       110.74 o                         
   7   0   1         70.31         88.56        30.52 o                         
   8   0   1        880.70        963.63        52.10 o                         
   9   0   1        501.54        561.89        26.18 o                         
  10   0   1        999.41       1070.29       143.49 o                         
  11   0   1        590.06        745.84        70.66 o                         
 -12   1   1        139.08        223.96        54.82 o                         
 -11   1   1        358.53        354.58        56.84 o                         
 -10   1   1        448.77        363.11        38.10 o                         
  -9   1   1        788.78        789.86        27.74 o                         
  -8   1   1       1556.21       1487.82        33.46 o                         
  -7   1   1       1438.07       1505.53        60.95 o                         
  -6   1   1        620.28        720.85        47.85 o                         
  -5   1   1       1722.40       1709.86        42.39 o                         
  -4   1   1       4202.85       4233.00       163.29 o                         
  -3   1   1       5535.27       5863.15        89.48 o                         
  -2   1   1      15241.29      16341.68       231.30 o                         
  -1   1   1        884.31        804.53        23.61 o                         
   1   1   1      13453.79      14663.30       355.96 o                         
   2   1   1       3555.94       3989.44        76.59 o                         
   3   1   1       7556.25       7923.73       145.32 o                         
   4   1   1       3719.57       3951.54       122.54 o                         
   5   1   1       1945.78       2082.08        58.26 o                         
   6   1   1       1386.23       1349.13        59.62 o                         
   7   1   1       1725.17       1627.13        40.13 o                         
   8   1   1        919.21        869.84        29.53 o                         
   9   1   1        659.46        624.59        29.78 o                         
  10   1   1        206.63        234.53        33.55 o                         
  11   1   1         29.80         41.63        43.05 o                         
 -12   2   1        327.91        412.21        62.88 o                         
 -11   2   1        234.72        274.90        53.60 o                         
 -10   2   1        557.16        617.79        41.56 o                         
  -9   2   1        264.78        301.77        25.68 o                         
  -8   2   1        108.73        115.56        10.02 o                         
  -7   2   1        746.85        655.41        33.89 o                         
  -6   2   1       4371.26       3960.24       167.88 o                         
  -5   2   1       1406.66       1354.91        44.82 o                         
  -4   2   1       2423.44       2603.82        40.67 o                         
  -3   2   1       1894.47       2017.06        49.35 o                         
  -2   2   1        750.95        789.76        20.64 o                         
  -1   2   1       2404.58       2408.76        61.49 o                         
   0   2   1      16788.93      18872.74       456.91 o                         
   1   2   1       5220.12       5756.42       145.72 o                         
   2   2   1       3829.42       4150.14        79.71 o                         
   3   2   1       1663.69       1859.26        48.84 o                         
   4   2   1      10660.54      10666.29       193.44 o                         
   5   2   1       2956.19       2710.37        61.51 o                         
   6   2   1       1356.10       1249.59        70.00 o                         
   7   2   1        691.39        665.78        23.66 o                         
   8   2   1        533.40        519.28        21.88 o                         
   9   2   1        346.84        322.82        28.35 o                         
  10   2   1        746.64        690.70       113.09 o                         
  11   2   1        592.49        637.84        71.82 o                         
 -12   3   1         81.47        112.29        49.58 o                         
 -11   3   1         53.92         30.76        42.66 o                         
 -10   3   1        601.67        606.58        40.91 o                         
  -9   3   1        805.24        739.55        34.42 o                         
  -8   3   1       1026.61       1108.68        38.46 o                         
  -7   3   1       1212.15       1207.96        46.36 o                         
  -6   3   1        359.11        423.50        28.51 o                         
  -5   3   1        979.74        965.66        29.22 o                         
  -4   3   1       4923.26       5196.77       106.31 o                         
  -3   3   1       3487.25       3509.01        60.46 o                         
  -2   3   1       1518.18       1623.52        90.63 o                         
  -1   3   1         17.47         17.35        10.70 o                         
   1   3   1       9556.74      10253.00       253.86 o                         
   2   3   1      13433.78      14518.62       254.49 o                         
   3   3   1       4843.62       5020.93        96.77 o                         
   4   3   1       4674.38       4714.20        93.57 o                         
   5   3   1        693.32        691.62        23.87 o                         
   6   3   1       1528.57       1395.03        74.87 o                         
   7   3   1        719.12        684.39        36.55 o                         
   8   3   1       1195.13       1104.48        67.09 o                         
   9   3   1        460.33        369.53        39.41 o                         
  10   3   1        170.39        233.42        50.11 o                         
  11   3   1         97.83        114.43        48.40 o                         
 -11   4   1        530.30        514.01        63.51 o                         
 -10   4   1        174.57        195.77        51.08 o                         
  -9   4   1         72.20         99.97        20.58 o                         
  -8   4   1        439.49        450.83        26.33 o                         
  -7   4   1       1306.92       1256.88        38.04 o                         
  -6   4   1       1286.14       1220.62        45.46 o                         
  -5   4   1       2632.36       2664.71        76.75 o                         
  -4   4   1       1292.31       1332.54        77.39 o                         
  -3   4   1       2209.18       2311.10        79.48 o                         
  -2   4   1       1737.97       1857.62        54.97 o                         
   2   4   1        615.79        595.00        24.97 o                         
   3   4   1       5893.83       6371.40       131.21 o                         
   4   4   1        848.14        824.61        24.75 o                         
   5   4   1       5532.74       5345.05       105.33 o                         
   6   4   1       3049.92       2721.70       122.35 o                         
   7   4   1        728.46        543.99        71.97 o                         
   8   4   1        574.03        701.90        40.81 o                         
   9   4   1        941.53        977.36        50.10 o                         
  10   4   1        824.04        902.47        75.62 o                         
  11   4   1        337.17        330.26        61.25 o                         
 -11   5   1        178.31        152.04        47.42 o                         
 -10   5   1        586.57        688.79        43.67 o                         
  -9   5   1       1041.89       1051.84        40.23 o                         
  -8   5   1       2108.85       2103.02        82.17 o                         
  -7   5   1        750.63        682.83        77.29 o                         
  -6   5   1        862.45        788.27        45.19 o                         
  -5   5   1       2433.71       2508.77        48.21 o                         
  -4   5   1       1627.77       1717.77        60.15 o                         
  -3   5   1       7244.68       7275.37       187.53 o                         
  -2   5   1       4098.26       4386.41       114.36 o                         
   0   5   1       3714.54       4228.17       108.63 o                         
   4   5   1       3186.33       3162.48       110.26 o                         
   5   5   1       2261.79       1920.44       168.53 o                         
   6   5   1       1431.66       1420.44        73.08 o                         
   7   5   1       1881.46       1710.64        86.71 o                         
   8   5   1       1567.93       1470.98        84.08 o                         
   9   5   1        539.28        606.63        61.21 o                         
  10   5   1        142.31        134.89        47.70 o                         
  11   5   1        169.01        238.28        55.40 o                         
 -11   6   1        169.65        199.50        51.10 o                         
 -10   6   1        348.72        369.21        54.73 o                         
  -9   6   1         72.78         82.96        21.20 o                         
  -8   6   1        180.54        202.40        31.70 o                         
  -7   6   1       1058.59       1133.24        44.18 o                         
  -6   6   1       2709.39       2628.64       156.12 o                         
  -5   6   1       2213.39       1526.04      1005.21 o                         
  -4   6   1       1764.05       1826.13        62.56 o                         
  -3   6   1       1567.56       1793.98        56.25 o                         
  -2   6   1      11447.00      12468.68       304.82 o                         
  -1   6   1       1716.84       1869.45        59.93 o                         
   0   6   1       6691.01       7045.73       125.50 o                         
   1   6   1       5230.19       5361.02       144.98 o                         
   5   6   1       4210.42       3893.43       133.73 o                         
   6   6   1       2149.04       2102.97        93.49 o                         
   7   6   1        262.19        291.80        42.58 o                         
   8   6   1        328.31        387.68        52.08 o                         
   9   6   1        461.68        477.96        59.81 o                         
  10   6   1        665.30        695.63        70.18 o                         
  11   6   1        595.69        644.60        73.34 o                         
 -11   7   1        102.97        157.55        50.91 o                         
 -10   7   1        478.32        514.54        61.15 o                         
  -9   7   1       1098.57       1146.89        40.96 o                         
  -8   7   1       1411.42       1460.52        46.76 o                         
  -7   7   1        486.78        546.19        34.53 o                         
  -6   7   1        280.37        343.69        36.99 o                         
  -5   7   1        967.39        923.88       118.39 o                         
  -4   7   1       5126.92       5127.10       139.14 o                         
  -3   7   1       7286.37       7067.85       507.37 o                         
  -2   7   1       3288.92       3156.00        63.81 o                         
  -1   7   1        869.46        913.98        37.37 o                         
   0   7   1        501.18        498.98        22.25 o                         
   1   7   1       9810.50      10120.08       182.22 o                         
   2   7   1       4464.46       4262.28       126.49 o                         
   6   7   1       1287.85       1192.76        68.80 o                         
   7   7   1       2935.71       2921.68       121.03 o                         
   8   7   1       1624.08       1688.60        93.93 o                         
   9   7   1        577.97        587.47        61.07 o                         
  10   7   1        168.42        159.86        48.55 o                         
  11   7   1         31.77         -8.53        49.05 o                         
 -11   8   1        328.17        332.97        58.68 o                         
 -10   8   1         66.66         89.29        43.66 o                         
  -9   8   1        109.09        144.51        25.19 o                         
  -8   8   1        767.89        789.15        32.77 o                         
  -7   8   1        580.04        568.92        49.03 o                         
  -6   8   1       1765.79       1806.74        55.83 o                         
  -5   8   1       3271.60       3138.91        73.44 o                         
  -4   8   1       1723.52       1803.36        46.71 o                         
  -3   8   1       1661.38       1851.70        44.35 o                         
  -2   8   1        848.79        906.74        24.74 o                         
  -1   8   1      22424.47      23907.37       416.68 o                         
   0   8   1       4846.07       4978.93        78.97 o                         
   1   8   1       2233.34       2442.70        54.51 o                         
   2   8   1       1696.51       1976.92        72.12 o                         
   3   8   1       3421.16       3630.12       118.15 o                         
   8   8   1        516.21        582.46        59.82 o                         
   9   8   1        914.32        901.90        73.82 o                         
  10   8   1        711.00        863.18        78.70 o                         
 -10   9   1        306.92        319.68        57.55 o                         
  -9   9   1        878.59        895.96        50.84 o                         
  -8   9   1       1842.81       2010.61       135.21 o                         
  -7   9   1        690.47        697.30        55.83 o                         
  -6   9   1        262.13        271.92        26.02 o                         
  -5   9   1        387.42        374.20        20.14 o                         
  -4   9   1       5983.45       6104.37       253.59 o                         
  -3   9   1       4644.32       4878.24        95.25 o                         
  -2   9   1       3402.31       3358.09       161.53 o                         
  -1   9   1       1094.62       1102.03        30.14 o                         
   0   9   1       3605.81       4021.72        94.98 o                         
   1   9   1       3024.71       3203.80        56.89 o                         
   2   9   1       8737.47       9148.85       245.98 o                         
   3   9   1       3497.51       3194.26       109.46 o                         
   4   9   1       2129.22       2271.35        90.95 o                         
   9   9   1        341.27        437.71        59.81 o                         
  10   9   1        198.43        222.78        52.70 o                         
  -9  10   1          8.66         14.07        33.95 o                         
  -8  10   1         37.13         44.64        30.95 o                         
  -7  10   1        455.05        586.95        53.08 o                         
  -6  10   1       4327.76       4208.66       126.62 o                         
  -5  10   1       1971.62       1992.99        87.56 o                         
  -4  10   1       1401.27       1356.54        31.96 o                         
  -3  10   1        731.71        593.27       189.77 o                         
  -2  10   1       5433.11       5854.69       108.91 o                         
  -1  10   1       5477.08       5739.19       106.90 o                         
   0  10   1       5162.58       5495.17        84.97 o                         
   1  10   1        733.09        730.70        25.79 o                         
   2  10   1        315.95        347.77        30.27 o                         
   3  10   1        387.68        259.84       199.09 o                         
   4  10   1       3352.86       3348.53        90.47 o                         
   5  10   1       2921.91       2854.24        78.84 o                         
   6  10   1       3765.73       3867.21       101.63 o                         
   7  10   1        224.41        238.31        39.61 o                         
   8  10   1        809.34        905.47        68.08 o                         
  10  10   1        931.29       1015.17        83.81 o                         
  -9  11   1        685.21        878.65        71.68 o                         
  -8  11   1        947.28        995.72        89.89 o                         
  -7  11   1        511.53        551.25        38.36 o                         
  -6  11   1        931.10        907.61        29.75 o                         
  -5  11   1       1487.21       1543.97        38.25 o                         
  -4  11   1        762.99        737.82        20.56 o                         
  -3  11   1       1482.27       1477.65        40.88 o                         
  -2  11   1       1262.55        866.41       615.01 o                         
  -1  11   1        348.29        361.40        15.08 o                         
   0  11   1        231.13        256.04        18.80 o                         
   1  11   1       2878.60       3038.53        67.80 o                         
   2  11   1       1866.27       1505.83      1007.47 o                         
   3  11   1       2635.38       2599.52        68.96 o                         
   4  11   1       1053.57       1211.82        45.65 o                         
   5  11   1        499.37        481.53        41.99 o                         
   6  11   1       1072.56       1171.58        83.25 o                         
   7  11   1        648.50        715.55        42.60 o                         
   8  11   1        886.99        988.84        72.45 o                         
 -10  12   1         46.23         23.76        42.81 o                         
  -9  12   1         15.13         22.48        26.51 o                         
  -8  12   1        246.96        282.58        34.19 o                         
  -7  12   1        344.64        398.04        34.96 o                         
  -6  12   1       1127.01       1175.73        51.89 o                         
  -5  12   1       7459.35       7109.66       155.80 o                         
  -4  12   1        575.22        551.04        31.94 o                         
  -3  12   1       1709.04       1789.40        44.87 o                         
  -2  12   1       1210.33        845.92       316.57 o                         
  -1  12   1       3859.50       3898.53        39.88 o                         
   0  12   1       1546.14       1610.40        24.48 o                         
   1  12   1       2711.22       2745.61        76.88 o                         
   2  12   1       1098.35       1163.21        40.28 o                         
   3  12   1        658.51        640.36        31.76 o                         
   4  12   1       1358.02       1392.85        57.39 o                         
   5  12   1       1811.14       1879.85        77.52 o                         
   6  12   1       1352.08       1332.18        54.71 o                         
   7  12   1        513.73        460.16        36.61 o                         
   8  12   1        356.13        415.28        53.96 o                         
   9  12   1       1055.17       1097.66        59.14 o                         
 -10  13   1        588.74        537.45        67.77 o                         
  -9  13   1        890.45        906.47        54.02 o                         
  -8  13   1        716.12        797.66        48.14 o                         
  -7  13   1        279.01        289.83        32.44 o                         
  -6  13   1        185.17        193.29        27.37 o                         
  -5  13   1       1653.79       1693.17       147.70 o                         
  -4  13   1       1497.17       1430.30       123.28 o                         
  -3  13   1       3176.52       3062.17        77.23 o                         
  -2  13   1        868.36        839.10        27.63 o                         
  -1  13   1         88.16         77.01        17.30 o                         
   0  13   1        179.48        208.45        10.61 o                         
   1  13   1       1966.53       1897.73        59.88 o                         
   2  13   1       3563.97       3557.51        85.48 o                         
   3  13   1       1655.02       1667.26        53.76 o                         
   4  13   1       1633.96       1666.45        56.71 o                         
   5  13   1        378.99        353.09        33.09 o                         
   6  13   1       1059.01       1129.31        51.76 o                         
   7  13   1        873.88        900.34        49.41 o                         
   8  13   1        733.07        752.15        53.45 o                         
   9  13   1        600.62        670.12        74.09 o                         
  -9  14   1        180.56        167.09        33.70 o                         
  -8  14   1        150.23        141.03        30.76 o                         
  -7  14   1        574.30        570.27        41.18 o                         
  -6  14   1       1569.73       1525.78        83.25 o                         
  -5  14   1        471.23        579.68        51.66 o                         
  -4  14   1       1041.31        928.96        58.14 o                         
  -3  14   1        286.74        285.12        25.09 o                         
  -2  14   1       2165.84       2140.91        49.10 o                         
  -1  14   1        742.81        783.80        19.58 o                         
   0  14   1       4695.54       4615.65        98.00 o                         
   1  14   1       1039.19        975.92        36.07 o                         
   2  14   1         96.60        112.40        17.84 o                         
   3  14   1        207.30        200.80        22.82 o                         
   4  14   1       1021.90        986.55        43.73 o                         
   5  14   1       1244.91       1323.64        53.47 o                         
   6  14   1       1462.61       1566.56       107.54 o                         
   7  14   1       1287.18       1292.01        58.79 o                         
   8  14   1        264.71        313.50        37.06 o                         
   9  14   1        503.54        555.56        48.31 o                         
  -9  15   1        687.13        698.93        73.23 o                         
  -8  15   1        583.05        562.12        63.67 o                         
  -7  15   1        242.35        245.95        46.70 o                         
  -6  15   1        111.99        105.44        37.88 o                         
  -5  15   1         42.62         61.88        32.68 o                         
  -4  15   1       1886.93       1724.06        80.36 o                         
  -3  15   1       2239.08       2312.44        54.49 o                         
  -2  15   1        302.94        286.85        18.94 o                         
  -1  15   1        209.62        210.00        11.14 o                         
   0  15   1        124.25        145.71        15.84 o                         
   1  15   1        784.89        816.12        33.23 o                         
   2  15   1       2805.93       2785.32        57.15 o                         
   3  15   1       1557.01       1476.88        52.41 o                         
   4  15   1       1192.16       1212.41        61.76 o                         
   5  15   1        352.46        373.47        33.15 o                         
   6  15   1        582.58        553.64        39.53 o                         
   7  15   1       1497.65       1563.24        65.41 o                         
   8  15   1        584.96        560.52        45.10 o                         
   9  15   1        169.23        159.38        35.05 o                         
  -9  16   1         82.36        112.61        48.12 o                         
  -8  16   1        130.77        165.55        49.08 o                         
  -7  16   1        497.19        509.35        57.62 o                         
  -6  16   1        924.60        938.71        68.09 o                         
  -5  16   1       1250.00       1270.92        73.90 o                         
  -4  16   1        637.75        639.44        51.11 o                         
  -3  16   1        381.21        441.36        32.72 o                         
  -2  16   1        794.43        782.70        31.32 o                         
  -1  16   1       2487.06       2357.30        41.13 o                         
   0  16   1       1461.44       1443.65        47.84 o                         
   1  16   1       1816.81       1799.35        43.62 o                         
   2  16   1        808.91        864.47        30.14 o                         
   3  16   1        842.89        839.84        39.69 o                         
   4  16   1        474.08        493.90        33.77 o                         
   5  16   1       1167.10       1212.17        52.66 o                         
   6  16   1        625.49        773.61        45.60 o                         
   7  16   1        168.24        229.38        59.72 o                         
   8  16   1        199.71        215.54        36.43 o                         
   9  16   1        499.17        575.36        70.99 o                         
  -9  17   1        510.00        643.76        70.51 o                         
  -8  17   1        545.11        547.88        63.84 o                         
  -7  17   1        353.55        419.33        55.81 o                         
  -6  17   1        339.29        384.49        50.10 o                         
  -5  17   1        130.85        133.81        36.14 o                         
  -4  17   1       3426.31       3436.35        91.73 o                         
  -3  17   1        700.10        655.66        32.08 o                         
  -2  17   1        899.69        880.37        31.32 o                         
  -1  17   1        141.94        152.33        10.01 o                         
   0  17   1        253.50        322.04        47.79 o                         
   1  17   1        929.66        944.88        34.08 o                         
   2  17   1       3192.19       3156.17        82.37 o                         
   3  17   1       2126.11       2141.49        64.84 o                         
   4  17   1        607.18        642.78        38.69 o                         
   5  17   1        529.94        633.40        41.02 o                         
   6  17   1        687.62        753.40        56.00 o                         
   7  17   1        647.19        647.18        46.53 o                         
   8  17   1        640.94        772.39        52.12 o                         
  -8  18   1         55.44         67.86        46.36 o                         
  -7  18   1        198.72        257.08        49.92 o                         
  -6  18   1       1400.37       1390.16        84.08 o                         
  -5  18   1       1141.35       1024.59        68.10 o                         
  -4  18   1        682.94        652.29        93.05 o                         
  -3  18   1        548.58        453.40        26.40 o                         
  -2  18   1       1359.17       1416.93        44.05 o                         
  -1  18   1        454.31        452.36        15.68 o                         
   0  18   1       2320.57       2236.97        43.46 o                         
   1  18   1       2757.78       2604.45        50.98 o                         
   2  18   1        511.11        538.42        27.61 o                         
   3  18   1        349.12        334.10        25.13 o                         
   4  18   1       2903.49       2641.66        66.69 o                         
   5  18   1        447.15        501.82        66.97 o                         
   6  18   1        595.43        702.04        46.15 o                         
   7  18   1        533.99        506.20        43.69 o                         
   8  18   1        163.50        133.45        52.75 o                         
  -8  19   1        286.97        285.56        54.77 o                         
  -7  19   1        283.51        231.83        49.57 o                         
  -6  19   1        155.45        127.47        43.57 o                         
  -5  19   1        539.61        582.87        39.79 o                         
  -4  19   1        634.83        665.99        38.95 o                         
  -3  19   1       1638.90       1609.22        46.59 o                         
  -2  19   1        295.58        323.06        22.49 o                         
  -1  19   1        152.86        148.46        13.39 o                         
   0  19   1        212.71        240.51        14.26 o                         
   1  19   1        984.29       1002.48        29.63 o                         
   2  19   1        676.29        629.31        31.68 o                         
   3  19   1       2085.34       2127.48        57.78 o                         
   4  19   1        481.93        562.84        31.90 o                         
   5  19   1        119.80        185.99        33.92 o                         
   6  19   1        192.13        200.99        40.98 o                         
   7  19   1        576.79        587.04        52.73 o                         
  -7  20   1        272.07        265.42        52.70 o                         
  -6  20   1        237.33        264.42        29.56 o                         
  -5  20   1        897.59        888.25        39.79 o                         
  -4  20   1        306.08        327.18        27.62 o                         
  -3  20   1        320.03        343.92        22.53 o                         
  -2  20   1        314.92        283.54        19.96 o                         
  -1  20   1       1650.08       1648.79        41.52 o                         
   0  20   1        634.79        623.16        20.30 o                         
   1  20   1       1638.90       1691.90        39.95 o                         
   2  20   1         50.41         56.84        18.27 o                         
   3  20   1        970.55        917.03        70.54 o                         
   4  20   1         77.50         65.27        20.81 o                         
   5  20   1        807.69        803.27        39.28 o                         
   6  20   1        335.54        330.03        39.38 o                         
   7  20   1         40.97         58.35        46.05 o                         
  -6  21   1        137.96        111.56        26.37 o                         
  -5  21   1        195.57        224.34        26.44 o                         
  -4  21   1        781.06        717.99        35.99 o                         
  -3  21   1        563.70        559.84        26.49 o                         
  -2  21   1        479.42        496.63        24.38 o                         
  -1  21   1         82.84         71.16        15.80 o                         
   0  21   1        297.46        289.31        15.34 o                         
   1  21   1         37.60         32.72        12.84 o                         
   2  21   1       1698.31       1746.47        50.55 o                         
   3  21   1        784.44        803.95        45.54 o                         
   4  21   1        525.62        544.19        32.77 o                         
   5  21   1        136.97        130.85        25.47 o                         
   6  21   1        157.93        102.21        31.54 o                         
  -5  22   1        323.52        356.78        30.00 o                         
  -4  22   1        250.60        232.95        26.32 o                         
  -3  22   1        305.20        273.71        25.37 o                         
  -2  22   1        550.94        649.19        24.07 o                         
  -1  22   1         73.62         64.84        16.32 o                         
   0  22   1       1372.34       1397.33        30.29 o                         
   1  22   1        175.83        164.16        15.52 o                         
   2  22   1        311.55        258.38        23.92 o                         
   3  22   1         82.14         89.90        21.54 o                         
   4  22   1       1406.92       1414.37        60.01 o                         
   5  22   1        616.53        656.41        38.21 o                         
  -4  23   1        319.85        324.49        28.53 o                         
  -3  23   1        792.66        734.20        35.82 o                         
  -2  23   1        249.26        272.03        29.98 o                         
  -1  23   1         70.44         75.95        17.72 o                         
   0  23   1         21.06         24.76        16.47 o                         
   1  23   1       1083.02       1069.37        29.20 o                         
   2  23   1        723.35        780.46        47.78 o                         
   3  23   1        630.98        668.75        34.60 o                         
   4  23   1        460.18        427.34        31.38 o                         
  -3  24   1        158.87        148.64        26.65 o                         
  -2  24   1        324.12        318.55        28.10 o                         
  -1  24   1       1201.52       1124.14        43.53 o                         
   0  24   1        497.69        461.60        43.72 o                         
   1  24   1        439.59        492.32        49.15 o                         
   2  24   1        167.36        200.72        37.28 o                         
   3  24   1        247.40        234.36        30.28 o                         
  -1  25   1         64.50         51.45        40.27 o                         
   0  25   1        217.19        208.16        47.92 o                         
   2 -22   2        160.05        172.21        44.15 o                         
   3 -22   2        904.34       1003.50        69.97 o                         
   4 -22   2        389.33        394.40        48.62 o                         
   1 -21   2       1702.40       1782.20        95.02 o                         
   2 -21   2        398.36        384.28        50.71 o                         
   3 -21   2        474.94        585.57        55.22 o                         
   4 -21   2        297.65        385.15        46.81 o                         
   5 -21   2        253.29        276.25        40.35 o                         
   1 -20   2        149.85        112.71        40.60 o                         
   2 -20   2         18.97        -19.07        34.39 o                         
   3 -20   2        110.83         80.61        34.71 o                         
   4 -20   2        983.65        981.71        63.85 o                         
   5 -20   2        513.32        567.03        48.61 o                         
  -5 -19   2        230.89        273.37        44.03 o                         
  -4 -19   2       1351.52       1133.16        65.31 o                         
  -3 -19   2        871.39        884.17        53.71 o                         
   1 -19   2        727.10        721.08        59.32 o                         
   2 -19   2       2815.54       2909.39       119.01 o                         
   3 -19   2        409.44        464.32        34.80 o                         
   4 -19   2        334.74        400.25        43.77 o                         
   5 -19   2        332.00        392.47        42.03 o                         
   6 -19   2        399.89        431.64        37.41 o                         
  -7 -18   2       1038.52        937.73        23.45 o                         
  -6 -18   2        925.56        925.44        69.51 o                         
  -5 -18   2        843.95        765.63        59.49 o                         
  -4 -18   2        325.11        379.14        43.31 o                         
  -3 -18   2        895.10        973.84        43.40 o                         
  -2 -18   2        548.26        481.61        36.53 o                         
   1 -18   2        816.34        729.21        57.14 o                         
   2 -18   2        836.35        805.94        58.24 o                         
   3 -18   2        418.17        425.23        32.40 o                         
   4 -18   2        581.87        622.13        37.08 o                         
   5 -18   2       1455.04       1432.77        68.53 o                         
   6 -18   2        592.88          4.41        18.19 o                         
   7 -18   2         94.52         98.05        38.05 o                         
  -6 -17   2         66.00        104.23        39.15 o                         
  -5 -17   2       1713.00       1771.24        86.88 o                         
  -4 -17   2       1339.09       1271.35        51.74 o                         
  -3 -17   2       1131.25       1077.44        49.28 o                         
  -2 -17   2        399.18        387.94        33.99 o                         
  -1 -17   2        229.86        240.80        24.96 o                         
   1 -17   2       2864.61       3045.07       119.71 o                         
   2 -17   2       2609.21       2615.72        75.90 o                         
   3 -17   2        942.68        997.30        44.57 o                         
   4 -17   2        571.67        670.58        37.31 o                         
   5 -17   2        295.60        333.87        28.48 o                         
   6 -17   2        602.61        736.38        57.01 o                         
   7 -17   2       1043.13       1047.74        40.13 o                         
   8 -17   2        109.71        131.93        43.28 o                         
  -9 -16   2        110.27         88.73        49.78 o                         
  -6 -16   2        900.77        901.49        65.75 o                         
  -5 -16   2        495.49        544.03        41.20 o                         
  -4 -16   2        681.07        728.98        39.33 o                         
  -3 -16   2        206.16        243.72        28.14 o                         
  -2 -16   2       1437.88       1613.94        67.26 o                         
  -1 -16   2       1405.71       1342.99        54.64 o                         
   0 -16   2       1593.58       1448.66        50.37 o                         
   1 -16   2        850.31        809.82        55.47 o                         
   2 -16   2         98.34        105.95        22.26 o                         
   3 -16   2        444.36        376.56        29.10 o                         
   4 -16   2       1907.79       1938.52        60.80 o                         
   5 -16   2        899.13        488.10       416.32 o                         
   6 -16   2        657.39        736.83        56.63 o                         
   7 -16   2        399.62        510.24        52.33 o                         
   8 -16   2        255.26        251.50        45.25 o                         
  -9 -15   2        453.95        562.72        65.47 o                         
  -8 -15   2        613.90        609.20        63.47 o                         
  -7 -15   2         62.93         59.66        27.60 o                         
  -6 -15   2        188.29        183.42        16.83 o                         
  -5 -15   2       1290.64       1299.85       126.62 o                         
  -4 -15   2       1785.18       1844.38        61.49 o                         
  -3 -15   2        872.26        763.47        37.33 o                         
  -2 -15   2        827.14        813.97        35.69 o                         
  -1 -15   2        105.43        139.57        21.18 o                         
   0 -15   2       2788.35       2848.47        84.32 o                         
   1 -15   2       2229.53       2117.33        90.58 o                         
   2 -15   2        904.59        919.00        40.27 o                         
   3 -15   2       1010.04        976.91        40.94 o                         
   4 -15   2        204.96         93.52       111.44 o                         
   5 -15   2        340.72        311.79        28.26 o                         
   6 -15   2        669.49        638.44        26.96 o                         
   7 -15   2       1049.51       1093.17        69.68 o                         
   8 -15   2        292.54        413.95        51.17 o                         
   9 -15   2        228.74        296.83        52.30 o                         
  -9 -14   2        158.25        147.58        46.02 o                         
  -8 -14   2        402.20        385.53        53.13 o                         
  -7 -14   2        697.83        756.72        45.57 o                         
  -6 -14   2        767.09        765.91        26.20 o                         
  -5 -14   2       1309.58       1390.60        56.58 o                         
  -4 -14   2       1159.79       1176.12        47.84 o                         
  -3 -14   2       1197.89       1346.87        72.47 o                         
  -2 -14   2        665.69        667.12        32.16 o                         
  -1 -14   2       3208.11       3093.58        96.91 o                         
   0 -14   2       2514.14       2257.22        70.49 o                         
   1 -14   2        255.16        256.75        12.16 o                         
   2 -14   2        294.12        293.54        24.25 o                         
   3 -14   2       2187.18       1514.97      1109.73 o                         
   4 -14   2        698.87        670.48        33.78 o                         
   5 -14   2       1431.42       1397.02        63.21 o                         
   6 -14   2       1119.47       1129.35        34.17 o                         
   7 -14   2        269.22        259.68        17.81 o                         
   8 -14   2        295.34        277.31        46.60 o                         
   9 -14   2        408.99        464.77        57.95 o                         
 -10 -13   2        546.20        594.81        68.35 o                         
  -9 -13   2        886.59        944.93        77.82 o                         
  -8 -13   2        218.04        260.73        48.20 o                         
  -7 -13   2        162.68        156.81        28.28 o                         
  -6 -13   2        240.80        241.41        11.13 o                         
  -5 -13   2        733.38        745.17        38.93 o                         
  -4 -13   2       2693.44       2732.01        75.51 o                         
  -3 -13   2       1198.69       1219.04        79.30 o                         
  -2 -13   2        376.30        386.35        24.79 o                         
  -1 -13   2        265.12        279.01        25.67 o                         
   0 -13   2       1195.32       1159.71        44.22 o                         
   1 -13   2       2927.36       3085.02        56.59 o                         
   2 -13   2       2529.10       1838.06      1284.72 o                         
   3 -13   2       1405.33       1504.62        72.80 o                         
   4 -13   2        762.58        746.74        35.01 o                         
   5 -13   2        467.15        374.91        32.88 o                         
   6 -13   2        388.26        377.92        18.39 o                         
   7 -13   2       1142.92       1069.00        47.09 o                         
   8 -13   2       1088.54       1099.65        41.45 o                         
   9 -13   2        115.99        122.39        42.86 o                         
 -10 -12   2         22.97         24.11        41.68 o                         
  -9 -12   2        169.41        141.59        48.35 o                         
  -8 -12   2        517.59        474.81        55.47 o                         
  -7 -12   2        633.79        681.54        70.10 o                         
  -6 -12   2       1489.94       1337.07        50.23 o                         
  -5 -12   2        694.98        662.11        62.35 o                         
  -4 -12   2        710.53        813.34        39.80 o                         
  -3 -12   2        122.21        167.17        20.67 o                         
  -2 -12   2       1458.90       1424.21        78.02 o                         
  -1 -12   2       1485.73       1513.53        58.09 o                         
   0 -12   2       4526.05       4550.03       125.53 o                         
   1 -12   2       1957.84        976.78       540.40 o                         
   2 -12   2       2214.32       2118.53        84.58 o                         
   3 -12   2         36.67         46.57        14.46 o                         
   4 -12   2       1664.92       1793.57        36.69 o                         
   5 -12   2       1320.01       1281.82        27.61 o                         
   6 -12   2        653.80        609.35        19.34 o                         
   7 -12   2       1230.21       1207.95        36.74 o                         
   8 -12   2        264.77        266.49        29.10 o                         
   9 -12   2        372.97        336.96        36.11 o                         
  10 -12   2        642.98        668.63        69.15 o                         
 -10 -11   2        371.23        386.63        59.17 o                         
  -9 -11   2        553.59        546.26        62.73 o                         
  -8 -11   2        965.13       1024.95        52.19 o                         
  -7 -11   2        594.25        582.43        38.96 o                         
  -6 -11   2        634.14        604.48        37.36 o                         
  -5 -11   2        411.87        415.31        21.64 o                         
  -4 -11   2       2546.27       2344.88        92.33 o                         
  -3 -11   2       2071.92       2061.21        59.07 o                         
  -2 -11   2        589.75        573.59        45.32 o                         
  -1 -11   2        332.55        406.68        29.37 o                         
   0 -11   2        998.98       1119.59        42.68 o                         
   1 -11   2       1288.96       1379.61        37.90 o                         
   2 -11   2       5702.32       5778.66       110.10 o                         
   3 -11   2       2493.98       2517.19        91.32 o                         
   4 -11   2        181.54        210.79        15.42 o                         
   5 -11   2        542.55        579.60        18.29 o                         
   6 -11   2        465.69        452.36        24.71 o                         
   7 -11   2        634.81        607.59        27.58 o                         
   8 -11   2        734.43        798.14        37.87 o                         
   9 -11   2        376.04        352.07        29.84 o                         
  10 -11   2        128.38         92.45        41.43 o                         
 -10 -10   2         77.02         97.65        45.18 o                         
  -9 -10   2         28.52         79.11        40.43 o                         
  -8 -10   2        644.87        660.84        42.54 o                         
  -7 -10   2       1161.91       1162.09        52.00 o                         
  -6 -10   2       1031.62       1063.92        74.90 o                         
  -5 -10   2       1746.77       1678.97        38.79 o                         
  -4 -10   2        597.14        621.28        33.47 o                         
  -3 -10   2       1303.30       1578.02        68.67 o                         
  -2 -10   2         49.25         50.14        15.01 o                         
  -1 -10   2       8206.80       8469.57       162.49 o                         
   0 -10   2       1740.63       1722.86        56.94 o                         
   1 -10   2        711.78        819.90        24.92 o                         
   2 -10   2        546.39        603.88        15.46 o                         
   3 -10   2       4947.84       4833.45        69.67 o                         
   4 -10   2       1631.07       1538.49        30.22 o                         
   5 -10   2       1037.62        998.80        24.32 o                         
   6 -10   2       1317.50       1402.57        38.38 o                         
   7 -10   2        133.40        139.79        18.11 o                         
   8 -10   2        764.69        844.89        34.76 o                         
   9 -10   2        626.28        593.31        36.81 o                         
  10 -10   2        696.70        797.86        45.10 o                         
 -11  -9   2        135.71        134.21        31.16 o                         
 -10  -9   2        649.19        632.46        41.38 o                         
  -9  -9   2       1069.52       1089.54        49.20 o                         
  -8  -9   2        889.17        970.03        50.70 o                         
  -7  -9   2        571.27        553.53        37.39 o                         
  -6  -9   2        190.25        198.93        25.02 o                         
  -5  -9   2       3218.13       3097.52        58.92 o                         
  -4  -9   2        505.39        505.42        29.10 o                         
  -3  -9   2       6760.93       6935.75       197.56 o                         
  -2  -9   2       2450.23       2272.88        79.97 o                         
  -1  -9   2        903.42       1010.92        44.20 o                         
   0  -9   2       1676.12       1704.79        56.41 o                         
   1  -9   2       7674.93       7846.98       134.30 o                         
   2  -9   2       4072.29       4277.45        73.38 o                         
   3  -9   2       1581.10       1414.39        27.43 o                         
   4  -9   2       1394.26       1410.09        30.65 o                         
   5  -9   2       1034.29       1020.42        24.69 o                         
   6  -9   2        801.93        817.41        34.35 o                         
   7  -9   2       1144.81       1096.62        94.07 o                         
   8  -9   2       1072.03        975.97        43.12 o                         
   9  -9   2        494.95        531.76        45.53 o                         
  10  -9   2        208.33        269.79        40.23 o                         
 -11  -8   2         99.23        146.37        31.94 o                         
 -10  -8   2        132.60        157.12        45.19 o                         
  -9  -8   2        168.60        219.20        28.83 o                         
  -8  -8   2        905.29        925.81        36.15 o                         
  -7  -8   2        627.00        585.92        28.03 o                         
  -6  -8   2       1975.10       1936.62        63.25 o                         
  -5  -8   2       2064.17       1887.39       127.01 o                         
  -4  -8   2       2654.30       2695.60        54.49 o                         
  -3  -8   2        794.92        883.04        36.07 o                         
  -2  -8   2      13364.91      14226.58       364.48 o                         
  -1  -8   2       1492.43       1459.11        54.47 o                         
   0  -8   2       6287.14       6050.53       114.82 o                         
   1  -8   2       3614.23       3717.57        62.58 o                         
   2  -8   2       1011.62       1103.03        27.37 o                         
   3  -8   2        294.64        267.33        11.46 o                         
   4  -8   2       4013.19       4218.17        72.10 o                         
   5  -8   2       4130.92       3944.37        69.60 o                         
   6  -8   2        877.35        867.59        36.09 o                         
   7  -8   2       1021.02        963.85        41.18 o                         
   8  -8   2        371.85        354.18        30.26 o                         
   9  -8   2        863.92        821.22        57.49 o                         
  10  -8   2        875.75        885.43        61.83 o                         
  11  -8   2        649.24        573.72        54.81 o                         
 -11  -7   2        153.02        146.39        51.68 o                         
 -10  -7   2        989.09        909.50        38.07 o                         
  -9  -7   2        794.00        821.57        39.03 o                         
  -8  -7   2       1174.72       1213.71        41.52 o                         
  -7  -7   2        326.97        346.80        35.80 o                         
  -6  -7   2        391.51        419.67        22.52 o                         
  -5  -7   2       2062.25       1895.08        50.71 o                         
  -4  -7   2       6095.71       6108.35       137.39 o                         
  -3  -7   2       1297.33       1151.63        39.58 o                         
  -2  -7   2       1376.26       1342.97        55.98 o                         
  -1  -7   2       1325.54       1331.67        50.73 o                         
   0  -7   2       5360.03       5714.86       108.35 o                         
   1  -7   2       3781.83       3651.10        60.81 o                         
   2  -7   2       9435.48       9544.49       235.99 o                         
   3  -7   2       1672.87       1651.48        44.23 o                         
   4  -7   2        957.85       1164.54        28.52 o                         
   5  -7   2        814.39        855.88        33.37 o                         
   6  -7   2        981.87        930.80        37.67 o                         
   7  -7   2        638.72        620.11        79.13 o                         
   8  -7   2        430.78        454.37        58.91 o                         
   9  -7   2        969.32       1019.61        63.75 o                         
  10  -7   2        153.00        148.55        35.78 o                         
  11  -7   2        145.95        165.64        42.40 o                         
 -11  -6   2        508.50        499.41        45.95 o                         
 -10  -6   2         89.29         98.76        20.93 o                         
  -9  -6   2         91.37        108.85        21.62 o                         
  -8  -6   2        911.70        899.27        31.42 o                         
  -7  -6   2       1854.22       1831.93        48.94 o                         
  -6  -6   2        938.26        900.13        31.89 o                         
  -5  -6   2       1987.52       1952.25        46.11 o                         
  -4  -6   2        839.07        829.86        31.71 o                         
  -3  -6   2        528.99        513.72        18.10 o                         
  -2  -6   2        209.34        228.48        25.79 o                         
  -1  -6   2      15755.51      15416.54       385.67 o                         
   0  -6   2       5442.22       5186.27        98.15 o                         
   1  -6   2       1812.43       1867.18        34.97 o                         
   2  -6   2       2760.42       2844.72        62.82 o                         
   3  -6   2        770.99        847.38        28.50 o                         
   4  -6   2       1294.11       1185.93        30.36 o                         
   5  -6   2       2339.02       2350.80        64.81 o                         
   6  -6   2       3819.11       3836.34        90.79 o                         
   7  -6   2        579.46        613.50        34.06 o                         
   8  -6   2        547.71        483.55        34.11 o                         
   9  -6   2        558.39        551.00        50.70 o                         
  10  -6   2        893.76        964.89        67.33 o                         
  11  -6   2        400.08        474.91        54.31 o                         
 -11  -5   2        314.60        366.05        39.45 o                         
 -10  -5   2        838.33        889.19        55.21 o                         
  -9  -5   2       1481.79       1486.45        39.70 o                         
  -8  -5   2        447.73        526.89        28.38 o                         
  -7  -5   2        184.12        201.33        17.50 o                         
  -6  -5   2        778.90        798.87        38.27 o                         
  -5  -5   2       1386.04       1423.83        38.23 o                         
  -4  -5   2       4363.99       4384.05        87.91 o                         
  -3  -5   2       1777.25       1748.38        36.02 o                         
  -2  -5   2       1526.13       1410.24        54.87 o                         
  -1  -5   2       2181.51       2177.14        71.64 o                         
   0  -5   2       1256.77       1216.65        41.45 o                         
   1  -5   2       3199.86       3130.03        64.99 o                         
   2  -5   2       5711.02       5747.86       110.77 o                         
   3  -5   2       5591.58       5485.37       107.76 o                         
   4  -5   2       2053.55       2098.31        41.98 o                         
   5  -5   2       2078.60       2097.44        57.32 o                         
   6  -5   2        763.15        788.25        35.26 o                         
   7  -5   2        940.30        904.16        46.82 o                         
   8  -5   2       1762.76       1662.29        58.53 o                         
   9  -5   2        452.73        427.90        45.60 o                         
  10  -5   2        282.11        316.01        45.27 o                         
  11  -5   2         89.81         91.21        38.98 o                         
 -12  -4   2        518.12        552.16        65.62 o                         
 -11  -4   2        201.85        141.87        36.34 o                         
 -10  -4   2        154.50        161.44        21.66 o                         
  -9  -4   2        235.52        249.02        19.57 o                         
  -8  -4   2       1118.18       1129.72        47.08 o                         
  -7  -4   2       1368.92       1304.13        40.34 o                         
  -6  -4   2       2509.44       2522.23        89.96 o                         
  -5  -4   2       1164.64       1212.03        41.36 o                         
  -4  -4   2       2196.88       2405.50        44.87 o                         
  -3  -4   2        772.07        883.30        23.63 o                         
  -2  -4   2      10233.36      10987.58       186.22 o                         
  -1  -4   2       1566.10       1399.46        51.45 o                         
   0  -4   2       3104.89       3182.71        85.10 o                         
   1  -4   2        981.17        990.42        36.57 o                         
   2  -4   2       2888.97       3246.51        67.58 o                         
   3  -4   2        187.07        188.00        14.31 o                         
   4  -4   2       5308.31       5195.16       107.63 o                         
   5  -4   2       2360.05       2154.03        58.20 o                         
   6  -4   2       1320.77       1358.57        46.83 o                         
   7  -4   2       1098.31       1056.15        44.06 o                         
   8  -4   2       1169.25       1170.84        81.16 o                         
   9  -4   2        801.09        756.99        59.19 o                         
  10  -4   2        621.06        652.62        58.91 o                         
  11  -4   2        886.59        944.70        72.91 o                         
 -12  -3   2         56.27         51.81        42.93 o                         
 -11  -3   2        182.65        207.43        47.42 o                         
 -10  -3   2        554.13        531.27        34.78 o                         
  -9  -3   2       1668.16       1592.96        40.19 o                         
  -8  -3   2       1210.95       1214.57        33.01 o                         
  -7  -3   2        126.02        147.65        15.97 o                         
  -6  -3   2        213.25        212.55        21.39 o                         
  -5  -3   2        979.76        912.45        50.09 o                         
  -4  -3   2       2209.69       1992.30        42.93 o                         
  -3  -3   2       3216.82       3289.49        56.34 o                         
  -2  -3   2        597.57        600.67        15.76 o                         
  -1  -3   2       3215.21       3220.12        93.76 o                         
   0  -3   2       7185.82       7453.14       132.79 o                         
   1  -3   2      12601.58      13358.84       328.23 o                         
   2  -3   2       9597.11      10420.90       187.14 o                         
   3  -3   2       3394.98       3211.96        68.19 o                         
   4  -3   2        858.48        876.48        31.84 o                         
   5  -3   2        784.45        753.25        32.29 o                         
   6  -3   2       1494.03       1434.81        51.27 o                         
   7  -3   2       1347.07       1245.25        71.14 o                         
   8  -3   2        776.42        747.02        39.87 o                         
   9  -3   2        485.92        518.52        38.01 o                         
  10  -3   2        309.10        335.23        49.18 o                         
  11  -3   2        196.58        207.69        46.03 o                         
 -12  -2   2        102.34         98.43        45.29 o                         
 -11  -2   2        618.38        663.75        65.95 o                         
 -10  -2   2         46.11         46.07        42.41 o                         
  -9  -2   2         11.53          7.73        13.91 o                         
  -8  -2   2        416.46        397.49        20.41 o                         
  -7  -2   2       3115.09       2949.68        88.64 o                         
  -6  -2   2       1523.62       1515.34        38.62 o                         
  -5  -2   2       1114.93       1049.14        43.15 o                         
  -4  -2   2        666.14        710.23        28.04 o                         
  -3  -2   2       3819.87       4041.75        65.87 o                         
  -2  -2   2         95.48        100.01        11.42 o                         
   1  -2   2       4881.24       5026.30       130.05 o                         
   2  -2   2       3772.59       3842.28        76.41 o                         
   3  -2   2       6033.48       6358.27       175.06 o                         
   4  -2   2       1791.90       1726.91        47.97 o                         
   5  -2   2       5946.85       6090.23       127.60 o                         
   6  -2   2       1157.17       1212.55        95.26 o                         
   7  -2   2        248.18        263.65        25.30 o                         
   8  -2   2        553.39        603.56        37.60 o                         
   9  -2   2        832.82        841.69        85.68 o                         
  10  -2   2       1039.97       1150.79       103.78 o                         
  11  -2   2        300.29        380.42        55.57 o                         
 -12  -1   2         88.19         96.84        47.98 o                         
 -11  -1   2        320.43        343.68        54.97 o                         
 -10  -1   2       1097.59       1069.58        99.49 o                         
  -9  -1   2       1255.15       1255.12        41.40 o                         
  -8  -1   2        660.59        692.27        39.54 o                         
  -7  -1   2        196.04        238.21        15.35 o                         
  -6  -1   2        388.93        420.29        19.74 o                         
  -5  -1   2        638.73        643.07        28.47 o                         
  -4  -1   2       5274.75       5447.63        88.82 o                         
  -3  -1   2      12210.97      12162.04       176.66 o                         
  -2  -1   2       6021.13       6157.85       162.58 o                         
  -1  -1   2       6372.06       7489.57       401.43 o                         
   0  -1   2      17481.91      19457.36       476.29 o                         
   1  -1   2       3558.98       3870.98        74.33 o                         
   2  -1   2       3344.99       3360.93        96.45 o                         
   3  -1   2       3863.84       3932.28       116.41 o                         
   4  -1   2       2263.66       2251.08        57.43 o                         
   5  -1   2       1030.75       1021.18        37.52 o                         
   6  -1   2       1711.55       1684.43        54.01 o                         
   7  -1   2       1039.34        968.91        42.88 o                         
   8  -1   2        732.54        719.51        55.51 o                         
   9  -1   2        665.41        654.55        29.89 o                         
  10  -1   2         84.25        115.68        23.45 o                         
  11  -1   2        162.30        204.20        50.81 o                         
 -12   0   2        304.90        325.47        58.72 o                         
 -11   0   2         20.96         29.28        40.10 o                         
 -10   0   2        629.31        633.59        26.35 o                         
  -9   0   2         63.13         57.15        13.49 o                         
  -8   0   2       1982.40       2029.52        48.58 o                         
  -7   0   2       1829.83       1800.45        43.26 o                         
  -6   0   2       3032.36       3018.73        51.60 o                         
  -5   0   2        374.10        340.77        17.02 o                         
  -4   0   2       3435.16       3484.67        61.76 o                         
  -3   0   2       2826.50       2821.58        43.08 o                         
  -2   0   2      44967.43      48869.11      1149.05 o                         
  -1   0   2      23107.20      23837.16       330.88 o                         
   0   0   2       1609.61       1980.79        62.10 o                         
   1   0   2       7717.44       7729.61       199.28 o                         
   2   0   2       1204.94       1470.72        51.77 o                         
   3   0   2        154.23        155.27        18.44 o                         
   4   0   2      12619.40      12589.86       238.64 o                         
   5   0   2       3244.39       3327.70        80.48 o                         
   6   0   2       1096.40       1120.58        32.78 o                         
   7   0   2       1689.28       1678.46        43.72 o                         
   8   0   2        770.72        740.75        29.50 o                         
   9   0   2       1015.46       1002.23        48.43 o                         
  10   0   2        690.06        663.12        62.39 o                         
  11   0   2        604.05        634.18        67.51 o                         
 -12   1   2         94.12         72.88        45.70 o                         
 -11   1   2        349.44        336.39        55.79 o                         
 -10   1   2       1053.51        938.47        40.05 o                         
  -9   1   2       1231.19       1197.01        32.29 o                         
  -8   1   2        658.23        692.07        22.69 o                         
  -7   1   2        176.21        216.95        14.22 o                         
  -6   1   2        393.57        370.57        58.35 o                         
  -5   1   2        641.11        613.79        28.56 o                         
  -4   1   2       5450.26       5753.98        80.27 o                         
  -3   1   2      12119.72      12103.34       178.60 o                         
  -2   1   2       6026.90       5994.46        70.49 o                         
  -1   1   2       6387.06       7267.68       153.98 o                         
   0   1   2      17341.12      19288.49       472.58 o                         
   1   1   2       3704.42       4238.80       116.67 o                         
   2   1   2       3198.60       3285.78        94.54 o                         
   3   1   2       3946.74       3997.03       113.27 o                         
   4   1   2       2267.94       2398.54        58.07 o                         
   5   1   2       1056.49       1058.88        58.83 o                         
   6   1   2       1674.42       1580.54        52.26 o                         
   7   1   2       1032.78        988.31        31.74 o                         
   8   1   2        683.56        656.45        27.19 o                         
   9   1   2        694.07        692.56        29.26 o                         
  10   1   2         86.90        110.88        21.02 o                         
  11   1   2        149.93        171.74        51.36 o                         
 -12   2   2         89.55        127.99        48.88 o                         
 -11   2   2        600.33        705.41        68.23 o                         
 -10   2   2         52.63         66.42        26.16 o                         
  -9   2   2         10.59         10.83         6.42 o                         
  -8   2   2        404.02        395.61        15.98 o                         
  -7   2   2       3196.32       3077.41        52.08 o                         
  -6   2   2       1459.96       1451.27        64.93 o                         
  -5   2   2       1104.13       1069.62        23.82 o                         
  -4   2   2        703.62        736.27        16.96 o                         
  -3   2   2       3912.10       4131.70        75.51 o                         
  -2   2   2         79.13         77.54         7.97 o                         
  -1   2   2       1308.27       1286.72        27.31 o                         
   0   2   2       5008.49       5467.19       146.33 o                         
   1   2   2       4951.01       5392.71       144.17 o                         
   2   2   2       3799.90       4081.97       113.85 o                         
   3   2   2       6176.75       6470.99       125.14 o                         
   4   2   2       1743.53       1650.78        44.32 o                         
   5   2   2       5878.29       5812.66       118.26 o                         
   6   2   2       1196.39       1170.89        38.92 o                         
   7   2   2        253.48        287.11        18.28 o                         
   8   2   2        551.92        536.08        24.66 o                         
   9   2   2        796.95        704.06        28.49 o                         
  10   2   2       1016.71        961.12        79.66 o                         
  11   2   2        297.33        451.87        63.67 o                         
 -12   3   2         54.21        143.16        54.44 o                         
 -11   3   2        181.83        236.80        50.72 o                         
 -10   3   2        549.95        595.91        66.93 o                         
  -9   3   2       1700.11       1638.63        69.51 o                         
  -8   3   2       1187.88       1193.58        40.10 o                         
  -7   3   2        135.23        144.48        17.98 o                         
  -6   3   2        202.24        168.52        27.86 o                         
  -5   3   2        959.30        904.78        20.84 o                         
  -4   3   2       2208.32       2080.22        37.29 o                         
  -3   3   2       3169.62       3236.69        57.88 o                         
  -2   3   2        550.84        528.38        21.15 o                         
  -1   3   2       3302.61       3355.02        53.04 o                         
   0   3   2       7220.04       8011.15       249.35 o                         
   1   3   2      12924.94      14559.01       264.36 o                         
   2   3   2       9074.52       9533.43       309.62 o                         
   3   3   2       3281.00       3207.41        69.83 o                         
   4   3   2        936.34        987.44        31.86 o                         
   5   3   2        808.40        789.71        29.31 o                         
   6   3   2       1427.85       1410.68        42.51 o                         
   7   3   2       1290.06       1137.79        38.15 o                         
   8   3   2        737.83        731.17        27.03 o                         
   9   3   2        471.58        462.05        49.29 o                         
  10   3   2        311.74        282.01        52.70 o                         
  11   3   2        184.16        171.10        53.84 o                         
 -11   4   2        204.81        280.92        55.28 o                         
 -10   4   2        151.44        168.94        29.83 o                         
  -9   4   2        234.23        242.45        25.05 o                         
  -8   4   2       1114.89       1083.73        37.75 o                         
  -7   4   2       1258.69       1235.10        33.41 o                         
  -6   4   2       2624.04       2750.01        59.70 o                         
  -5   4   2       1301.48       1244.20        43.28 o                         
  -4   4   2       2076.69       2482.93        50.63 o                         
  -3   4   2        735.62        848.76        58.87 o                         
  -2   4   2      10121.51      10682.49       274.60 o                         
  -1   4   2       1607.96       1608.02        55.36 o                         
   0   4   2       2852.16       2810.48       108.17 o                         
   1   4   2        868.38        873.91        25.21 o                         
   2   4   2       2818.01       3223.27        67.50 o                         
   3   4   2        163.79        167.56        15.76 o                         
   4   4   2       5216.82       5146.30       105.08 o                         
   5   4   2       2375.70       2198.99        55.39 o                         
   6   4   2       1403.25       1409.35        41.94 o                         
   7   4   2       1065.12       1069.77        36.32 o                         
   8   4   2       1230.42       1213.59        91.33 o                         
   9   4   2        726.86        626.76        53.21 o                         
  10   4   2        585.01        633.15        65.05 o                         
  11   4   2        916.38        851.04        79.48 o                         
 -11   5   2        303.82        278.10        55.69 o                         
 -10   5   2        883.86        890.36        47.98 o                         
  -9   5   2       1423.66       1519.94        59.23 o                         
  -8   5   2        479.32        494.37        27.88 o                         
  -7   5   2        180.37        208.33        16.70 o                         
  -6   5   2        738.21        717.74        36.37 o                         
  -5   5   2       1253.22       1228.57        34.07 o                         
  -4   5   2       4409.37       4310.00        92.11 o                         
  -3   5   2       1878.37       1773.63        45.11 o                         
  -2   5   2       1583.21       1575.08        58.96 o                         
  -1   5   2       2240.61       2448.57        78.61 o                         
   0   5   2       1310.22       1405.02        34.34 o                         
   1   5   2       3176.26       3397.08        69.73 o                         
   2   5   2       5918.66       6224.47       119.11 o                         
   3   5   2       5476.95       5540.77       109.01 o                         
   4   5   2       2066.62       2207.04        54.38 o                         
   5   5   2       2001.99       2076.61        78.13 o                         
   6   5   2        754.45        757.28        42.36 o                         
   7   5   2        971.57        915.10        31.38 o                         
   8   5   2       1925.97       1718.85        86.25 o                         
   9   5   2        448.57        551.96        61.38 o                         
  10   5   2        278.02        359.23        58.53 o                         
  11   5   2         83.63         62.00        49.76 o                         
 -11   6   2        535.34        602.50        67.56 o                         
 -10   6   2         78.85         77.90        24.96 o                         
  -9   6   2         90.32         97.92        20.57 o                         
  -8   6   2        898.34        894.29        30.51 o                         
  -7   6   2       1963.31       1928.28        50.22 o                         
  -6   6   2        995.96       1000.50        43.38 o                         
  -5   6   2       1946.46       1956.19        81.01 o                         
  -4   6   2        842.61        821.95        32.15 o                         
  -3   6   2        546.46        592.81        29.89 o                         
  -2   6   2        263.12        362.64        60.83 o                         
  -1   6   2      15533.88      16358.44       287.76 o                         
   0   6   2       5505.90       5339.49       103.29 o                         
   1   6   2       1910.21       2067.20        67.22 o                         
   2   6   2       2736.32       2731.65        61.27 o                         
   3   6   2        652.89        675.97        25.23 o                         
   4   6   2       1242.01       1132.10        43.70 o                         
   5   6   2       2418.15       2479.42        84.64 o                         
   6   6   2       3878.63       3596.44       113.14 o                         
   7   6   2        582.32        535.52        84.65 o                         
   8   6   2        492.10        606.97        61.66 o                         
   9   6   2        595.30        603.17        64.57 o                         
  10   6   2        893.48        834.19        76.85 o                         
  11   6   2        368.54        446.39        66.64 o                         
 -11   7   2        152.14        187.86        32.13 o                         
 -10   7   2        968.23        911.58        47.95 o                         
  -9   7   2        826.97        881.64        36.80 o                         
  -8   7   2       1141.75       1142.55        39.63 o                         
  -7   7   2        337.45        325.81        29.19 o                         
  -6   7   2        388.32        392.83        40.98 o                         
  -5   7   2       2154.56       2042.43        55.75 o                         
  -4   7   2       6014.50       6111.61       138.15 o                         
  -3   7   2       1416.27       1221.54        33.49 o                         
  -2   7   2       1368.60       1343.39        70.44 o                         
  -1   7   2       1308.45       1372.83        42.08 o                         
   0   7   2       5232.14       5457.00        84.84 o                         
   1   7   2       3819.50       3905.59       114.29 o                         
   2   7   2       9634.90       9875.36       450.32 o                         
   4   7   2        983.25          3.60        15.21 o                         
   5   7   2        846.46        912.32        54.44 o                         
   6   7   2        934.90        843.94        40.32 o                         
   7   7   2        690.08        644.18        57.24 o                         
   8   7   2        425.19        478.15        55.92 o                         
   9   7   2        986.47       1057.05        80.41 o                         
  10   7   2        147.87        214.58        51.69 o                         
 -11   8   2        101.13         90.50        28.65 o                         
 -10   8   2        143.48        173.68        28.66 o                         
  -9   8   2        177.32        182.45        19.75 o                         
  -8   8   2        899.90        831.00        47.62 o                         
  -7   8   2        635.20        320.87       274.59 o                         
  -6   8   2       1938.79       1946.70        89.51 o                         
  -5   8   2       1999.50       1878.77        95.67 o                         
  -4   8   2       2674.89       2674.39        54.02 o                         
  -3   8   2        823.24        858.93        33.10 o                         
  -2   8   2      13264.56      14152.84       363.76 o                         
  -1   8   2       1524.59       1468.16        67.78 o                         
   0   8   2       6281.06       6142.42       114.59 o                         
   1   8   2       3643.58       3685.63       111.42 o                         
   2   8   2        974.05       1086.16        36.04 o                         
   3   8   2        301.07        298.28        31.62 o                         
   4   8   2       4015.05         86.59        22.91 o                         
   5   8   2       4134.39       4219.21       142.81 o                         
   6   8   2        934.43        954.23        60.78 o                         
   7   8   2       1000.13       1095.98        74.33 o                         
   8   8   2        373.49        318.24        51.16 o                         
   9   8   2        913.68        843.89        72.02 o                         
  10   8   2        852.11        893.77        80.75 o                         
 -11   9   2        143.35        170.20        39.71 o                         
 -10   9   2        647.08        648.96        41.20 o                         
  -9   9   2       1054.11       1074.08        46.75 o                         
  -8   9   2        891.64       1001.91        77.57 o                         
  -7   9   2        556.14        535.29        51.92 o                         
  -6   9   2        172.21        145.74        18.45 o                         
  -5   9   2       3301.79       3183.28        63.83 o                         
  -4   9   2        549.67        523.90        22.20 o                         
  -3   9   2       6626.38       6635.87       107.85 o                         
  -2   9   2       2487.63       2317.50        81.90 o                         
  -1   9   2        902.06        950.11        48.00 o                         
   0   9   2       1718.23       1815.00        42.84 o                         
   1   9   2       7718.36       7973.13       216.74 o                         
   2   9   2       3973.58       4246.10       131.81 o                         
   3   9   2       1569.32       1484.85        67.03 o                         
   4   9   2       1405.04       1482.94        49.69 o                         
   5   9   2       1004.19        988.05        60.21 o                         
   6   9   2        816.67        806.04        56.95 o                         
   7   9   2       1159.54       1095.18        69.29 o                         
   9   9   2        493.71        576.34        64.47 o                         
  10   9   2        214.34        193.45        54.61 o                         
 -10  10   2         76.16         87.83        24.30 o                         
  -9  10   2         27.98         18.00        20.91 o                         
  -8  10   2        626.03        623.12        40.89 o                         
  -7  10   2       1220.52       1325.32        55.31 o                         
  -6  10   2       1095.64       1065.75        43.58 o                         
  -5  10   2       1718.28       1716.50        74.35 o                         
  -4  10   2        609.02        617.30        22.66 o                         
  -3  10   2       1359.40       1491.95        34.85 o                         
  -2  10   2         76.64         50.58        56.72 o                         
  -1  10   2       8052.61       8045.68       153.27 o                         
   0  10   2       1761.57       1735.48        42.75 o                         
   1  10   2        691.83        768.42        40.90 o                         
   2  10   2        540.17        627.16        39.89 o                         
   3  10   2       5067.44       3557.64      2567.54 o                         
   4  10   2       1603.35       1560.04        52.27 o                         
   5  10   2       1016.13       1044.35        44.39 o                         
   6  10   2       1265.34       1264.45        52.10 o                         
   7  10   2        139.16        158.55        37.48 o                         
  10  10   2        672.81        731.38        78.09 o                         
 -10  11   2        351.79        347.86        54.80 o                         
  -9  11   2        592.52        620.69        36.45 o                         
  -8  11   2        954.45       1034.80        49.08 o                         
  -7  11   2        574.15        624.84        50.34 o                         
  -6  11   2        609.83        553.56        24.34 o                         
  -5  11   2        395.75        385.17        25.56 o                         
  -4  11   2       2619.48       2575.53        46.38 o                         
  -3  11   2       1904.59       1928.28        42.77 o                         
  -2  11   2        568.81        401.98        40.92 o                         
  -1  11   2        347.85          0.22         8.92 o                         
   0  11   2        972.91        968.54       109.10 o                         
   1  11   2       1337.19       1070.99       748.92 o                         
   2  11   2       5660.18       3950.85      2756.63 o                         
   3  11   2       2458.71       2724.26        71.49 o                         
   4  11   2        196.39        176.64        26.97 o                         
   5  11   2        588.57        612.92        36.16 o                         
   6  11   2        441.71        418.34        33.22 o                         
   7  11   2        590.21        629.97        41.69 o                         
   8  11   2        745.05        898.43        68.19 o                         
 -10  12   2         22.90         29.64        29.98 o                         
  -9  12   2        166.50        137.19        20.53 o                         
  -8  12   2        502.76        476.65        40.61 o                         
  -7  12   2        665.43        669.61        56.31 o                         
  -6  12   2       1450.69       1559.07        41.10 o                         
  -5  12   2        663.20        692.12        24.77 o                         
  -4  12   2        692.48        792.53        29.47 o                         
  -3  12   2        129.69        135.86        10.53 o                         
  -2  12   2       1441.50       1367.41        31.74 o                         
  -1  12   2       1402.70       1396.25        35.72 o                         
   0  12   2       4560.88       4621.09        94.12 o                         
   1  12   2       1931.71       2051.47        72.47 o                         
   2  12   2       2239.88       2146.19        59.30 o                         
   3  12   2         38.55         24.36        15.33 o                         
   4  12   2       1616.54       1885.27        63.75 o                         
   5  12   2       1205.20       1178.26        49.26 o                         
   6  12   2        633.12        645.17        40.48 o                         
   7  12   2       1223.33       1343.16        58.48 o                         
   8  12   2        294.19        282.83        35.77 o                         
 -10  13   2        534.74        581.47        69.14 o                         
  -9  13   2        831.88        859.18       101.66 o                         
  -8  13   2        227.85        237.40        50.53 o                         
  -7  13   2        176.89        134.38        19.42 o                         
  -6  13   2        228.26        247.15        23.96 o                         
  -5  13   2        685.30        645.77        22.38 o                         
  -4  13   2       2805.35       2811.40        49.04 o                         
  -3  13   2       1178.87       1208.16        27.01 o                         
  -2  13   2        385.89        386.61        17.44 o                         
  -1  13   2        252.88        230.76        51.52 o                         
   0  13   2       1210.45       1276.62        39.44 o                         
   1  13   2       2976.89       3034.19        62.06 o                         
   2  13   2       2549.92       2632.14        57.68 o                         
   3  13   2       1380.06       1458.78        49.99 o                         
   4  13   2        762.83        757.96        37.81 o                         
   5  13   2        433.17        416.03        32.79 o                         
   6  13   2        389.24        388.26        34.40 o                         
   7  13   2       1220.40       1267.66        71.66 o                         
   8  13   2       1096.99       1233.14        63.25 o                         
   9  13   2        103.81        109.28        48.07 o                         
  -9  14   2        161.10        205.97        35.73 o                         
  -8  14   2        401.62        378.62        38.86 o                         
  -7  14   2        686.99        734.61        45.37 o                         
  -6  14   2        867.83        841.93        30.58 o                         
  -5  14   2       1360.20       1304.46        33.51 o                         
  -4  14   2       1082.87       1066.51        68.71 o                         
  -3  14   2       1226.90       1340.39        26.28 o                         
  -2  14   2        597.01        564.34        16.31 o                         
  -1  14   2       3368.31       3202.56        48.02 o                         
   0  14   2       2629.87       2497.08        44.77 o                         
   1  14   2        241.52        214.46        16.61 o                         
   2  14   2        284.24        252.42        18.61 o                         
   3  14   2       2273.69       2248.71        66.26 o                         
   4  14   2        654.35        524.65        33.38 o                         
   5  14   2       1397.77       1363.74        54.68 o                         
   6  14   2       1151.18       1209.62        54.70 o                         
   7  14   2        261.05        327.16        36.25 o                         
   8  14   2        281.96        368.09        56.79 o                         
   9  14   2        423.65        458.72        60.95 o                         
  -9  15   2        473.00        562.62        47.65 o                         
  -8  15   2        598.28        608.24        45.07 o                         
  -7  15   2         59.28         68.03        27.19 o                         
  -6  15   2        181.81        148.52        27.63 o                         
  -5  15   2       1388.35       1466.63        57.08 o                         
  -4  15   2       1625.85       1680.43        71.05 o                         
  -3  15   2        920.10        898.22        28.48 o                         
  -2  15   2        813.37        801.79        21.02 o                         
  -1  15   2        110.19        109.09        10.02 o                         
   0  15   2       2712.75       2657.27        51.54 o                         
   1  15   2       2329.74       2393.54        45.67 o                         
   2  15   2        993.42       1075.44        35.64 o                         
   3  15   2       1011.17        969.23        41.71 o                         
   4  15   2        211.87        244.92        27.03 o                         
   5  15   2        350.99        368.40        66.12 o                         
   6  15   2        661.01        774.78        57.91 o                         
   7  15   2       1102.99       1223.92        57.92 o                         
   8  15   2        314.89        362.92        39.38 o                         
   9  15   2        209.00        157.58        50.66 o                         
  -9  16   2        101.65         92.86        47.58 o                         
  -8  16   2        223.17        222.70        39.04 o                         
  -7  16   2        425.18        456.18        40.12 o                         
  -6  16   2        909.24        896.68        48.88 o                         
  -5  16   2        463.70        449.95        35.41 o                         
  -4  16   2        718.74        683.18        27.38 o                         
  -3  16   2        220.73        231.07        17.64 o                         
  -2  16   2       1454.45       1638.69        30.36 o                         
  -1  16   2       1304.44       1303.26        31.00 o                         
   0  16   2       1623.63       1541.92        40.56 o                         
   1  16   2        891.00        888.07        34.41 o                         
   2  16   2         99.50        121.07        20.34 o                         
   3  16   2        473.33        430.49        30.59 o                         
   4  16   2       1932.81       1950.62        65.75 o                         
   5  16   2        919.95        971.93        48.86 o                         
   6  16   2        612.11        663.82        43.38 o                         
   7  16   2        395.12        479.51        41.73 o                         
   8  16   2        231.71        230.98        36.23 o                         
  -8  17   2        343.79        394.06        41.69 o                         
  -7  17   2        274.59        275.87        36.74 o                         
  -6  17   2         78.80         95.20        27.51 o                         
  -5  17   2       1684.31       1752.60       100.22 o                         
  -4  17   2       1347.15       1276.43        37.05 o                         
  -3  17   2       1088.36       1053.14        32.32 o                         
  -2  17   2        398.93        343.51        16.06 o                         
  -1  17   2        228.81        267.50        15.68 o                         
   0  17   2        418.43        446.82        22.59 o                         
   1  17   2       2793.29       2805.63       139.52 o                         
   2  17   2       2619.30       2644.14       147.40 o                         
   3  17   2        915.70       1003.94        45.25 o                         
   4  17   2        570.30        658.17        48.81 o                         
   5  17   2        296.22        316.25        32.28 o                         
   6  17   2        616.45        627.03        47.99 o                         
   7  17   2       1022.06       1015.35        79.01 o                         
   8  17   2        108.38        155.97        34.55 o                         
  -8  18   2        195.56        178.27        50.77 o                         
  -7  18   2       1040.28       1081.12        56.68 o                         
  -6  18   2        896.35        936.31        51.45 o                         
  -5  18   2        852.19        849.49        38.22 o                         
  -4  18   2        327.89        327.07        22.26 o                         
  -3  18   2        879.39        894.06        30.85 o                         
  -2  18   2        549.14        492.96        25.39 o                         
  -1  18   2       2289.63       2449.00        52.67 o                         
   0  18   2       2165.49       1958.00        68.38 o                         
   1  18   2        775.86        754.25        35.38 o                         
   2  18   2        852.13        805.80        38.89 o                         
   3  18   2        413.78        474.38        49.90 o                         
   4  18   2        568.20        466.53        35.26 o                         
   5  18   2       1415.42       1504.19        61.51 o                         
   6  18   2        609.08        949.81        77.02 o                         
   7  18   2         85.49        124.52        33.32 o                         
  -7  19   2         78.20        100.22        31.37 o                         
  -6  19   2        187.62        151.84        31.07 o                         
  -5  19   2        248.15        268.48        26.15 o                         
  -4  19   2       1315.55       1118.54        40.48 o                         
  -3  19   2        841.83        842.75        33.92 o                         
  -2  19   2        606.57        418.52        99.90 o                         
  -1  19   2        101.24        101.03        21.70 o                         
   0  19   2       1484.69       1429.77        34.63 o                         
   1  19   2        746.53        743.24        43.91 o                         
   2  19   2       2809.30       2872.35        80.26 o                         
   3  19   2        440.20        512.89        35.76 o                         
   4  19   2        352.80        360.84        34.11 o                         
   5  19   2        348.61        402.75        54.79 o                         
   6  19   2        397.95        436.40        40.46 o                         
   7  19   2        352.10        303.59        39.49 o                         
  -7  20   2        211.28        140.47        47.50 o                         
  -6  20   2        843.31        769.83        64.94 o                         
  -5  20   2        382.78        333.60        33.72 o                         
  -4  20   2        373.02        288.61        31.93 o                         
  -3  20   2        116.76        138.50        20.41 o                         
  -2  20   2       1619.58       1736.75        48.04 o                         
  -1  20   2        754.40        725.91        21.29 o                         
   0  20   2        543.47        531.71        21.07 o                         
   1  20   2        117.00         98.91        22.79 o                         
   2  20   2         17.04          5.21        19.69 o                         
   3  20   2        101.64         60.15        27.38 o                         
   4  20   2        992.27        913.84        48.10 o                         
   5  20   2        464.25        525.57        40.63 o                         
   6  20   2        476.10        496.75        42.96 o                         
  -6  21   2         54.18         41.21        39.62 o                         
  -5  21   2        307.53        307.15        33.92 o                         
  -4  21   2        427.34        393.75        33.36 o                         
  -3  21   2        947.31        838.58        41.82 o                         
  -2  21   2        226.15        231.21        21.01 o                         
  -1  21   2        153.49        131.83        10.83 o                         
   0  21   2        302.47        308.99        17.85 o                         
   1  21   2       1673.28       1690.26        89.12 o                         
   2  21   2        426.09        494.60        34.48 o                         
   3  21   2        500.90        612.18        71.23 o                         
   4  21   2        286.25        266.72        27.51 o                         
   5  21   2        239.96        233.05        28.37 o                         
   6  21   2        104.09        116.30        33.10 o                         
  -5  22   2        382.38        335.61        35.50 o                         
  -4  22   2        109.55         68.15        25.61 o                         
  -3  22   2        608.24        480.70        55.46 o                         
  -2  22   2        167.18        131.60        23.22 o                         
  -1  22   2        910.35        919.92        42.06 o                         
   0  22   2        497.42        465.46        22.07 o                         
   1  22   2        348.04        290.46        26.63 o                         
   2  22   2        154.30        160.64        26.69 o                         
   3  22   2        898.67        966.45        41.34 o                         
   4  22   2        369.16        337.86        30.13 o                         
   5  22   2        785.78        747.00        48.81 o                         
  -4  23   2        656.74        641.73        48.31 o                         
  -3  23   2        256.11        224.13        34.79 o                         
  -2  23   2        249.01        244.22        27.81 o                         
  -1  23   2        131.98        135.00        34.04 o                         
   0  23   2        303.97        272.36        18.98 o                         
   1  23   2        754.12        761.64        36.12 o                         
   2  23   2        497.31        505.04        30.83 o                         
   3  23   2        587.29        593.77        34.77 o                         
   4  23   2        396.85        441.03        38.79 o                         
  -3  24   2        115.86        146.55        44.31 o                         
  -2  24   2        636.51        677.56        67.43 o                         
  -1  24   2        571.47        563.93       107.45 o                         
   0  24   2        245.67        242.74        34.73 o                         
   1  24   2        278.14        284.59        26.54 o                         
   2  24   2         91.50        124.54        25.35 o                         
   4 -22   3        417.54        437.38        50.35 o                         
   2 -21   3        696.73        731.44        62.63 o                         
   3 -21   3        331.26        378.90        51.08 o                         
   4 -21   3         32.55          2.57        34.44 o                         
  -5 -20   3        306.10        307.70        45.36 o                         
  -4 -20   3        108.85        100.53        35.47 o                         
  -3 -20   3       1233.04       1048.71        60.09 o                         
  -2 -20   3        457.18        409.55        35.85 o                         
  -1 -20   3        985.20       1030.38        47.33 o                         
   0 -20   3        550.39        490.73        56.62 o                         
   1 -20   3        567.37        552.76        57.05 o                         
   2 -20   3         38.88         42.27        36.26 o                         
   3 -20   3        188.45        224.53        43.82 o                         
   4 -20   3        465.87        414.03        47.31 o                         
   5 -20   3        537.15        557.36        49.14 o                         
  -6 -19   3        243.30        212.01        30.20 o                         
  -5 -19   3       1154.31       1155.24        70.13 o                         
  -4 -19   3        926.81        934.03        60.73 o                         
  -3 -19   3        615.38        607.48        46.97 o                         
  -2 -19   3        379.64        394.42        36.31 o                         
  -1 -19   3        585.44        666.17        41.65 o                         
   0 -19   3        753.55        801.25        65.37 o                         
   1 -19   3       2262.71       2322.03       106.94 o                         
   2 -19   3        645.55        719.93        58.98 o                         
   3 -19   3         49.49         69.40        24.21 o                         
   4 -19   3        435.32        531.50        50.65 o                         
   5 -19   3        267.01        236.64        36.75 o                         
  -7 -18   3        740.52        633.99        31.55 o                         
  -6 -18   3       1458.24       1488.98        72.83 o                         
  -5 -18   3        331.54        386.08        47.42 o                         
  -4 -18   3        516.06        539.43        48.66 o                         
  -3 -18   3        542.31        551.46        44.55 o                         
  -2 -18   3       1533.78       1465.25        65.68 o                         
  -1 -18   3       1574.92       1463.67        51.70 o                         
   0 -18   3        929.48        911.54        65.06 o                         
   1 -18   3        400.41        390.33        48.33 o                         
   2 -18   3        287.71        324.22        45.90 o                         
   3 -18   3       1014.23        990.05        46.08 o                         
   4 -18   3       1335.06       1501.93       134.82 o                         
   5 -18   3       1291.14       1366.82        68.92 o                         
   6 -18   3        294.29        324.79        35.57 o                         
   7 -18   3        239.94        290.96        45.24 o                         
  -7 -17   3         14.52          3.72        10.92 o                         
  -6 -17   3        900.32        959.78        57.79 o                         
  -5 -17   3        691.23        627.68        54.42 o                         
  -4 -17   3       1409.40       1392.61        72.38 o                         
  -3 -17   3        936.74        921.74        54.97 o                         
  -2 -17   3        461.99        446.44        37.61 o                         
  -1 -17   3        234.47        267.67        23.39 o                         
   0 -17   3       4073.81       4385.79        97.04 o                         
   1 -17   3       2141.55       2196.88       203.03 o                         
   2 -17   3       1074.17       1159.17        47.84 o                         
   3 -17   3        368.17        405.75        31.79 o                         
   4 -17   3        219.81        245.48        26.97 o                         
   5 -17   3        227.24        240.66        31.28 o                         
   6 -17   3        594.95        529.39        30.50 o                         
   7 -17   3        768.85        859.02        61.94 o                         
   8 -17   3        472.27        549.06        57.04 o                         
  -7 -16   3       1542.35       1304.64        45.99 o                         
  -6 -16   3        896.44        940.40        37.71 o                         
  -5 -16   3        439.88        477.51        48.93 o                         
  -4 -16   3        101.78        108.83        32.21 o                         
  -3 -16   3       1636.43       1727.44        76.95 o                         
  -2 -16   3        447.71        493.00        37.50 o                         
  -1 -16   3       1062.35       1068.10        40.30 o                         
   0 -16   3       1311.22       1257.33        40.92 o                         
   1 -16   3        226.81        240.02        15.68 o                         
   2 -16   3        188.98        207.64        25.45 o                         
   3 -16   3       1101.48       1087.50        45.63 o                         
   4 -16   3       1448.06       1407.51        51.60 o                         
   5 -16   3       1034.29       1036.73        51.53 o                         
   6 -16   3        715.59        435.30       359.75 o                         
   7 -16   3        117.50        120.51        18.57 o                         
   8 -16   3        211.84        182.53        41.04 o                         
  -9 -15   3        515.29        537.96        67.51 o                         
  -6 -15   3        186.06        174.26        19.79 o                         
  -5 -15   3       1507.55       1382.89        75.85 o                         
  -4 -15   3       1285.96       1326.96        70.34 o                         
  -3 -15   3       1443.37       1421.97        68.01 o                         
  -2 -15   3        630.02        614.22        41.85 o                         
  -1 -15   3       1492.78       1644.94        99.09 o                         
   0 -15   3        802.41        793.80        32.09 o                         
   1 -15   3       1427.22       1405.30        39.68 o                         
   2 -15   3       1013.80        986.94        41.88 o                         
   3 -15   3       1765.34       1859.17       103.65 o                         
   4 -15   3        112.11        176.62        25.00 o                         
   5 -15   3        272.79        253.29        31.26 o                         
   6 -15   3        750.77        777.19        77.27 o                         
   7 -15   3        821.02        823.35        60.91 o                         
   8 -15   3        546.52        561.97        54.96 o                         
  -9 -14   3        288.24        249.77        53.27 o                         
  -8 -14   3       1003.10       1041.72        79.55 o                         
  -7 -14   3        769.87        707.96        64.37 o                         
  -6 -14   3        848.07        809.13        32.19 o                         
  -5 -14   3        314.14        314.95        42.82 o                         
  -4 -14   3        586.13        613.79        49.72 o                         
  -3 -14   3        494.22        510.44        42.45 o                         
  -2 -14   3       2306.52       2167.80        82.58 o                         
  -1 -14   3       1119.51       1037.01        38.68 o                         
   0 -14   3       1328.73       1195.90        39.20 o                         
   1 -14   3        650.12        677.96        27.92 o                         
   2 -14   3       1735.36       1621.16        35.85 o                         
   3 -14   3        544.24        617.81        32.71 o                         
   4 -14   3       1470.50       1422.38        47.93 o                         
   5 -14   3       2723.42       2423.73       128.01 o                         
   6 -14   3        425.86        391.38        19.76 o                         
   7 -14   3        403.83        414.65        24.15 o                         
   8 -14   3        194.60        212.89        41.67 o                         
   9 -14   3        641.93        622.91        61.96 o                         
  -9 -13   3        296.71        267.66        53.78 o                         
  -8 -13   3        391.53        436.98        56.22 o                         
  -7 -13   3         53.87         38.67        20.93 o                         
  -6 -13   3        600.92        560.79        25.98 o                         
  -5 -13   3       2389.93       2442.39        87.23 o                         
  -4 -13   3       2056.40       2114.21        90.12 o                         
  -3 -13   3        660.70        622.51        45.26 o                         
  -2 -13   3        664.15        689.98        43.42 o                         
  -1 -13   3       1260.97       1296.04        43.62 o                         
   0 -13   3       2675.48       2613.67       129.67 o                         
   1 -13   3       1302.08       1347.35        33.47 o                         
   2 -13   3       1426.15       1450.26        33.68 o                         
   3 -13   3       1058.20       1005.11        37.29 o                         
   4 -13   3       1153.65       1089.32        39.50 o                         
   5 -13   3        123.79        116.44        21.59 o                         
   6 -13   3        904.14        950.69        29.94 o                         
   7 -13   3       1456.64       1450.58        40.57 o                         
   8 -13   3        265.82        192.97        44.28 o                         
   9 -13   3        145.25        120.71        42.14 o                         
 -10 -12   3        104.25         82.96        50.13 o                         
  -9 -12   3        134.17        169.93        47.63 o                         
  -8 -12   3        706.52        718.91        68.62 o                         
  -7 -12   3       1910.55       2007.33        57.66 o                         
  -6 -12   3       1301.57       1188.63        33.00 o                         
  -5 -12   3        795.49        841.53        33.81 o                         
  -4 -12   3        203.40        181.72        33.46 o                         
  -3 -12   3       1616.63       1538.57        69.82 o                         
  -2 -12   3        504.28        518.77        36.94 o                         
  -1 -12   3       3595.27       3527.75       110.06 o                         
   0 -12   3        776.40        644.81        27.76 o                         
   1 -12   3        255.13        242.61        14.74 o                         
   2 -12   3        104.37         66.60        22.17 o                         
   3 -12   3       2424.58       2358.97        89.05 o                         
   4 -12   3       1104.39       1088.19        28.81 o                         
   5 -12   3       1264.60       1194.72        32.66 o                         
   6 -12   3       1451.06       1452.59        39.28 o                         
   7 -12   3        310.11        302.21        21.46 o                         
   8 -12   3        289.90        262.29        25.96 o                         
   9 -12   3        350.75        372.66        51.52 o                         
 -10 -11   3        237.92        182.69        49.73 o                         
  -9 -11   3        855.41        848.42        49.33 o                         
  -8 -11   3        319.43        331.19        50.50 o                         
  -7 -11   3        168.07        177.05        23.40 o                         
  -6 -11   3        494.75        463.34        31.72 o                         
  -5 -11   3       1805.83       1731.28        49.23 o                         
  -4 -11   3       2183.10       2090.80        87.84 o                         
  -3 -11   3       1368.89       1382.45        64.64 o                         
  -2 -11   3        584.55        665.06        32.07 o                         
  -1 -11   3        388.55        449.76        33.23 o                         
   0 -11   3       2199.29       2283.15        99.40 o                         
   1 -11   3       2665.29       2698.91        58.86 o                         
   2 -11   3       2331.24       2432.08        45.88 o                         
   3 -11   3        367.63        370.18        21.29 o                         
   4 -11   3        454.93        411.28        22.19 o                         
   5 -11   3        753.02        801.50        26.86 o                         
   6 -11   3        376.86        410.09        21.13 o                         
   7 -11   3       1013.54       1016.23        34.83 o                         
   8 -11   3        291.14        302.55        26.77 o                         
   9 -11   3         26.32         11.02        26.22 o                         
  10 -11   3        141.86        105.50        45.83 o                         
 -10 -10   3        107.93        122.97        31.49 o                         
  -9 -10   3        167.09        157.71        31.46 o                         
  -8 -10   3       1847.41       1877.92        48.21 o                         
  -7 -10   3       1108.19       1060.95        48.15 o                         
  -6 -10   3        805.87        758.14        53.72 o                         
  -5 -10   3       1130.33       1130.17        52.41 o                         
  -4 -10   3        798.34        968.88        35.46 o                         
  -3 -10   3        426.21        476.02        38.89 o                         
  -2 -10   3       4304.30       3344.21      2231.24 o                         
  -1 -10   3        576.07        563.54        34.66 o                         
   0 -10   3       2058.05       1547.24       922.81 o                         
   1 -10   3        909.44        902.58        58.78 o                         
   2 -10   3       3787.88       3751.26        80.15 o                         
   3 -10   3        328.59        256.22        39.13 o                         
   4 -10   3       3287.52       3227.90        61.28 o                         
   5 -10   3       1845.93       2031.72        39.28 o                         
   6 -10   3         56.34         77.66        17.82 o                         
   7 -10   3        695.22        724.22        36.69 o                         
   8 -10   3        540.23        559.18        43.12 o                         
   9 -10   3        380.30        369.04        41.16 o                         
  10 -10   3        252.09        262.79        52.60 o                         
 -10  -9   3        527.09        586.23        43.20 o                         
  -9  -9   3        749.18        759.03        45.70 o                         
  -8  -9   3        955.48        973.69        61.53 o                         
  -7  -9   3        148.08        199.64        25.71 o                         
  -6  -9   3        562.18        555.38        17.99 o                         
  -5  -9   3       2345.96       2388.78        45.22 o                         
  -4  -9   3       5829.29       5754.23        98.04 o                         
  -3  -9   3       3122.17       3040.64        76.42 o                         
  -2  -9   3       2121.75       2473.42        88.32 o                         
  -1  -9   3       2380.31       2616.41        86.92 o                         
   0  -9   3       2450.78       2545.30        81.83 o                         
   1  -9   3       3554.40       3432.75       106.06 o                         
   2  -9   3       1910.84       1723.23        44.04 o                         
   3  -9   3       2856.05       2894.16        68.10 o                         
   4  -9   3        518.90        552.10        33.35 o                         
   5  -9   3        949.74        875.07        26.62 o                         
   6  -9   3       1214.04       1261.64        44.53 o                         
   7  -9   3        667.28        654.67        34.55 o                         
   8  -9   3        529.32        576.85        34.80 o                         
   9  -9   3        316.04        344.05        41.08 o                         
  10  -9   3        138.61        108.27        35.75 o                         
 -11  -8   3        445.93        526.25        67.78 o                         
 -10  -8   3        173.14        167.68        31.78 o                         
  -9  -8   3        407.09        391.41        38.16 o                         
  -8  -8   3        616.49        581.70        27.34 o                         
  -7  -8   3       2924.02       2929.33        58.92 o                         
  -6  -8   3        864.73        747.66        45.66 o                         
  -5  -8   3       1996.71       2019.53        84.21 o                         
  -4  -8   3        497.78        571.57        18.42 o                         
  -3  -8   3       2262.86       2354.00       128.47 o                         
  -2  -8   3       2419.33       2423.84        85.23 o                         
  -1  -8   3       6193.80       6227.95       172.89 o                         
   0  -8   3       1378.59       1259.21        34.64 o                         
   1  -8   3       1650.91       1772.76        61.26 o                         
   2  -8   3        202.17        182.64        17.13 o                         
   3  -8   3       4351.63       4341.45        93.53 o                         
   4  -8   3       1745.22       1597.56        36.83 o                         
   5  -8   3       1515.78       1448.69        35.81 o                         
   6  -8   3       1880.68       1789.71        55.42 o                         
   7  -8   3        208.82        196.13        23.32 o                         
   8  -8   3        560.96        575.17        35.99 o                         
   9  -8   3        605.91        564.31        50.48 o                         
  10  -8   3        651.49        675.77        57.26 o                         
 -11  -7   3        212.00        169.04        50.65 o                         
 -10  -7   3        383.12        377.73        35.80 o                         
  -9  -7   3        500.33        521.53        30.75 o                         
  -8  -7   3        501.66        496.02        24.98 o                         
  -7  -7   3        368.96        384.83        21.91 o                         
  -6  -7   3        918.48        943.16        29.55 o                         
  -5  -7   3       4441.99       4403.91        62.18 o                         
  -4  -7   3       2159.43       2076.25        35.90 o                         
  -3  -7   3       4530.68       4587.33        69.85 o                         
  -2  -7   3       1516.97       1394.91        42.14 o                         
  -1  -7   3       6124.86       6566.40       181.32 o                         
   0  -7   3       2974.63       2773.88        82.74 o                         
   1  -7   3       5414.16       5184.17        81.78 o                         
   2  -7   3       2463.51       2353.65        83.67 o                         
   3  -7   3       2707.56       2584.35        62.36 o                         
   4  -7   3        486.02        483.78        19.15 o                         
   5  -7   3       1474.31       1508.68        36.56 o                         
   6  -7   3        863.04        866.80        36.96 o                         
   7  -7   3        875.41        831.44        38.21 o                         
   8  -7   3        829.92        879.02        75.64 o                         
   9  -7   3        165.85        164.02        34.99 o                         
  10  -7   3        331.94        312.68        46.61 o                         
 -11  -6   3        118.71        102.58        40.00 o                         
 -10  -6   3         50.59         62.61        21.38 o                         
  -9  -6   3        311.21        358.15        23.37 o                         
  -8  -6   3       1555.75       1551.39        36.29 o                         
  -7  -6   3        892.73        939.79        30.74 o                         
  -6  -6   3       2315.16       2328.41        47.81 o                         
  -5  -6   3        864.15        817.77        29.80 o                         
  -4  -6   3        477.98        501.93        16.27 o                         
  -3  -6   3       8698.80       9807.76       131.22 o                         
  -2  -6   3       1611.38       1559.31        44.11 o                         
  -1  -6   3       2230.80       2138.31        52.75 o                         
   0  -6   3        637.12        561.60        25.99 o                         
   1  -6   3       1974.90       1995.10        48.06 o                         
   2  -6   3        315.24        387.44        19.53 o                         
   3  -6   3       2080.39       2160.61        54.03 o                         
   4  -6   3       3137.37       3137.07        72.27 o                         
   5  -6   3       2843.40       2779.00        89.22 o                         
   6  -6   3        364.87        357.27        25.31 o                         
   7  -6   3        594.48        646.23        38.76 o                         
   8  -6   3        784.10        800.05        49.96 o                         
   9  -6   3        612.31        572.58        52.33 o                         
  10  -6   3        275.00        273.03        42.72 o                         
 -11  -5   3        386.13        420.45        56.11 o                         
 -10  -5   3        885.25        870.67        43.38 o                         
  -9  -5   3       1372.72       1417.43        43.96 o                         
  -8  -5   3        112.09        161.41        19.98 o                         
  -7  -5   3         86.91         74.18        14.58 o                         
  -6  -5   3        940.15       1000.01        32.91 o                         
  -5  -5   3       3729.19       3790.50        59.97 o                         
  -4  -5   3       2571.85       2465.08        75.94 o                         
  -3  -5   3       2764.13       2653.32        45.20 o                         
  -2  -5   3        882.87        810.96        23.68 o                         
  -1  -5   3       3267.69       3275.16        71.32 o                         
   0  -5   3       4286.52       4502.41       117.56 o                         
   1  -5   3       4517.62       4456.72        89.42 o                         
   2  -5   3       4559.46       4603.77        93.59 o                         
   3  -5   3       2009.60       2017.03        56.69 o                         
   4  -5   3       1420.10       1364.04        40.35 o                         
   5  -5   3        520.17        505.57        39.40 o                         
   6  -5   3       1623.52       1530.61        91.09 o                         
   7  -5   3       1256.36       1246.52        47.62 o                         
   8  -5   3        508.77        457.45        34.10 o                         
   9  -5   3        457.75        510.99        50.15 o                         
  10  -5   3        184.92        231.81        43.88 o                         
  11  -5   3        190.51        159.25        43.76 o                         
 -11  -4   3        209.36        302.39        51.05 o                         
 -10  -4   3        186.61        181.93        26.39 o                         
  -9  -4   3        126.53        110.89        17.91 o                         
  -8  -4   3        845.54        867.99        37.87 o                         
  -7  -4   3       2540.74       2602.71        58.13 o                         
  -6  -4   3       1041.09       1030.85        32.26 o                         
  -5  -4   3       1366.66       1182.62        66.26 o                         
  -4  -4   3        707.09        789.02        23.38 o                         
  -3  -4   3        719.22        684.52        21.14 o                         
  -2  -4   3       1633.19       1610.32        30.42 o                         
  -1  -4   3       6368.67       6746.32       179.65 o                         
   0  -4   3        366.57        315.34        14.77 o                         
   1  -4   3       6464.70       6646.86       171.28 o                         
   2  -4   3        524.70        499.46        44.48 o                         
   3  -4   3       1345.73       1498.00        43.41 o                         
   4  -4   3       5644.36       5475.93       162.20 o                         
   5  -4   3       3315.66       3236.73        88.39 o                         
   6  -4   3       2336.33       2458.75        68.78 o                         
   7  -4   3        294.28        317.10        27.24 o                         
   8  -4   3        301.31        242.88        27.82 o                         
   9  -4   3       1008.48        952.53        66.82 o                         
  10  -4   3        884.52        863.19        44.65 o                         
  11  -4   3        172.47        262.97        49.51 o                         
 -12  -3   3         69.51        113.02        50.61 o                         
 -11  -3   3        306.02        303.99        38.64 o                         
 -10  -3   3        920.79        961.06        64.51 o                         
  -9  -3   3        805.51        833.51        31.15 o                         
  -8  -3   3        351.14        401.24        33.37 o                         
  -7  -3   3        183.74        196.44        18.21 o                         
  -6  -3   3        869.99        906.52        30.10 o                         
  -5  -3   3       2835.34       2731.84        64.95 o                         
  -4  -3   3       3531.66       3424.80        60.90 o                         
  -3  -3   3       1229.44       1148.62        27.82 o                         
  -2  -3   3        926.57       1053.74        23.04 o                         
  -1  -3   3       2146.92       2309.18        72.09 o                         
   0  -3   3       1099.87       1145.98        43.47 o                         
   1  -3   3       5281.45       5700.78       147.35 o                         
   2  -3   3       3747.28       3546.19        74.31 o                         
   3  -3   3       3144.53       3019.47        67.49 o                         
   4  -3   3       1445.83       1527.11        63.74 o                         
   5  -3   3        691.14        687.77        30.91 o                         
   6  -3   3       1272.62       1166.71        43.92 o                         
   7  -3   3        937.05        917.37        41.39 o                         
   8  -3   3        854.63        840.41        42.90 o                         
   9  -3   3        536.41        553.07        35.14 o                         
  10  -3   3        165.40        195.48        33.92 o                         
  11  -3   3        260.90        260.65        50.78 o                         
 -12  -2   3        233.64        205.43        51.02 o                         
 -11  -2   3        238.63        272.32        36.92 o                         
 -10  -2   3        190.36        217.37        33.09 o                         
  -9  -2   3        452.42        417.07        20.95 o                         
  -8  -2   3       1413.81       1440.83        36.26 o                         
  -7  -2   3       1377.71       1392.20        38.77 o                         
  -6  -2   3       3268.17       3287.56        64.80 o                         
  -5  -2   3        609.87        602.14        37.13 o                         
  -4  -2   3       3105.97       3426.42        60.59 o                         
  -3  -2   3        215.76        251.29        13.88 o                         
  -2  -2   3       8496.36       8524.90       131.67 o                         
  -1  -2   3       1572.25       1561.46        34.23 o                         
   0  -2   3       1971.31       2008.21        69.55 o                         
   1  -2   3       3660.57       3654.67        73.46 o                         
   2  -2   3       4170.34       4555.72        91.08 o                         
   3  -2   3       2545.26       2612.27        85.83 o                         
   4  -2   3       3004.90       2981.32       100.50 o                         
   5  -2   3       1217.27       1136.44        41.10 o                         
   6  -2   3        666.33        726.99        35.21 o                         
   7  -2   3       1092.41       1268.00        50.08 o                         
   8  -2   3        391.53        379.42        24.71 o                         
   9  -2   3       1222.96       1270.17        50.32 o                         
  10  -2   3        566.81        521.79        48.90 o                         
  11  -2   3        511.51        645.40        67.10 o                         
 -12  -1   3         63.93         15.94        44.22 o                         
 -11  -1   3        293.92        241.59        50.47 o                         
 -10  -1   3        487.99        517.15        35.83 o                         
  -9  -1   3       1323.83       1345.83        38.55 o                         
  -8  -1   3        561.61        597.10        23.27 o                         
  -7  -1   3        107.33         98.69        13.47 o                         
  -6  -1   3        387.10        390.24        21.20 o                         
  -5  -1   3       2053.72       2061.82        46.73 o                         
  -4  -1   3       9463.00       9366.68       135.28 o                         
  -3  -1   3       9223.31       9264.68       138.95 o                         
  -2  -1   3       3087.61       3254.48       345.16 o                         
  -1  -1   3       3184.42       3358.93        54.19 o                         
   0  -1   3       6719.51       6990.17       187.97 o                         
   1  -1   3       7169.66       7618.55       204.65 o                         
   2  -1   3       4333.62       3982.79        91.54 o                         
   3  -1   3       3711.74       3685.21        79.83 o                         
   4  -1   3        295.43        294.42        19.37 o                         
   5  -1   3       1108.60       1118.38        32.30 o                         
   6  -1   3       1269.32       1183.52        35.10 o                         
   7  -1   3       1888.80       1826.01        47.37 o                         
   8  -1   3       1349.76       1402.88        55.57 o                         
   9  -1   3        371.99        464.73        32.58 o                         
  10  -1   3        151.16        131.59        31.33 o                         
  11  -1   3        219.55        238.54        52.00 o                         
 -12   0   3         42.14         86.04        48.28 o                         
 -11   0   3        187.02        263.85        54.30 o                         
 -10   0   3        140.74         96.21        25.83 o                         
  -9   0   3        667.58        688.77        25.13 o                         
  -8   0   3        758.40        776.93        26.17 o                         
  -7   0   3       2523.43       2499.18        47.67 o                         
  -6   0   3       1476.31       1529.18        33.90 o                         
  -5   0   3       3102.05       3011.64        58.28 o                         
  -4   0   3       1312.20       1549.81        30.84 o                         
  -3   0   3      25881.32      27908.10       304.49 o                         
  -2   0   3       6285.79       6314.83        75.78 o                         
  -1   0   3       5413.17       5016.34        94.04 o                         
   0   0   3        746.38        694.99        35.88 o                         
   1   0   3        312.91        333.13        26.35 o                         
   2   0   3        532.00        513.60        31.39 o                         
   3   0   3       5368.78       6032.30       169.54 o                         
   4   0   3       3658.16       3615.75       113.95 o                         
   5   0   3       5475.80       5422.14        94.93 o                         
   6   0   3       1465.14       1455.57        52.41 o                         
   7   0   3        454.80        496.22        28.43 o                         
   8   0   3        544.00        572.62        52.71 o                         
   9   0   3       1416.40       1317.19        55.88 o                         
  10   0   3        550.54        521.35        34.43 o                         
  11   0   3         95.97        156.72        48.54 o                         
 -12   1   3         58.93         49.98        46.03 o                         
 -11   1   3        303.94        290.84        54.78 o                         
 -10   1   3        471.28        472.93        32.15 o                         
  -9   1   3       1315.81       1339.94        33.68 o                         
  -8   1   3        551.06        587.51        21.69 o                         
  -7   1   3        103.82        130.39        13.17 o                         
  -6   1   3        404.71        414.60        26.87 o                         
  -5   1   3       2252.08       2350.77        48.09 o                         
  -4   1   3       9419.29       9347.09       124.15 o                         
  -3   1   3       9256.98       9111.80       105.90 o                         
  -2   1   3       3138.50       3183.35       115.06 o                         
  -1   1   3       3118.16       3252.53       183.03 o                         
   0   1   3       6610.51       6719.76       182.72 o                         
   1   1   3       7196.71       8095.15       215.65 o                         
   2   1   3       4495.23       4457.95       129.73 o                         
   3   1   3       3693.00       3444.97       106.69 o                         
   4   1   3        295.28        277.87        19.84 o                         
   5   1   3       1121.96       1059.38        37.74 o                         
   6   1   3       1150.13       1047.61        32.82 o                         
   7   1   3       1850.48       1720.46        45.38 o                         
   8   1   3       1398.04       1431.67        42.14 o                         
   9   1   3        386.69        452.89        31.35 o                         
  10   1   3        151.23        143.82        24.05 o                         
  11   1   3        225.24        215.02        54.32 o                         
 -12   2   3        226.61        164.49        52.85 o                         
 -11   2   3        237.67        291.97        54.00 o                         
 -10   2   3        189.30        257.73        32.75 o                         
  -9   2   3        445.64        399.37        23.16 o                         
  -8   2   3       1474.75       1378.44        41.60 o                         
  -7   2   3       1293.82       1244.53        45.93 o                         
  -6   2   3       3405.56       3468.15        57.16 o                         
  -5   2   3        572.81        577.10        18.25 o                         
  -4   2   3       3129.63       3440.28        66.63 o                         
  -3   2   3        226.82        260.32        10.23 o                         
  -2   2   3       8503.60       8832.99       100.86 o                         
  -1   2   3       1720.09       1821.18        45.78 o                         
   0   2   3       1759.02       1884.60        66.81 o                         
   1   2   3       3753.99       3695.20       110.75 o                         
   2   2   3       4258.64       4996.92       142.89 o                         
   3   2   3       2548.36       2491.65        83.33 o                         
   4   2   3       2860.16       2673.10       128.67 o                         
   5   2   3       1156.32       1091.23        38.41 o                         
   6   2   3        683.32        643.73        35.65 o                         
   7   2   3       1123.34       1162.43        36.34 o                         
   8   2   3        388.87        337.34        24.15 o                         
   9   2   3       1144.85       1168.77        45.21 o                         
  10   2   3        564.15        652.56        67.11 o                         
  11   2   3        501.69        464.24        65.28 o                         
 -11   3   3        282.81        328.98        56.97 o                         
 -10   3   3        929.46        890.46        48.71 o                         
  -9   3   3        761.39        776.86        35.40 o                         
  -8   3   3        360.68        353.36        15.00 o                         
  -7   3   3        186.30        192.98        12.63 o                         
  -6   3   3        880.16        858.80        30.43 o                         
  -5   3   3       2772.49       2661.07        69.69 o                         
  -4   3   3       3401.95       3419.95        95.06 o                         
  -3   3   3       1184.50       1094.04        19.17 o                         
  -2   3   3        958.59        945.84        35.69 o                         
  -1   3   3       2131.50       2389.38       131.55 o                         
   0   3   3       1153.30       1308.11        30.01 o                         
   1   3   3       5204.72       5903.50       164.69 o                         
   2   3   3       3740.04       3653.02       110.98 o                         
   3   3   3       3171.33       3042.01        96.56 o                         
   4   3   3       1410.62       1444.64        43.82 o                         
   5   3   3        647.76        636.32        28.98 o                         
   6   3   3       1305.74       1173.89        72.71 o                         
   7   3   3        863.22        846.72        36.68 o                         
   8   3   3        766.77        739.58        42.78 o                         
   9   3   3        564.28        552.02        31.18 o                         
  10   3   3        172.52        155.36        49.19 o                         
  11   3   3        273.39        310.76        60.14 o                         
 -11   4   3        222.63        209.97        51.86 o                         
 -10   4   3        184.23        194.92        30.81 o                         
  -9   4   3        122.00        135.23        22.14 o                         
  -8   4   3        834.82        851.40        34.98 o                         
  -7   4   3       2600.53       2651.70        52.37 o                         
  -6   4   3        991.99       1043.18        31.01 o                         
  -5   4   3       1390.90       1421.71        57.84 o                         
  -4   4   3        729.72        780.61        26.19 o                         
  -3   4   3        737.82        749.07        23.58 o                         
  -2   4   3       1602.27       1533.12        31.30 o                         
  -1   4   3       6546.98       6515.40        98.74 o                         
   0   4   3        342.11        338.32        12.03 o                         
   1   4   3       6322.73       6953.11       130.54 o                         
   2   4   3        515.50        444.36        20.30 o                         
   3   4   3       1161.75       1140.21        49.33 o                         
   4   4   3       5565.47       5401.99       113.49 o                         
   5   4   3       3315.14       3166.17        99.93 o                         
   6   4   3       2351.09       2328.61       175.81 o                         
   7   4   3        318.63        307.36        23.15 o                         
   8   4   3        286.76        285.68        23.35 o                         
   9   4   3       1067.05        874.70        94.47 o                         
  10   4   3        849.14        878.50        76.21 o                         
 -11   5   3        419.99        402.86        60.61 o                         
 -10   5   3        855.08        871.95        74.45 o                         
  -9   5   3       1357.28       1390.33        45.82 o                         
  -8   5   3        133.23        185.76        18.15 o                         
  -7   5   3         87.06         82.75        14.59 o                         
  -6   5   3        921.95        976.70        30.11 o                         
  -5   5   3       3867.58       3935.68        94.05 o                         
  -4   5   3       2627.41       2568.30        63.57 o                         
  -3   5   3       2668.08       2576.54       101.14 o                         
  -2   5   3        846.49        804.78        40.18 o                         
  -1   5   3       3161.76       3220.51       147.70 o                         
   0   5   3       4233.95       4550.58        73.63 o                         
   1   5   3       4772.92       5072.14       100.05 o                         
   2   5   3       4528.07       4547.82       106.15 o                         
   3   5   3       1842.52       1910.13        49.53 o                         
   4   5   3       1403.67       1525.70        45.70 o                         
   5   5   3        565.85        535.14        39.47 o                         
   6   5   3       1684.32       1507.33        49.40 o                         
   7   5   3       1207.48       1145.26        40.72 o                         
   8   5   3        535.28        519.73        27.80 o                         
   9   5   3        438.40        383.54        32.93 o                         
  10   5   3        175.65        150.05        48.82 o                         
 -11   6   3        109.55        154.69        50.44 o                         
 -10   6   3         49.51         49.15        26.29 o                         
  -9   6   3        332.64        313.21        25.71 o                         
  -8   6   3       1477.58       1547.66        52.08 o                         
  -7   6   3        876.50        919.18        29.82 o                         
  -6   6   3       2427.65       2460.23       117.22 o                         
  -5   6   3        849.24        787.22        50.00 o                         
  -4   6   3        482.11        524.42        26.17 o                         
  -3   6   3       8619.08       9428.86       178.63 o                         
  -2   6   3       1730.80       1562.84        61.92 o                         
  -1   6   3       2408.00       2423.81        53.42 o                         
   0   6   3        684.47        638.74        19.55 o                         
   1   6   3       1965.60       1895.39        46.91 o                         
   2   6   3        299.90        297.06        18.49 o                         
   3   6   3       2190.90       2361.15        80.73 o                         
   4   6   3       3178.44       3168.28       100.07 o                         
   5   6   3       2841.50       2877.67        71.62 o                         
   6   6   3        385.53        420.30        46.02 o                         
   7   6   3        571.82        659.42        30.31 o                         
   8   6   3        872.09        812.16       111.47 o                         
   9   6   3        645.45        535.08        90.17 o                         
  10   6   3        265.47        289.79        57.71 o                         
 -11   7   3        207.60        204.01        54.03 o                         
 -10   7   3        403.98        424.03        37.37 o                         
  -9   7   3        513.33        548.05        26.76 o                         
  -8   7   3        507.04        556.34        43.90 o                         
  -7   7   3        362.17        413.04        29.68 o                         
  -6   7   3        949.07        958.58        60.03 o                         
  -5   7   3       4238.70       4224.37       141.40 o                         
  -4   7   3       2213.56       2142.46        56.73 o                         
  -3   7   3       4545.32       4490.94       120.61 o                         
  -2   7   3       1466.00       1324.90        57.51 o                         
  -1   7   3       6098.64       6253.46       120.95 o                         
   0   7   3       3002.05       3104.74        67.90 o                         
   1   7   3       5597.52       5644.30       154.86 o                         
   2   7   3       2561.46       2596.58        62.03 o                         
   3   7   3       2594.96       2428.36        83.61 o                         
   4   7   3        494.57        357.49       245.87 o                         
   5   7   3       1444.97       1531.39        58.88 o                         
   6   7   3        836.81        753.84        31.61 o                         
   7   7   3        943.31        816.49        99.50 o                         
   8   7   3        815.81        791.80        67.50 o                         
   9   7   3        156.78        197.14        48.99 o                         
  10   7   3        348.29        369.26        60.81 o                         
 -11   8   3        439.77        436.03        63.40 o                         
 -10   8   3        168.53        175.49        29.58 o                         
  -9   8   3        380.37        347.41        23.06 o                         
  -8   8   3        607.08        583.14        51.26 o                         
  -7   8   3       2994.27       3062.05        81.08 o                         
  -6   8   3        873.55        827.07        57.16 o                         
  -5   8   3       2010.10       2048.98        88.50 o                         
  -4   8   3        511.69        542.48        30.18 o                         
  -3   8   3       2320.05       2534.15        51.91 o                         
  -2   8   3       2411.58       2397.44        86.66 o                         
  -1   8   3       6168.22       5941.89       117.78 o                         
   0   8   3       1480.77       1424.50        40.01 o                         
   1   8   3       1599.49       1805.53        65.05 o                         
   2   8   3        185.57        178.58        22.70 o                         
   3   8   3       4227.94       3812.95       129.25 o                         
   4   8   3       1862.66       1336.72       573.95 o                         
   5   8   3       1508.56       1509.18        73.21 o                         
   7   8   3        203.50        194.64        42.81 o                         
   8   8   3        595.85        577.35        61.34 o                         
   9   8   3        542.31        603.71        68.08 o                         
  10   8   3        631.50        729.84        74.51 o                         
 -11   9   3        116.43        105.14        35.94 o                         
 -10   9   3        502.01        567.83        39.85 o                         
  -9   9   3        736.98        805.11        34.81 o                         
  -8   9   3        951.60        968.79        43.10 o                         
  -7   9   3        151.79         76.74        81.84 o                         
  -6   9   3        530.30        510.22        52.23 o                         
  -5   9   3       2401.20       2349.39        55.50 o                         
  -4   9   3       5761.34       5712.28       106.15 o                         
  -3   9   3       3114.15       3015.34        58.97 o                         
  -2   9   3       2217.80       2306.31        81.88 o                         
  -1   9   3       2330.08       2454.39        87.59 o                         
   0   9   3       2404.12       2519.95       145.98 o                         
   1   9   3       3571.44       3408.31       106.37 o                         
   3   9   3       2910.42       2987.15       108.96 o                         
   4   9   3        532.43        562.91        31.40 o                         
   5   9   3        946.90        858.49        53.63 o                         
   6   9   3       1250.46       1332.88        71.55 o                         
   8   9   3        544.32        507.12        60.74 o                         
   9   9   3        323.58        358.55        58.55 o                         
  10   9   3        143.99        118.76        51.48 o                         
 -10  10   3        112.88        103.56        25.91 o                         
  -9  10   3        175.52        159.35        26.13 o                         
  -8  10   3       1852.09       1814.89        60.09 o                         
  -7  10   3       1078.90       1113.93        83.84 o                         
  -6  10   3        833.07        845.81        43.61 o                         
  -5  10   3       1149.09       1117.22        34.09 o                         
  -4  10   3        822.49        924.36        30.04 o                         
  -3  10   3        441.68        434.84        27.27 o                         
  -2  10   3       4237.95       4376.58        95.87 o                         
  -1  10   3        505.38        436.94        14.53 o                         
   0  10   3       2091.29       1953.65       146.35 o                         
   1  10   3        941.43        897.61        33.95 o                         
   2  10   3       3819.04       4119.86       134.21 o                         
   3  10   3        364.93        201.62       165.68 o                         
   4  10   3       3224.75       3234.68       202.49 o                         
   5  10   3       1834.59       2031.48        64.89 o                         
   6  10   3         52.14        105.09        31.49 o                         
   9  10   3        415.21        371.89        62.17 o                         
 -10  11   3        246.17        271.24        42.07 o                         
  -9  11   3        839.51        836.70        36.56 o                         
  -8  11   3        334.52        333.96        24.61 o                         
  -7  11   3        166.63        177.12        34.95 o                         
  -6  11   3        493.33        504.23        38.13 o                         
  -5  11   3       1765.90       1658.33        43.28 o                         
  -4  11   3       2091.62       2049.95        47.05 o                         
  -3  11   3       1325.52       1295.18        34.55 o                         
  -2  11   3        662.43        688.15        46.50 o                         
  -1  11   3        390.95        392.52        39.61 o                         
   0  11   3       2185.84       2438.27        95.20 o                         
   1  11   3       2597.72       2765.29       104.71 o                         
   2  11   3       2311.22       2426.49        92.90 o                         
   3  11   3        351.95        373.67        25.48 o                         
   4  11   3        456.42        460.41        29.88 o                         
   5  11   3        706.35        732.89        48.46 o                         
   6  11   3        371.87        451.11        46.22 o                         
   7  11   3       1027.15       1112.11        53.13 o                         
 -10  12   3        104.01         68.73        22.87 o                         
  -9  12   3        134.77        147.21        21.53 o                         
  -8  12   3        663.19        674.03        47.35 o                         
  -7  12   3       1921.82       2052.64        72.40 o                         
  -6  12   3       1390.92       1290.64        38.55 o                         
  -5  12   3        755.82        745.63        33.23 o                         
  -4  12   3        216.41        215.01        16.96 o                         
  -3  12   3       1623.49       1534.85        38.37 o                         
  -2  12   3        464.37        430.22        39.61 o                         
  -1  12   3       3628.56       3600.36        77.74 o                         
   0  12   3        722.69        614.75        45.87 o                         
   1  12   3        248.22        263.91        22.02 o                         
   2  12   3         90.17         58.89        55.10 o                         
   3  12   3       2449.50       2433.61        68.19 o                         
   4  12   3       1042.73       1079.55        64.47 o                         
   5  12   3       1249.56       1247.21        51.24 o                         
   6  12   3       1460.42       1564.09        60.53 o                         
   7  12   3        319.33        335.53        34.44 o                         
   8  12   3        260.42        262.54        54.25 o                         
 -10  13   3        421.12        449.85        65.64 o                         
  -9  13   3        293.23        319.61        27.92 o                         
  -8  13   3        372.58        411.49        38.41 o                         
  -7  13   3         56.53         85.72        27.94 o                         
  -6  13   3        584.25        562.36        25.67 o                         
  -5  13   3       2400.50       2397.00        53.80 o                         
  -4  13   3       2088.77       2004.55        41.50 o                         
  -3  13   3        660.71        617.26        18.84 o                         
  -2  13   3        684.34        666.55        64.70 o                         
  -1  13   3       1231.63       1192.71        43.11 o                         
   0  13   3       2737.91       1702.14      1380.98 o                         
   1  13   3       1279.73       1276.79        79.35 o                         
   2  13   3       1388.56       1412.44        46.04 o                         
   3  13   3       1036.90       1000.04        49.83 o                         
   4  13   3       1140.26       1193.66       116.83 o                         
   5  13   3        127.00        120.24        24.23 o                         
   6  13   3        936.86       1022.84        49.08 o                         
   7  13   3       1500.31       1518.05       163.06 o                         
   8  13   3        259.79        250.43        35.56 o                         
   9  13   3        129.71        142.01        51.44 o                         
  -9  14   3        273.43        265.06        37.16 o                         
  -8  14   3       1023.18       1031.85        54.60 o                         
  -7  14   3        770.15        673.49        29.01 o                         
  -6  14   3        865.27        900.78        31.35 o                         
  -5  14   3        299.49        338.76        20.08 o                         
  -4  14   3        578.81        656.58        22.41 o                         
  -3  14   3        459.79        433.16        20.65 o                         
  -2  14   3       2400.75       2511.46        57.86 o                         
  -1  14   3       1192.29       1081.86        26.64 o                         
   0  14   3       1448.88       1195.15        34.36 o                         
   1  14   3        646.89        632.09        25.93 o                         
   2  14   3       1752.19       1662.91        85.59 o                         
   3  14   3        498.30        549.58        32.01 o                         
   4  14   3       1588.37       1698.34        61.09 o                         
   5  14   3       2805.49       2870.62       184.48 o                         
   6  14   3        407.40        413.74        38.71 o                         
   7  14   3        379.84        482.24        41.05 o                         
   8  14   3        205.35        192.61        54.48 o                         
  -9  15   3        481.88        510.26        70.67 o                         
  -8  15   3        219.17        199.87        32.87 o                         
  -7  15   3         50.42         55.04        15.49 o                         
  -6  15   3        214.14        207.18        17.16 o                         
  -5  15   3       1495.68       1404.29        37.16 o                         
  -4  15   3       1369.13       1360.63        29.31 o                         
  -3  15   3       1398.21       1247.35        27.61 o                         
  -2  15   3        610.75        555.09        26.75 o                         
  -1  15   3       1466.03       1536.51        29.71 o                         
   0  15   3        775.87        753.53        28.16 o                         
   1  15   3       1478.50       1450.72        41.01 o                         
   2  15   3       1039.91       1054.01        35.66 o                         
   3  15   3       1796.13       1890.37        83.60 o                         
   4  15   3        118.86        117.91        22.78 o                         
   5  15   3        273.59        290.03        30.84 o                         
   6  15   3        785.66        831.59        47.31 o                         
   7  15   3        825.12        795.39        49.12 o                         
   8  15   3        546.09        650.39        48.35 o                         
  -9  16   3        211.83        208.80        53.71 o                         
  -8  16   3        247.88        167.35        34.92 o                         
  -7  16   3       1581.80       1445.49       132.56 o                         
  -6  16   3        887.00        849.93        26.80 o                         
  -5  16   3        417.95        388.26        21.43 o                         
  -4  16   3        109.91        112.61        16.73 o                         
  -3  16   3       1584.56       1613.97        41.32 o                         
  -2  16   3        423.43        434.95        15.54 o                         
  -1  16   3       1086.95       1076.00        24.65 o                         
   0  16   3       1371.46       1241.54        36.81 o                         
   1  16   3        220.01        233.17        19.59 o                         
   2  16   3        180.48        179.75        21.34 o                         
   3  16   3       1179.66       1240.73        41.42 o                         
   4  16   3       1422.62       1430.39        55.58 o                         
   5  16   3       1008.99       1041.14        50.28 o                         
   6  16   3        724.46        794.19        48.09 o                         
   7  16   3        116.79        139.42        32.85 o                         
   8  16   3        223.84        275.44        56.78 o                         
  -8  17   3        408.06        458.68        43.55 o                         
  -7  17   3         16.36         24.07        28.39 o                         
  -6  17   3        878.56        979.83        51.31 o                         
  -5  17   3        665.92        617.83        44.59 o                         
  -4  17   3       1356.11       1169.46        42.95 o                         
  -3  17   3        944.56        970.83        19.89 o                         
  -2  17   3        471.68        450.98        16.27 o                         
  -1  17   3        248.63        242.84        13.73 o                         
   0  17   3       4015.89       4006.07        79.48 o                         
   1  17   3       2083.37       2150.60        53.68 o                         
   2  17   3       1080.12       1156.80        39.25 o                         
   3  17   3        403.00        436.64        26.91 o                         
   4  17   3        212.79        250.94        29.57 o                         
   5  17   3        250.94        297.61        33.13 o                         
   6  17   3        590.18        601.97        43.48 o                         
   7  17   3        790.68        764.50        50.18 o                         
   8  17   3        497.69        586.82        48.20 o                         
  -8  18   3        370.61        463.16        64.47 o                         
  -7  18   3        705.37        645.60        47.75 o                         
  -6  18   3       1440.37       1523.48        64.23 o                         
  -5  18   3        366.14        405.72        36.59 o                         
  -4  18   3        503.04        568.98        27.26 o                         
  -3  18   3        591.81        589.92        17.14 o                         
  -2  18   3       1503.71       1508.05        39.54 o                         
  -1  18   3       1505.48       1416.98        38.27 o                         
   0  18   3        918.61        873.63        64.17 o                         
   1  18   3        405.79        346.14        23.09 o                         
   2  18   3        289.15        265.86        22.49 o                         
   3  18   3       1021.83        962.23        38.44 o                         
   4  18   3       1344.53       1483.59        49.31 o                         
   5  18   3       1300.08       1419.46        60.73 o                         
   6  18   3        290.22        314.76        36.99 o                         
   7  18   3        233.94        356.70        41.16 o                         
  -7  19   3         42.15         18.84        29.32 o                         
  -6  19   3        244.16        238.34        26.89 o                         
  -5  19   3       1167.59       1232.24        47.65 o                         
  -4  19   3        898.72        857.30        37.06 o                         
  -3  19   3        606.40        625.08        32.82 o                         
  -2  19   3        398.52        388.51        19.21 o                         
  -1  19   3        600.48        600.12        19.87 o                         
   0  19   3        761.43        757.51        27.40 o                         
   1  19   3       2195.99       2275.60        57.40 o                         
   2  19   3        669.77        817.68        35.01 o                         
   3  19   3         35.31         20.67        18.75 o                         
   4  19   3        443.57        470.54        31.64 o                         
   5  19   3        244.76        225.27        33.08 o                         
   6  19   3        327.52        309.00        40.64 o                         
  -7  20   3        863.14       1026.28        54.65 o                         
  -6  20   3        348.56        350.64        31.22 o                         
  -5  20   3        304.47        311.63        41.71 o                         
  -4  20   3        109.55         98.00        21.22 o                         
  -3  20   3       1215.43       1192.01        54.33 o                         
  -2  20   3        454.33        427.64        19.30 o                         
  -1  20   3       1020.46       1029.59        31.40 o                         
   0  20   3        571.76        575.60        24.86 o                         
   1  20   3        555.15        569.47        33.06 o                         
   2  20   3         36.57         17.14        18.12 o                         
   3  20   3        169.45        211.77        24.33 o                         
   4  20   3        483.60        468.93        31.79 o                         
   5  20   3        511.21        471.87        40.48 o                         
   6  20   3        893.74       1012.60        85.22 o                         
  -6  21   3        186.89        182.53        31.71 o                         
  -5  21   3        418.03        410.42        31.09 o                         
  -4  21   3        841.28        894.40        50.04 o                         
  -3  21   3        353.73        362.61        44.48 o                         
  -2  21   3        229.24        244.39        30.46 o                         
  -1  21   3        183.24        212.55        18.81 o                         
   0  21   3        604.67        623.51        28.93 o                         
   1  21   3        832.94        947.40        37.09 o                         
   2  21   3        710.39        758.80        35.46 o                         
   3  21   3        318.30        296.75        27.36 o                         
   4  21   3         37.29         30.29        26.89 o                         
   5  21   3         95.63         50.56        29.71 o                         
  -5  22   3        132.11         82.07        27.57 o                         
  -4  22   3        243.79        275.91        44.93 o                         
  -3  22   3         33.06         26.09        16.77 o                         
  -2  22   3       1105.12       1015.49        75.58 o                         
  -1  22   3        638.50        590.92        25.42 o                         
   0  22   3        109.12        105.00        18.80 o                         
   1  22   3        286.79        247.73        23.77 o                         
   2  22   3        625.72        670.19        41.17 o                         
   3  22   3        229.31        238.37        31.50 o                         
   4  22   3        428.03        448.48        86.91 o                         
  -4  23   3        192.97        271.96        48.60 o                         
  -3  23   3        340.09        350.73        49.56 o                         
  -2  23   3        213.95        230.04        57.89 o                         
  -1  23   3        298.64        280.58        35.10 o                         
   0  23   3        282.34        311.63        26.33 o                         
   1  23   3        613.02        681.60        46.53 o                         
   2  23   3        739.66        795.82        46.65 o                         
   3  23   3        202.75        179.28        31.01 o                         
  -2  24   3        324.51        341.98        50.99 o                         
  -1  24   3        505.71        565.32        57.84 o                         
   0  24   3        178.21        136.66        41.78 o                         
   1  24   3        106.84        112.71        42.20 o                         
   4 -21   4        218.81        248.11        47.10 o                         
  -6 -20   4        509.99        445.86        40.90 o                         
  -5 -20   4        105.75        114.67        38.74 o                         
  -4 -20   4        271.83        345.05        44.74 o                         
  -3 -20   4        264.61        308.14        38.85 o                         
  -2 -20   4       1468.58       1474.91        67.24 o                         
  -1 -20   4        568.31        578.23        38.50 o                         
   2 -20   4        799.98        783.72        66.41 o                         
   3 -20   4        378.02        403.75        35.89 o                         
   4 -20   4        513.62        581.57        56.17 o                         
   5 -20   4        807.49        927.93        63.32 o                         
  -6 -19   4        669.20        628.10        44.39 o                         
  -5 -19   4        450.54        534.48        53.60 o                         
  -4 -19   4       1058.09       1199.22        68.88 o                         
  -3 -19   4        805.52        883.70        56.59 o                         
  -2 -19   4        372.76        428.46        39.61 o                         
  -1 -19   4        288.26        353.80        32.83 o                         
   0 -19   4       1799.26       1742.99        65.05 o                         
   1 -19   4        975.44        903.63        52.31 o                         
   2 -19   4        390.36        398.39        50.20 o                         
   3 -19   4        701.78        718.80        43.13 o                         
   4 -19   4        242.27        283.34        44.70 o                         
   5 -19   4        168.23        171.96        37.47 o                         
  -7 -18   4        976.90        900.01        42.99 o                         
  -6 -18   4        187.80        159.81        30.30 o                         
  -5 -18   4        146.29        103.29        36.72 o                         
  -4 -18   4         41.58         52.08        31.87 o                         
  -3 -18   4        875.18        998.78        59.50 o                         
  -2 -18   4       1234.08       1138.12        58.59 o                         
  -1 -18   4       2254.64       2229.37        65.38 o                         
   0 -18   4        611.52        604.94        29.93 o                         
   1 -18   4       1347.25       1299.14        95.07 o                         
   2 -18   4        286.05        362.05        47.48 o                         
   3 -18   4       1323.57       1517.78        57.12 o                         
   4 -18   4       1029.74       1208.66       102.26 o                         
   5 -18   4        149.18        152.91        35.59 o                         
  -7 -17   4        180.43        174.59        23.54 o                         
  -6 -17   4        457.87        514.67        35.15 o                         
  -5 -17   4       1236.74       1349.52        76.82 o                         
  -4 -17   4        871.85        814.90        57.73 o                         
  -3 -17   4        906.49        943.54        58.54 o                         
  -2 -17   4       1086.10       1008.23        44.34 o                         
  -1 -17   4       1902.53       2105.59        63.24 o                         
   0 -17   4       1393.42       1386.63        46.47 o                         
   1 -17   4       1488.62       1504.11        44.73 o                         
   2 -17   4       1433.83       1437.58        58.11 o                         
   3 -17   4        253.32        247.21        28.35 o                         
   4 -17   4        330.78        296.23        29.89 o                         
   5 -17   4        872.79        881.30        42.58 o                         
   6 -17   4        563.38        642.71        34.09 o                         
   7 -17   4        300.52        382.65        46.06 o                         
  -7 -16   4        541.92        499.71        30.44 o                         
  -6 -16   4        713.79        787.88        36.65 o                         
  -5 -16   4        189.47        182.63        24.14 o                         
  -4 -16   4        310.53        291.23        26.25 o                         
  -3 -16   4        233.43        201.01        34.10 o                         
  -2 -16   4       1433.17       1389.14        62.11 o                         
  -1 -16   4       1482.70       1476.75        50.66 o                         
   0 -16   4        737.79        716.71        32.78 o                         
   1 -16   4        277.90        232.92        34.37 o                         
   2 -16   4       1459.58       1497.44        61.66 o                         
   3 -16   4       1424.74       1286.63        74.39 o                         
   4 -16   4        930.84        949.22        43.02 o                         
   5 -16   4       1045.21       1079.05        55.89 o                         
   6 -16   4         65.93         51.34        24.99 o                         
   7 -16   4        157.68        124.69        33.86 o                         
  -7 -15   4        259.56        227.76        21.88 o                         
  -6 -15   4        381.62        358.22        33.14 o                         
  -5 -15   4        453.74        461.16        24.62 o                         
  -4 -15   4       1641.18       1668.84        50.35 o                         
  -3 -15   4       1443.94       1437.66        79.22 o                         
  -2 -15   4       2007.50       1988.85        81.95 o                         
  -1 -15   4       1093.34       1041.05        69.06 o                         
   0 -15   4       1771.33       1801.99        53.86 o                         
   1 -15   4       1724.22       1762.98        50.95 o                         
   2 -15   4        361.25        441.69        19.70 o                         
   3 -15   4        332.41        347.72        18.05 o                         
   4 -15   4         85.44         96.60        10.36 o                         
   5 -15   4        518.65        504.34        18.23 o                         
   6 -15   4        532.37        577.15        30.40 o                         
   7 -15   4        875.85        878.46        61.59 o                         
   8 -15   4        241.83        329.08        45.39 o                         
  -9 -14   4        453.44        498.96        66.03 o                         
  -7 -14   4       1613.39       1418.63        49.66 o                         
  -6 -14   4        367.24        368.97        20.86 o                         
  -5 -14   4        346.01        352.30        21.63 o                         
  -4 -14   4        143.95        142.45        21.07 o                         
  -3 -14   4       1402.34       1416.59        44.65 o                         
  -2 -14   4       2154.40       2178.90        85.66 o                         
  -1 -14   4        998.87        974.53        39.99 o                         
   0 -14   4        555.51        539.39        46.69 o                         
   1 -14   4        309.35        337.88        55.75 o                         
   2 -14   4        371.39        394.27        19.10 o                         
   3 -14   4       1574.77       1553.51        45.93 o                         
   4 -14   4       2308.00       2261.32        66.11 o                         
   5 -14   4        614.87        647.89        21.02 o                         
   6 -14   4        348.83        369.50        17.77 o                         
   7 -14   4        212.37        211.37        36.57 o                         
   8 -14   4        140.65         72.62        34.62 o                         
  -9 -13   4        262.35        233.01        53.04 o                         
  -8 -13   4        130.77        144.76        45.80 o                         
  -7 -13   4        144.34        133.36        15.00 o                         
  -6 -13   4        616.15        631.60        35.80 o                         
  -5 -13   4       1542.65       1582.89        39.01 o                         
  -4 -13   4       1125.36       1109.22        39.16 o                         
  -3 -13   4       1404.96       1442.74        46.17 o                         
  -2 -13   4        923.72        971.97        54.41 o                         
  -1 -13   4        779.29        931.08        67.85 o                         
   0 -13   4       3204.55       3269.36        79.40 o                         
   1 -13   4       2937.01       3112.44        61.23 o                         
   2 -13   4       1223.95       1165.93        31.91 o                         
   3 -13   4        996.96        984.93        30.10 o                         
   4 -13   4        112.23        104.68        11.27 o                         
   5 -13   4        736.69        699.56        28.21 o                         
   6 -13   4       1040.68        940.67        63.91 o                         
   7 -13   4        446.66        538.94        30.76 o                         
   8 -13   4        601.79        662.30        56.83 o                         
   9 -13   4        209.08        179.80        44.31 o                         
  -9 -12   4        302.56        239.96        53.80 o                         
  -8 -12   4       1225.34       1278.92        58.65 o                         
  -7 -12   4        824.42        758.98        42.86 o                         
  -6 -12   4        706.99        656.40        30.93 o                         
  -5 -12   4         57.47         83.51        15.15 o                         
  -4 -12   4        708.01        778.34        26.67 o                         
  -3 -12   4        545.33        539.52        43.73 o                         
  -2 -12   4       2590.38       2559.43        95.10 o                         
  -1 -12   4       1489.88       1500.57        89.31 o                         
   0 -12   4        838.64        884.11        54.64 o                         
   1 -12   4        380.53        427.27        20.60 o                         
   2 -12   4       1139.57       1398.01        52.76 o                         
   3 -12   4       1225.17       1262.20        50.06 o                         
   4 -12   4       1163.20       1051.66        26.24 o                         
   5 -12   4       1920.36       1887.79        68.05 o                         
   6 -12   4        119.32        114.05        15.95 o                         
   7 -12   4        158.75        144.09        18.96 o                         
   8 -12   4        353.44        349.24        28.97 o                         
   9 -12   4        337.26        318.83        49.43 o                         
 -10 -11   4        306.99        368.70        59.23 o                         
  -9 -11   4        255.18        183.55        48.67 o                         
  -8 -11   4         57.75         78.98        52.51 o                         
  -7 -11   4        129.00        106.23        15.12 o                         
  -6 -11   4        347.89        364.59        37.13 o                         
  -5 -11   4       1617.44       1629.39        38.12 o                         
  -4 -11   4       1643.77       1591.49        37.71 o                         
  -3 -11   4        978.69       1051.74        40.76 o                         
  -2 -11   4        690.14        759.33        47.39 o                         
  -1 -11   4        199.71        218.53        26.93 o                         
   0 -11   4       3451.32       3676.92        85.67 o                         
   1 -11   4       2438.58       2409.31        49.80 o                         
   2 -11   4        767.57        779.95        23.64 o                         
   3 -11   4        923.95        847.03        26.68 o                         
   4 -11   4        264.98        154.79        44.31 o                         
   5 -11   4        506.31        493.94        21.13 o                         
   6 -11   4        709.78        775.62        29.33 o                         
   7 -11   4        737.08        771.47        31.32 o                         
   8 -11   4        275.49        285.89        28.39 o                         
   9 -11   4        179.73        107.89        40.53 o                         
 -10 -10   4        111.63         82.20        47.33 o                         
  -9 -10   4        535.40        558.85        42.66 o                         
  -8 -10   4        462.61        519.03        32.96 o                         
  -7 -10   4       1656.27       1539.20        72.70 o                         
  -6 -10   4        521.53        526.76        24.95 o                         
  -5 -10   4        429.06        448.12        26.56 o                         
  -4 -10   4        261.38        279.43        17.15 o                         
  -3 -10   4       2880.71       3027.28        64.46 o                         
  -2 -10   4       2411.04       2462.56        54.60 o                         
  -1 -10   4       1178.24       1235.92        56.53 o                         
   0 -10   4       1233.81       1172.18        46.27 o                         
   1 -10   4        937.83       1083.45        77.60 o                         
   2 -10   4        913.09        778.64       121.69 o                         
   3 -10   4       3412.68       3319.02        51.00 o                         
   4 -10   4       1246.03       1303.73        37.08 o                         
   5 -10   4        397.86        377.68        35.56 o                         
   6 -10   4        712.99        806.37        37.89 o                         
   7 -10   4        460.23        441.13        30.16 o                         
   8 -10   4        317.64        272.39        36.78 o                         
   9 -10   4        163.37        172.80        35.70 o                         
 -10  -9   4        210.13        218.65        33.29 o                         
  -9  -9   4        496.79        550.11        40.92 o                         
  -8  -9   4        185.80        189.19        21.04 o                         
  -7  -9   4         87.39         92.58        18.28 o                         
  -6  -9   4        482.34        470.11        20.23 o                         
  -5  -9   4       2570.11       2518.74        48.56 o                         
  -4  -9   4       4181.80       4401.48        71.63 o                         
  -3  -9   4       1789.33       1858.87        39.75 o                         
  -2  -9   4       1734.35       1772.31        76.49 o                         
  -1  -9   4       4432.76       4633.79       141.34 o                         
   0  -9   4       2609.50       2645.76        78.30 o                         
   1  -9   4       4336.61       3618.29      2181.79 o                         
   2  -9   4       2949.00       2809.41        40.29 o                         
   3  -9   4        388.41        344.59        30.05 o                         
   4  -9   4        549.51        577.35        41.25 o                         
   5  -9   4        934.57        904.78        36.49 o                         
   6  -9   4       1298.25       1276.93        46.24 o                         
   7  -9   4       1359.08       1374.39        50.80 o                         
   8  -9   4        756.53        758.62        54.15 o                         
   9  -9   4         48.72         37.18        28.87 o                         
  10  -9   4        225.14        190.86        41.80 o                         
 -10  -8   4         72.66         85.78        39.53 o                         
  -9  -8   4        262.08        178.57        42.05 o                         
  -8  -8   4        976.88        931.22        33.57 o                         
  -7  -8   4       1195.26       1236.64        37.01 o                         
  -6  -8   4        996.92       1003.45        25.54 o                         
  -5  -8   4        947.51        951.08        24.51 o                         
  -4  -8   4       3791.54       4207.94       165.06 o                         
  -3  -8   4       1688.21       1816.96        38.19 o                         
  -2  -8   4       1396.85       1420.97        55.76 o                         
  -1  -8   4       5467.37       5507.40       161.87 o                         
   1  -8   4        462.77        446.43        15.70 o                         
   2  -8   4       2686.50       2651.89        86.98 o                         
   3  -8   4       1807.62       1683.85        66.93 o                         
   4  -8   4       3085.91       2772.06        99.44 o                         
   5  -8   4       2066.90       2019.30        57.97 o                         
   6  -8   4         90.39         93.57        26.99 o                         
   7  -8   4        236.40        250.57        41.17 o                         
   8  -8   4        526.01        521.23        35.19 o                         
   9  -8   4        950.63        941.68        62.70 o                         
  10  -8   4        201.99        221.00        41.49 o                         
 -10  -7   4        453.31        480.34        49.89 o                         
  -9  -7   4        409.14        473.12        36.44 o                         
  -8  -7   4         34.30         61.29        19.59 o                         
  -7  -7   4        269.16        282.79        23.26 o                         
  -6  -7   4       1128.03       1058.72        35.83 o                         
  -5  -7   4       3205.64       3109.70        54.49 o                         
  -4  -7   4       2997.16       2975.86        52.58 o                         
  -3  -7   4       3754.21       3801.82        72.31 o                         
  -2  -7   4       3428.84       3532.40        66.77 o                         
  -1  -7   4       2006.58       1979.33        75.37 o                         
   0  -7   4       2322.89       2248.73        67.59 o                         
   1  -7   4       4973.54       4892.49       134.47 o                         
   2  -7   4       2179.89       2056.43        71.10 o                         
   3  -7   4       1023.96        994.70        47.73 o                         
   4  -7   4       1877.08       1888.31        75.56 o                         
   5  -7   4        499.79        488.73        27.21 o                         
   6  -7   4        971.62        907.65        55.25 o                         
   7  -7   4        992.13        999.24        43.30 o                         
   8  -7   4        570.64        628.55        74.89 o                         
   9  -7   4        279.60        276.55        41.91 o                         
  10  -7   4        510.17        495.50        53.31 o                         
 -10  -6   4        207.64        143.44        39.31 o                         
  -9  -6   4        538.32        579.48        56.49 o                         
  -8  -6   4       1037.62       1062.17        39.01 o                         
  -7  -6   4       1591.95       1643.91        46.77 o                         
  -6  -6   4        523.25        484.24        19.19 o                         
  -5  -6   4        721.68        784.27        33.67 o                         
  -4  -6   4        413.97        468.77        18.42 o                         
  -3  -6   4       1372.44       1325.39        36.82 o                         
  -2  -6   4       3355.61       3494.63        64.92 o                         
  -1  -6   4       4675.83       4723.52       100.76 o                         
   0  -6   4       1688.63       1557.08        48.18 o                         
   1  -6   4       4638.42       4660.23       126.90 o                         
   2  -6   4        450.11        473.87        28.62 o                         
   3  -6   4       3271.48       3217.99       103.20 o                         
   4  -6   4       1721.54       1648.13        68.50 o                         
   5  -6   4        735.02        777.12        42.52 o                         
   6  -6   4       1089.79       1081.31        43.17 o                         
   7  -6   4         85.62         84.67        19.78 o                         
   8  -6   4        566.67        512.45        34.83 o                         
   9  -6   4        325.41        335.39        44.74 o                         
  10  -6   4        583.02        505.02        38.02 o                         
 -11  -5   4        513.77        483.48        63.30 o                         
 -10  -5   4        236.71        247.57        30.43 o                         
  -9  -5   4         73.34         90.28        24.53 o                         
  -8  -5   4        301.11        305.27        28.98 o                         
  -7  -5   4        303.11        284.37        22.01 o                         
  -6  -5   4        989.00        936.58        30.42 o                         
  -5  -5   4       2959.35       2971.78        51.82 o                         
  -4  -5   4       2441.91       2388.89        43.99 o                         
  -3  -5   4       3318.86       3237.83        53.80 o                         
  -2  -5   4       1566.28       1583.79        37.13 o                         
   0  -5   4       1859.49       1845.77        52.37 o                         
   1  -5   4       5745.05       5517.87       145.43 o                         
   2  -5   4       4606.58       4389.93       125.12 o                         
   3  -5   4       1607.61       1542.09        60.43 o                         
   4  -5   4        214.08        246.66        26.71 o                         
   5  -5   4       2535.03       2477.22        66.63 o                         
   6  -5   4       2112.55       2117.20        62.78 o                         
   7  -5   4        767.08        718.86        53.91 o                         
   8  -5   4        704.45        740.72        41.05 o                         
   9  -5   4        339.97        374.98        32.86 o                         
  10  -5   4        152.35        135.21        28.08 o                         
 -11  -4   4        182.62        145.28        49.88 o                         
 -10  -4   4         79.17        108.24        61.53 o                         
  -9  -4   4        610.88        555.42        30.13 o                         
  -8  -4   4       1606.57       1624.03        46.74 o                         
  -7  -4   4        842.74        830.29        47.75 o                         
  -6  -4   4        797.70        805.07        23.58 o                         
  -5  -4   4        220.83        243.11        14.25 o                         
  -4  -4   4       2616.02       2889.35       103.16 o                         
  -3  -4   4       1301.78       1428.36        30.42 o                         
  -2  -4   4       4397.37       4757.20        80.89 o                         
  -1  -4   4       1809.02       1782.58        50.24 o                         
   0  -4   4       1819.11       1677.25        46.03 o                         
   1  -4   4        720.92        650.38        49.10 o                         
   2  -4   4       3869.82       3957.09       113.62 o                         
   3  -4   4       4970.97       5030.69       145.75 o                         
   4  -4   4       1085.60        961.13        48.84 o                         
   5  -4   4       1339.15       1263.47        43.88 o                         
   6  -4   4        121.74        172.58        28.77 o                         
   7  -4   4        248.67        306.26        27.25 o                         
   8  -4   4        192.56        178.63        20.51 o                         
   9  -4   4       1011.98       1030.11        47.88 o                         
  10  -4   4        123.24        142.06        27.66 o                         
 -11  -3   4        208.53        218.32        35.75 o                         
 -10  -3   4        797.39        795.85        35.19 o                         
  -9  -3   4        580.09        673.87        28.28 o                         
  -8  -3   4        428.49        458.21        22.53 o                         
  -7  -3   4        486.81        543.47        26.41 o                         
  -6  -3   4       1138.50       1170.00        35.23 o                         
  -5  -3   4        928.80        842.56        23.95 o                         
  -4  -3   4       2538.92       2550.83        51.65 o                         
  -3  -3   4       1918.99       1825.44        39.86 o                         
  -2  -3   4       2867.10       2904.60        66.55 o                         
  -1  -3   4       2819.80       2945.35        81.19 o                         
   0  -3   4       4777.22       4808.09       144.31 o                         
   1  -3   4       7783.05       7737.42       144.88 o                         
   2  -3   4       1134.42       1013.17        32.68 o                         
   3  -3   4       1148.18       1227.61        39.42 o                         
   4  -3   4        135.33        149.91        22.67 o                         
   5  -3   4       2131.24       2062.55        59.55 o                         
   6  -3   4        979.40        867.24        31.14 o                         
   7  -3   4       1456.10       1437.72        42.87 o                         
   8  -3   4        645.14        624.93        32.82 o                         
   9  -3   4        308.40        310.42        30.99 o                         
  10  -3   4        190.83        213.52        41.23 o                         
 -11  -2   4        138.02        130.52        32.38 o                         
 -10  -2   4        225.63        202.76        23.56 o                         
  -9  -2   4        859.55        833.07        31.69 o                         
  -8  -2   4        639.70        631.01        23.15 o                         
  -7  -2   4       1650.34       1683.80        39.12 o                         
  -6  -2   4        852.85        829.24        29.13 o                         
  -5  -2   4        599.31        603.28        19.69 o                         
  -4  -2   4        285.53        287.11        14.55 o                         
  -3  -2   4       5768.21       6285.80        88.19 o                         
  -2  -2   4       2189.15       2274.37        48.19 o                         
  -1  -2   4       4286.09       4230.06       114.48 o                         
   0  -2   4       3528.96       3330.13       107.86 o                         
   1  -2   4       4867.40       5600.55       124.19 o                         
   2  -2   4        875.58        880.64        42.35 o                         
   3  -2   4       4348.38       4159.06        91.03 o                         
   4  -2   4       4296.38       4258.11        95.46 o                         
   5  -2   4         66.53         81.81        13.67 o                         
   6  -2   4        519.77        471.25        23.89 o                         
   7  -2   4        633.69        594.32        42.57 o                         
   8  -2   4        261.94        249.69        22.39 o                         
   9  -2   4        592.13        572.96        37.33 o                         
  10  -2   4        650.63        658.41        75.29 o                         
 -11  -1   4        453.14        488.22        43.47 o                         
 -10  -1   4        644.50        728.59        38.73 o                         
  -9  -1   4        984.77       1133.80        30.45 o                         
  -8  -1   4         59.69         71.62        15.30 o                         
  -7  -1   4        219.11        221.21        15.18 o                         
  -6  -1   4        734.24        734.17        26.97 o                         
  -5  -1   4       4066.29       4005.19        63.00 o                         
  -4  -1   4       6813.27       6533.01        92.05 o                         
  -3  -1   4       4454.90       4329.66       143.57 o                         
  -2  -1   4       2038.09       2002.55       126.70 o                         
  -1  -1   4       2471.12       2652.11        79.70 o                         
   0  -1   4       5241.96       5734.77       166.10 o                         
   1  -1   4       7764.01       7851.74       217.87 o                         
   2  -1   4       5294.94       5061.47       152.33 o                         
   3  -1   4        686.04        630.26        26.87 o                         
   4  -1   4       2825.54       3023.04        76.44 o                         
   5  -1   4        276.21        279.49        18.28 o                         
   6  -1   4       1184.30       1121.25        38.00 o                         
   7  -1   4       1602.02       1548.50        44.75 o                         
   8  -1   4        460.72        503.18        27.88 o                         
   9  -1   4        320.21        330.64        30.60 o                         
  10  -1   4        165.04        172.33        28.31 o                         
 -11   0   4        312.00        360.09        40.04 o                         
 -10   0   4        214.92        209.63        18.60 o                         
  -9   0   4        818.40        783.70        63.14 o                         
  -8   0   4       1458.42       1468.88        33.16 o                         
  -7   0   4        838.62        834.35        24.17 o                         
  -6   0   4       3065.18       3024.83        60.67 o                         
  -5   0   4       1975.37       1915.26        43.06 o                         
  -4   0   4       4589.30       5205.79        75.69 o                         
  -3   0   4       3680.70       3867.11        51.09 o                         
  -2   0   4       7809.62       7945.00       102.95 o                         
  -1   0   4       6001.46       5498.21       104.28 o                         
   0   0   4       1526.42       1766.27        69.72 o                         
   1   0   4       1180.89       1100.10        52.72 o                         
   2   0   4       7905.14       8500.10       234.43 o                         
   3   0   4       3314.80       3466.42       114.50 o                         
   4   0   4        228.55        182.07        23.81 o                         
   5   0   4       6816.69       6531.11       112.89 o                         
   6   0   4        392.21        407.14        43.55 o                         
   7   0   4        363.85        383.72        24.07 o                         
   8   0   4        242.71        243.93        21.74 o                         
   9   0   4        793.35        699.68        50.60 o                         
  10   0   4        250.97        227.26        29.84 o                         
 -11   1   4        429.63        439.47        42.10 o                         
 -10   1   4        649.96        680.38        31.30 o                         
  -9   1   4        969.55       1031.48        31.85 o                         
  -8   1   4         68.78         82.81        13.95 o                         
  -7   1   4        233.03        224.51        14.67 o                         
  -6   1   4        772.76        812.43        28.66 o                         
  -5   1   4       4169.57       4181.75        58.19 o                         
  -4   1   4       6791.93       6561.69        81.69 o                         
  -3   1   4       4440.00       4318.18        51.50 o                         
  -2   1   4       1966.65       1986.21        83.26 o                         
  -1   1   4       2411.98       2523.54        46.44 o                         
   0   1   4       5229.71       5684.57       164.34 o                         
   1   1   4       7867.15       8230.64       226.03 o                         
   2   1   4       5423.07       5157.12       154.05 o                         
   3   1   4        648.35        542.08        37.35 o                         
   4   1   4       2786.63       2996.83       103.79 o                         
   5   1   4        293.45        312.93        23.46 o                         
   6   1   4       1186.38       1142.79        35.78 o                         
   7   1   4       1554.21       1522.78        43.96 o                         
   8   1   4        452.13        455.59        33.85 o                         
   9   1   4        334.31        412.24        32.19 o                         
  10   1   4        160.63        196.77        51.27 o                         
 -11   2   4        143.69        180.17        52.00 o                         
 -10   2   4        218.03        221.66        33.28 o                         
  -9   2   4        897.18        823.16        26.34 o                         
  -8   2   4        617.62        605.17        22.81 o                         
  -7   2   4       1618.68       1628.25        36.52 o                         
  -6   2   4        814.43        810.11        21.49 o                         
  -5   2   4        586.22        579.64        25.33 o                         
  -4   2   4        279.13        276.13        12.87 o                         
  -3   2   4       5764.02       6105.86        82.24 o                         
  -2   2   4       2106.53       2048.14        32.63 o                         
  -1   2   4       4401.77       4255.86        93.35 o                         
   0   2   4       3628.86       3471.30       112.79 o                         
   1   2   4       4857.09       5814.00       169.01 o                         
   2   2   4        866.97        925.34        48.64 o                         
   3   2   4       4226.73       4088.36       128.95 o                         
   4   2   4       4267.18       4118.61       131.17 o                         
   5   2   4         82.72         70.53        15.69 o                         
   6   2   4        523.64        475.40        29.51 o                         
   7   2   4        579.35        580.81        59.67 o                         
   8   2   4        261.22        266.32        28.34 o                         
   9   2   4        608.42        646.00        36.64 o                         
  10   2   4        649.60        684.67        71.03 o                         
 -11   3   4        222.12        200.20        51.78 o                         
 -10   3   4        773.42        736.71        37.05 o                         
  -9   3   4        592.92        651.30        33.56 o                         
  -8   3   4        445.19        444.60        23.31 o                         
  -7   3   4        512.63        502.84        26.78 o                         
  -6   3   4       1151.48       1135.24        25.42 o                         
  -5   3   4        887.59        761.67        27.41 o                         
  -4   3   4       2378.60       2267.94        42.81 o                         
  -3   3   4       1989.49       1839.44        27.13 o                         
  -2   3   4       2808.32       2743.48        75.29 o                         
  -1   3   4       2838.65       3154.94       160.47 o                         
   0   3   4       4607.05       4867.54        99.35 o                         
   1   3   4       7668.54       7856.52       218.87 o                         
   2   3   4       1144.17       1008.29        50.79 o                         
   3   3   4       1057.79       1071.57        52.71 o                         
   4   3   4        121.03        163.41        24.03 o                         
   5   3   4       2124.36       2147.57        62.02 o                         
   6   3   4        882.84        800.98        36.36 o                         
   7   3   4       1391.61       1356.70        49.22 o                         
   8   3   4        665.52        681.38        30.73 o                         
   9   3   4        315.21        319.22        29.37 o                         
  10   3   4        198.13        201.52        52.46 o                         
 -11   4   4        174.06        187.63        52.64 o                         
 -10   4   4         87.00         78.91        22.59 o                         
  -9   4   4        611.33        529.87        31.59 o                         
  -8   4   4       1533.27       1589.70        47.66 o                         
  -7   4   4        857.34        904.10        28.97 o                         
  -6   4   4        800.55        812.16        25.74 o                         
  -5   4   4        208.52        166.98        39.14 o                         
  -4   4   4       2552.36       2735.72        51.62 o                         
  -3   4   4       1229.49       1296.18        26.59 o                         
  -2   4   4       4705.22       4857.12        76.93 o                         
  -1   4   4       1694.23       1771.54        55.65 o                         
   0   4   4       1713.83       1847.58       122.97 o                         
   1   4   4        742.74        699.54        42.12 o                         
   2   4   4       3892.56       4141.47       130.34 o                         
   3   4   4       4836.43       4974.41       151.21 o                         
   4   4   4       1157.80       1062.81        52.32 o                         
   5   4   4       1345.81       1312.84        45.92 o                         
   6   4   4        119.87        142.90        22.78 o                         
   7   4   4        277.29        281.47        25.89 o                         
   8   4   4        184.82        168.55        20.00 o                         
   9   4   4       1012.43        901.97        40.79 o                         
  10   4   4        129.57        149.15        51.65 o                         
 -11   5   4        490.30        518.14        67.62 o                         
 -10   5   4        251.32        309.10        27.87 o                         
  -9   5   4         64.35         83.34        21.31 o                         
  -8   5   4        299.02        300.05        21.40 o                         
  -7   5   4        277.87        294.48        19.06 o                         
  -6   5   4       1044.62       1062.31        29.39 o                         
  -5   5   4       2833.16       2758.60       191.65 o                         
  -4   5   4       2405.50       2383.68        63.29 o                         
  -3   5   4       3261.15       3285.57        69.35 o                         
  -2   5   4       1531.59       1640.90        46.39 o                         
  -1   5   4        929.90        971.91        69.79 o                         
   0   5   4       1977.75       2010.65        49.79 o                         
   1   5   4       5633.02       5694.08       114.96 o                         
   2   5   4       4599.39       4644.30       142.87 o                         
   3   5   4       1689.31       1640.39        68.10 o                         
   4   5   4        223.68        221.38        25.99 o                         
   5   5   4       2537.70       2398.47        66.53 o                         
   6   5   4       2244.41       2145.91        63.05 o                         
   7   5   4        795.34        796.89        56.37 o                         
   8   5   4        651.60        620.00        57.73 o                         
   9   5   4        334.40        358.10       108.87 o                         
  10   5   4        167.71        119.13        48.44 o                         
 -11   6   4        158.27        125.23        49.77 o                         
 -10   6   4        203.87        212.06        34.14 o                         
  -9   6   4        511.70        514.01        31.45 o                         
  -8   6   4       1140.39       1100.10        49.84 o                         
  -7   6   4       1530.93       1607.87        39.44 o                         
  -6   6   4        454.31        426.99        22.11 o                         
  -5   6   4        749.59        502.89       394.16 o                         
  -4   6   4        409.38        463.25        38.48 o                         
  -3   6   4       1400.51       1384.75        50.94 o                         
  -2   6   4       3328.19       3240.97        68.67 o                         
  -1   6   4       4887.15       4568.07        75.58 o                         
   0   6   4       1720.04       1618.53        34.41 o                         
   1   6   4       4605.66       5009.57       179.64 o                         
   2   6   4        443.65        503.61        31.91 o                         
   3   6   4       3224.63       3155.32       107.74 o                         
   4   6   4       1760.34       1603.93       128.37 o                         
   5   6   4        733.99        740.79        34.12 o                         
   6   6   4       1087.57       1028.94        41.50 o                         
   7   6   4         89.90         76.87        18.51 o                         
   8   6   4        620.23        515.84        59.57 o                         
   9   6   4        344.34        352.43        42.30 o                         
  10   6   4        582.55        561.32        69.58 o                         
 -11   7   4        227.16        276.77        60.96 o                         
 -10   7   4        435.32        429.35        38.27 o                         
  -9   7   4        401.51        419.74        25.21 o                         
  -8   7   4         35.54         32.60        15.89 o                         
  -7   7   4        281.03        305.32        21.72 o                         
  -6   7   4       1097.67       1134.26        43.58 o                         
  -5   7   4       3272.61       3302.46       117.85 o                         
  -4   7   4       2894.26       2747.73        91.03 o                         
  -3   7   4       3684.82       3602.72        85.35 o                         
  -2   7   4       3498.24       3249.10       167.35 o                         
  -1   7   4       1962.87       1910.53       100.10 o                         
   0   7   4       2312.07       2307.64        45.78 o                         
   1   7   4       4980.11       4954.55       102.09 o                         
   2   7   4       2295.61       2341.63        58.81 o                         
   3   7   4       1020.79        943.77        50.04 o                         
   4   7   4       1885.28       1955.32        76.71 o                         
   5   7   4        506.35        536.09        37.37 o                         
   6   7   4       1050.95        952.28        56.89 o                         
   7   7   4        966.45        918.71        39.18 o                         
   8   7   4        569.81        621.15        89.23 o                         
   9   7   4        282.02        330.36        56.11 o                         
  10   7   4        477.87        434.94        65.86 o                         
 -10   8   4         74.21         72.18        27.49 o                         
  -9   8   4        266.88        233.16        22.26 o                         
  -8   8   4        951.67        997.78        36.59 o                         
  -7   8   4       1147.02       1229.67        52.38 o                         
  -6   8   4       1005.53       1020.79        46.52 o                         
  -5   8   4        933.72        993.73        42.63 o                         
  -4   8   4       3748.28       4020.46        94.68 o                         
  -3   8   4       1632.57       1658.74        51.33 o                         
  -2   8   4       1415.39       1260.07        30.30 o                         
  -1   8   4       5597.72       5285.03       105.52 o                         
   0   8   4       1588.89       1491.44       111.94 o                         
   1   8   4        478.63        516.61        39.43 o                         
   2   8   4       2689.47       3143.19        74.28 o                         
   3   8   4       1826.28       1829.74        74.85 o                         
   4   8   4       3069.84       2834.27        71.20 o                         
   5   8   4       2078.05       2081.34        79.62 o                         
   6   8   4         84.49        104.42        23.11 o                         
   7   8   4        241.15        236.38        23.66 o                         
   8   8   4        524.69        595.26        63.15 o                         
   9   8   4        928.30        966.96        80.42 o                         
 -10   9   4        237.68        302.47        28.23 o                         
  -9   9   4        490.87        536.18        34.04 o                         
  -8   9   4        187.82        189.36        21.59 o                         
  -7   9   4         95.37        120.19        22.78 o                         
  -6   9   4        546.63        552.70        35.06 o                         
  -5   9   4       2492.18       2453.21        72.56 o                         
  -4   9   4       4211.15       4299.28        84.08 o                         
  -3   9   4       1836.55       1831.43        79.35 o                         
  -2   9   4       1737.91       1690.49        57.07 o                         
  -1   9   4       4460.99       4683.09        97.65 o                         
   0   9   4       2564.65       2624.73        96.91 o                         
   1   9   4       4282.48       4366.72        94.75 o                         
   4   9   4        535.42        590.81        25.35 o                         
   5   9   4        938.92        969.71        38.15 o                         
   8   9   4        734.40        877.36        75.57 o                         
   9   9   4         60.54         32.69        45.54 o                         
 -10  10   4        112.66        110.01        27.77 o                         
  -9  10   4        545.42        569.11        31.38 o                         
  -8  10   4        443.32        457.50        29.09 o                         
  -7  10   4       1697.60       1669.41        48.28 o                         
  -6  10   4        533.60        537.81        34.51 o                         
  -5  10   4        426.60        441.90        39.92 o                         
  -4  10   4        269.18        280.07        21.06 o                         
  -3  10   4       2816.69       3023.51        79.29 o                         
  -2  10   4       2341.03       2272.45        50.78 o                         
  -1  10   4       1205.00       1189.06        38.17 o                         
   0  10   4       1181.44       1140.14        37.88 o                         
   1  10   4        945.39       1027.97        37.28 o                         
   3  10   4       3385.37       2334.90      1796.28 o                         
   4  10   4       1271.31       1414.70        50.78 o                         
   5  10   4        390.83        416.82        76.80 o                         
   9  10   4        159.62        170.29        52.23 o                         
 -10  11   4        306.09        394.52        34.70 o                         
  -9  11   4        268.88        281.06        23.15 o                         
  -8  11   4         60.17         95.50        21.08 o                         
  -7  11   4        139.74        127.55        20.25 o                         
  -6  11   4        336.43        367.36        31.46 o                         
  -5  11   4       1556.79       1544.75        57.18 o                         
  -4  11   4       1607.67       1551.38        54.78 o                         
  -3  11   4       1025.85        974.62        59.64 o                         
  -2  11   4        664.48        657.98        58.84 o                         
  -1  11   4        212.18        208.54        33.91 o                         
   0  11   4       3459.91       3713.63        86.05 o                         
   1  11   4       2447.24       2416.65        97.62 o                         
   3  11   4        845.37        762.98        51.11 o                         
   4  11   4        253.55        248.74        25.33 o                         
   5  11   4        464.99        473.24        32.48 o                         
   6  11   4        684.08        804.06        49.30 o                         
   7  11   4        722.26        680.43        66.52 o                         
 -10  12   4         69.38         49.24        22.28 o                         
  -9  12   4        288.68        280.68        27.16 o                         
  -8  12   4       1228.74       1211.14        42.74 o                         
  -7  12   4        813.00        838.61        41.64 o                         
  -6  12   4        756.45        805.01        44.35 o                         
  -5  12   4         68.16         72.60        22.96 o                         
  -4  12   4        715.24        802.54        45.20 o                         
  -3  12   4        498.51        496.05        44.42 o                         
  -2  12   4       2646.92       2553.95       102.75 o                         
  -1  12   4       1443.22       1589.86        75.82 o                         
   0  12   4        857.91        827.69        54.38 o                         
   1  12   4        382.58        350.59        38.14 o                         
   2  12   4       1158.21         -6.94        15.59 o                         
   3  12   4       1147.26       1177.50        52.98 o                         
   4  12   4       1150.36       1105.06        46.70 o                         
   5  12   4       1924.07       2037.65        67.46 o                         
   6  12   4        119.72        122.03        26.09 o                         
   7  12   4        152.30        207.88        46.44 o                         
   8  12   4        369.23        363.56        58.73 o                         
  -9  13   4        243.50        259.49        25.41 o                         
  -8  13   4        151.68        157.17        21.68 o                         
  -7  13   4        142.12         83.91        55.11 o                         
  -6  13   4        666.38        666.64        70.02 o                         
  -5  13   4       1516.24       1555.36       104.17 o                         
  -4  13   4       1136.12       1033.56        65.06 o                         
  -3  13   4       1401.22        850.80       704.67 o                         
  -2  13   4        895.42        722.23       189.47 o                         
  -1  13   4        786.61        792.44        56.10 o                         
   0  13   4       3264.91       3138.45       120.26 o                         
   1  13   4       2795.01       1899.97      1452.23 o                         
   2  13   4       1152.43       1078.69        35.29 o                         
   3  13   4       1044.82       1018.35        53.46 o                         
   4  13   4        110.74        130.79        27.76 o                         
   5  13   4        754.44        807.87        43.36 o                         
   6  13   4       1048.54       1078.61        72.37 o                         
   7  13   4        442.84        529.73        41.23 o                         
   8  13   4        593.16        619.98        68.49 o                         
  -9  14   4        454.57        518.84        65.66 o                         
  -8  14   4        247.19        217.84        22.78 o                         
  -7  14   4       1674.45       1735.68        68.60 o                         
  -6  14   4        374.74        422.70        46.68 o                         
  -5  14   4        328.64        303.66        25.72 o                         
  -4  14   4        133.83        147.93        14.49 o                         
  -3  14   4       1461.98       1502.50        51.40 o                         
  -2  14   4       2337.09       2140.44       104.84 o                         
  -1  14   4        948.92        525.96       457.69 o                         
   0  14   4        503.53        259.67       241.67 o                         
   1  14   4        324.28        316.27        25.92 o                         
   2  14   4        352.54        360.06        22.93 o                         
   3  14   4       1616.91       1745.14        58.23 o                         
   4  14   4       2366.41       2455.53        74.68 o                         
   5  14   4        628.62        708.21        41.57 o                         
   6  14   4        342.59        393.87        35.77 o                         
   7  14   4        227.49        226.00        33.20 o                         
   8  14   4        118.29         85.73        47.56 o                         
  -9  15   4        220.11        320.03        42.96 o                         
  -8  15   4        127.97         55.49        55.78 o                         
  -7  15   4        268.31        276.70        35.68 o                         
  -6  15   4        379.67        345.28        35.22 o                         
  -5  15   4        459.01        456.88        22.07 o                         
  -4  15   4       1626.68       1552.08        36.89 o                         
  -3  15   4       1387.45       1373.02        42.53 o                         
  -2  15   4       2054.15       2008.25        42.21 o                         
  -1  15   4       1100.24       1091.01        36.45 o                         
   0  15   4       1843.10       1822.32        59.00 o                         
   1  15   4       1748.15       1733.60        46.46 o                         
   2  15   4        415.09        459.59        29.68 o                         
   3  15   4        311.45        367.90        24.10 o                         
   4  15   4         83.80        101.98        24.18 o                         
   5  15   4        502.90        538.11        38.43 o                         
   6  15   4        536.34        654.07        43.30 o                         
   7  15   4        879.17        909.27        93.93 o                         
   8  15   4        267.84        322.84        60.61 o                         
  -9  16   4        181.76        138.16        53.45 o                         
  -8  16   4        537.58        566.60        47.05 o                         
  -7  16   4        533.34        586.04        27.52 o                         
  -6  16   4        730.75        716.59        29.38 o                         
  -5  16   4        210.67        199.58        16.59 o                         
  -4  16   4        319.98        311.81        18.15 o                         
  -3  16   4        206.03        264.87        22.08 o                         
  -2  16   4       1317.71       1263.85        41.43 o                         
  -1  16   4       1537.61       1492.76        44.34 o                         
   0  16   4        783.17        717.64        37.15 o                         
   1  16   4        283.20        270.59        21.52 o                         
   2  16   4       1478.63       1565.06        46.01 o                         
   3  16   4       1403.39       1407.23        53.59 o                         
   4  16   4        984.32       1064.85        48.78 o                         
   5  16   4       1043.34       1063.23        51.55 o                         
   6  16   4         67.67         61.44        27.52 o                         
   7  16   4        158.10        131.90        32.72 o                         
  -8  17   4        260.18        337.88        63.71 o                         
  -7  17   4        164.65        178.12        30.16 o                         
  -6  17   4        467.26        471.21        23.94 o                         
  -5  17   4       1258.67       1258.49        32.66 o                         
  -4  17   4        880.30        826.65        28.98 o                         
  -3  17   4        898.57        774.89        21.05 o                         
  -2  17   4       1071.34        935.06        25.24 o                         
  -1  17   4       1889.31       1977.00        59.07 o                         
   0  17   4       1351.81       1398.58        42.25 o                         
   1  17   4       1445.32       1437.88        43.26 o                         
   2  17   4       1399.99       1341.71        42.77 o                         
   3  17   4        272.73        248.53        24.83 o                         
   4  17   4        331.14        302.53        31.70 o                         
   5  17   4        836.80        842.66        47.09 o                         
   6  17   4        565.03        639.54        46.04 o                         
   7  17   4        310.83        336.30        38.99 o                         
  -8  18   4       1002.43        910.08        79.98 o                         
  -7  18   4        969.27        984.81       145.07 o                         
  -6  18   4        184.10        148.87        13.57 o                         
  -5  18   4        130.30         91.49        23.11 o                         
  -4  18   4         37.89         38.02        13.74 o                         
  -3  18   4        860.87        858.40        39.67 o                         
  -2  18   4       1245.53       1278.20        26.79 o                         
  -1  18   4       2225.27       2106.58        46.16 o                         
   0  18   4        610.97        564.87        27.66 o                         
   1  18   4       1349.96       1341.76        43.03 o                         
   2  18   4        273.70        267.28        23.33 o                         
   3  18   4       1334.18       1499.83        48.71 o                         
   4  18   4       1043.11       1291.63        46.35 o                         
   5  18   4        157.24        175.21        31.47 o                         
   6  18   4        297.80        343.27        52.95 o                         
  -7  19   4        118.70         69.60        28.34 o                         
  -6  19   4        638.65        597.05        35.14 o                         
  -5  19   4        460.48        449.06        89.82 o                         
  -4  19   4       1066.63       1034.66        23.84 o                         
  -3  19   4        815.37        811.34        23.32 o                         
  -2  19   4        377.49        324.80        21.10 o                         
  -1  19   4        297.39        307.77        21.55 o                         
   0  19   4       1773.90       1753.92        48.72 o                         
   1  19   4        945.42        980.03        37.23 o                         
   2  19   4        431.05        455.40        28.18 o                         
   3  19   4        676.11        692.44        34.88 o                         
   4  19   4        235.62        245.56        26.41 o                         
   5  19   4        167.22        194.94        26.62 o                         
   6  19   4        577.82        716.96        48.64 o                         
  -6  20   4        507.45        417.70        50.83 o                         
  -5  20   4        105.36        131.21        37.39 o                         
  -4  20   4        282.75        279.96        55.82 o                         
  -3  20   4        258.35        273.52        12.04 o                         
  -2  20   4       1463.85       1298.44        38.21 o                         
  -1  20   4        562.13        612.96        27.95 o                         
   0  20   4        269.68        270.26        22.87 o                         
   1  20   4        112.72         82.80        19.15 o                         
   2  20   4        819.00        814.69        36.57 o                         
   3  20   4        377.37        371.95        35.45 o                         
   4  20   4        480.26        512.43        33.13 o                         
   5  20   4        795.32        843.62        50.18 o                         
  -5  21   4        646.28        687.75        70.82 o                         
  -4  21   4        315.70        333.22        35.36 o                         
  -3  21   4        368.88        306.01        19.13 o                         
  -2  21   4        183.29        168.53        17.82 o                         
  -1  21   4        480.13        494.22        26.55 o                         
   0  21   4        503.59        500.94        28.19 o                         
   1  21   4        992.27       1018.82        39.32 o                         
   2  21   4        543.50        539.79        51.96 o                         
   3  21   4         21.33         10.96        21.52 o                         
   4  21   4        217.57        200.79        31.28 o                         
  -4  22   4         77.20         41.17        34.63 o                         
  -3  22   4        553.54        544.22        40.69 o                         
  -2  22   4        372.68        366.16        20.96 o                         
  -1  22   4        824.14        786.93        31.51 o                         
   0  22   4        444.31        399.99        26.66 o                         
   1  22   4        646.91        651.79        33.32 o                         
   2  22   4        227.27        214.36        26.17 o                         
   3  22   4        416.63        478.66        37.92 o                         
  -3  23   4        258.21        335.84        49.06 o                         
  -2  23   4        197.32        155.62        41.30 o                         
  -1  23   4        106.38        175.76        41.42 o                         
   0  23   4        511.95        505.31        33.16 o                         
   1  23   4        673.21        695.92        39.57 o                         
   2  23   4        735.96        717.75        67.88 o                         
  -5 -21   5        675.53        727.88        58.57 o                         
  -6 -20   5        211.42        195.49        36.30 o                         
  -5 -20   5         87.22         69.64        34.74 o                         
   4 -20   5       1173.52       1233.58        77.84 o                         
  -6 -19   5        465.58        505.51        44.17 o                         
  -5 -19   5        725.44        716.68        61.48 o                         
  -4 -19   5        596.62        603.26        53.64 o                         
  -3 -19   5        374.66        452.34        46.20 o                         
  -2 -19   5        168.06        173.37        34.25 o                         
  -1 -19   5        915.55        832.96        49.64 o                         
   2 -19   5        964.17       1073.47        76.11 o                         
   3 -19   5        135.81        172.19        28.98 o                         
   4 -19   5         70.42         81.96        26.17 o                         
   5 -19   5        937.92        892.84        63.31 o                         
  -6 -18   5        143.47        152.15        31.25 o                         
  -5 -18   5         39.22         38.81        22.77 o                         
  -4 -18   5        450.72        402.84        48.86 o                         
  -3 -18   5        739.69        719.86        53.79 o                         
  -2 -18   5       1652.20       1709.14        77.74 o                         
  -1 -18   5        803.98        808.09        49.50 o                         
   0 -18   5        330.62        457.02        30.77 o                         
   1 -18   5        118.95        114.46        20.28 o                         
   2 -18   5       1044.46       1252.52        79.14 o                         
   3 -18   5       1349.46       1498.48        57.61 o                         
   4 -18   5        285.42        329.43        32.64 o                         
   5 -18   5        500.18        575.51        52.82 o                         
  -7 -17   5        251.38        221.32        28.58 o                         
  -6 -17   5        628.83        621.24        44.99 o                         
  -5 -17   5        325.85        312.20        30.24 o                         
  -4 -17   5        794.14        831.51        62.09 o                         
  -3 -17   5        723.30        755.22        56.35 o                         
  -2 -17   5        665.17        723.39        52.10 o                         
  -1 -17   5        191.05        207.08        26.24 o                         
   0 -17   5       1307.25       1308.81        86.74 o                         
   1 -17   5       1772.18       1913.32       135.17 o                         
   2 -17   5        280.88        316.97        22.97 o                         
   3 -17   5        262.26        283.66        54.50 o                         
   4 -17   5        572.50        617.78        47.90 o                         
   5 -17   5        624.38        620.97        40.80 o                         
   6 -17   5        743.84        829.98        55.56 o                         
  -7 -16   5        591.20        529.52        36.43 o                         
  -6 -16   5        402.33        431.91        37.69 o                         
  -5 -16   5         69.76         52.52        22.71 o                         
  -4 -16   5        430.22        439.49        27.13 o                         
  -3 -16   5        679.27        710.56        52.01 o                         
  -2 -16   5       1208.42       1143.81        47.95 o                         
  -1 -16   5        591.00        543.39        34.92 o                         
   0 -16   5        332.44        347.58        35.55 o                         
   1 -16   5        323.88        386.09        27.06 o                         
   2 -16   5        506.02        518.41        24.81 o                         
   3 -16   5       1379.56       1411.21        37.30 o                         
   4 -16   5       1393.32       1402.56        51.04 o                         
   5 -16   5         50.76         77.41        16.65 o                         
   6 -16   5         45.87         59.56        20.15 o                         
  -7 -15   5        197.24         88.16        23.46 o                         
  -6 -15   5        213.67        225.39        26.00 o                         
  -5 -15   5        859.93        881.46        35.50 o                         
  -4 -15   5        915.48        925.42        33.61 o                         
  -3 -15   5        936.96        919.95        59.79 o                         
  -2 -15   5        534.98        533.30        46.31 o                         
  -1 -15   5         83.35        103.14        22.88 o                         
   0 -15   5       1029.29        997.57        41.09 o                         
   1 -15   5       1279.70       1291.85        75.80 o                         
   2 -15   5        876.25        887.09        54.15 o                         
   3 -15   5        113.47        113.57        15.38 o                         
   4 -15   5        212.34        204.79        12.02 o                         
   5 -15   5        900.32        866.92        25.46 o                         
   6 -15   5       1037.35       1030.54        35.51 o                         
   7 -15   5        372.99        394.40        42.75 o                         
  -7 -14   5        475.49        423.31        32.87 o                         
  -6 -14   5        185.57        213.14        31.45 o                         
  -5 -14   5        272.49        299.56        21.11 o                         
  -4 -14   5        670.91        700.73        27.70 o                         
  -3 -14   5        925.79        874.85        43.53 o                         
  -2 -14   5       1485.78       1537.09        72.43 o                         
  -1 -14   5       1843.47       1723.15        57.66 o                         
   0 -14   5        687.10        764.26        46.39 o                         
   1 -14   5        438.48        518.68        32.83 o                         
   2 -14   5        749.64        822.44        28.67 o                         
   3 -14   5       2319.74       2218.60        50.15 o                         
   4 -14   5        927.00        910.44        48.88 o                         
   5 -14   5        765.04        810.59        35.82 o                         
   6 -14   5         30.38         47.39        13.22 o                         
   7 -14   5        249.06        210.14        34.92 o                         
   8 -14   5        363.03        337.79        44.61 o                         
  -7 -13   5        703.80        649.33        37.69 o                         
  -6 -13   5        566.45        586.69        25.65 o                         
  -5 -13   5        531.12        585.59        25.76 o                         
  -4 -13   5       1499.12       1540.77        39.46 o                         
  -3 -13   5        839.86        887.97        35.19 o                         
  -2 -13   5        191.51        234.80        35.14 o                         
  -1 -13   5       1822.96       1853.48        58.94 o                         
   0 -13   5       1570.05       1688.05        76.16 o                         
   1 -13   5       1204.42       1202.50        43.35 o                         
   2 -13   5        728.23        674.87        25.52 o                         
   3 -13   5        477.86        500.50        42.59 o                         
   4 -13   5        399.10        388.82        38.42 o                         
   5 -13   5       1234.51       1259.72        31.26 o                         
   6 -13   5        856.03        854.57        26.71 o                         
   7 -13   5        916.62        995.19        42.37 o                         
   8 -13   5        160.74        128.18        35.73 o                         
  -9 -12   5        558.55        602.69        67.89 o                         
  -7 -12   5        722.81        746.95        48.46 o                         
  -6 -12   5        385.34        383.53        22.13 o                         
  -5 -12   5        180.83        195.78        18.06 o                         
  -4 -12   5        228.90        256.92        19.07 o                         
  -3 -12   5       2592.36       2615.24        52.57 o                         
  -2 -12   5       1761.77       1818.78        78.36 o                         
  -1 -12   5       2980.73       3017.93        80.07 o                         
   0 -12   5       1938.09       1996.98        59.22 o                         
   1 -12   5        743.74        877.30        39.78 o                         
   2 -12   5        856.12        900.72        37.07 o                         
   3 -12   5       1374.88       1318.63        56.13 o                         
   4 -12   5       2398.69       2378.60        73.04 o                         
   5 -12   5        143.94        173.31        14.47 o                         
   6 -12   5         90.46        102.99        14.20 o                         
   7 -12   5        213.05        201.58        23.80 o                         
   8 -12   5        425.61        334.76        44.27 o                         
  -9 -11   5        251.04        311.39        56.42 o                         
  -8 -11   5        174.19        181.77        33.55 o                         
  -7 -11   5        462.99        422.93        22.71 o                         
  -6 -11   5        269.94        281.98        21.44 o                         
  -5 -11   5       1486.70       1527.59        43.13 o                         
  -4 -11   5       1261.12       1320.26        35.45 o                         
  -3 -11   5       1322.48       1390.16        35.94 o                         
  -2 -11   5        225.54        249.29        33.54 o                         
  -1 -11   5       2929.46       2945.27       104.36 o                         
   0 -11   5       2343.06       2431.52       127.62 o                         
   1 -11   5       1853.02       1844.63        53.26 o                         
   2 -11   5       1278.68       1176.74        35.74 o                         
   3 -11   5        327.82        388.92        22.34 o                         
   4 -11   5        165.32        187.28        16.07 o                         
   5 -11   5       1219.25       1182.09        30.41 o                         
   6 -11   5       1483.90       1526.12        41.49 o                         
   7 -11   5        412.49        510.73        32.91 o                         
   8 -11   5        294.10        376.82        42.45 o                         
  -9 -10   5        305.85        311.06        51.34 o                         
  -8 -10   5        708.43        807.72        61.53 o                         
  -7 -10   5        701.28        681.65        25.21 o                         
  -6 -10   5        566.40        598.36        24.16 o                         
  -5 -10   5         84.77         93.65        15.76 o                         
  -4 -10   5       1508.05       1570.17        37.90 o                         
  -3 -10   5        805.14        836.10        27.16 o                         
  -2 -10   5       1885.19       1871.97        63.53 o                         
  -1 -10   5       4250.64       4286.20       137.30 o                         
   0 -10   5       2047.68       2090.01       122.49 o                         
   1 -10   5        998.62       1099.54        83.69 o                         
   2 -10   5        809.79        840.01        27.99 o                         
   3 -10   5       2044.75       2319.28        72.35 o                         
   4 -10   5        757.60        772.70        34.12 o                         
   5 -10   5       1170.08       1160.48        34.89 o                         
   6 -10   5         72.40        100.37        20.76 o                         
   7 -10   5        227.79        268.42        26.90 o                         
   8 -10   5        320.91        219.13        36.87 o                         
   9 -10   5        723.09        824.13        60.49 o                         
  -9  -9   5        134.47        117.09        41.47 o                         
  -8  -9   5         67.17         52.93        26.16 o                         
  -7  -9   5        210.95        189.96        18.04 o                         
  -6  -9   5       1147.29       1098.18        39.09 o                         
  -5  -9   5       2526.71       2575.05        58.25 o                         
  -4  -9   5       2173.24       2199.13        54.81 o                         
  -3  -9   5       1099.67       1078.66        34.24 o                         
  -2  -9   5       1571.45       1733.55        47.24 o                         
  -1  -9   5        658.65        670.74        43.99 o                         
   0  -9   5       2096.54       1946.47        84.58 o                         
   1  -9   5       2655.56       2372.25       101.53 o                         
   2  -9   5       2199.80       2164.71        43.72 o                         
   3  -9   5        259.62        240.79        33.13 o                         
   4  -9   5        487.44        524.87        40.70 o                         
   5  -9   5       1841.13       1850.25        56.12 o                         
   6  -9   5       1895.10       1864.12        59.18 o                         
   7  -9   5        855.31        885.88        41.45 o                         
   8  -9   5        309.07        352.13        42.51 o                         
   9  -9   5        186.09        221.64        40.89 o                         
 -10  -8   5        121.28        145.74        43.73 o                         
  -9  -8   5        852.75        886.91        66.20 o                         
  -8  -8   5        623.22        711.53        51.55 o                         
  -7  -8   5       1570.52       1527.34        61.55 o                         
  -6  -8   5        524.64        508.42        21.93 o                         
  -5  -8   5        408.09        454.58        20.89 o                         
  -4  -8   5        241.10        222.19        16.78 o                         
  -3  -8   5       5426.81       5624.90        86.73 o                         
  -2  -8   5       4408.46       4101.73        79.20 o                         
  -1  -8   5       1497.78       1453.55        48.78 o                         
   1  -8   5       1444.89       1448.54        66.97 o                         
   2  -8   5       3004.41       3105.53       158.92 o                         
   3  -8   5       1624.37       1530.65        46.78 o                         
   4  -8   5       2830.76       2651.57        68.78 o                         
   5  -8   5        170.33        178.37        20.23 o                         
   6  -8   5        222.66        255.76        39.57 o                         
   7  -8   5        440.10        396.88        30.19 o                         
   8  -8   5       1170.67       1181.10        70.40 o                         
   9  -8   5        346.18        355.38        44.97 o                         
 -10  -7   5        170.58        220.82        33.03 o                         
  -9  -7   5        293.11        324.07        34.59 o                         
  -8  -7   5        206.63        183.05        23.61 o                         
  -7  -7   5        540.13        479.86        23.47 o                         
  -6  -7   5        752.73        717.96        25.21 o                         
  -5  -7   5       2581.74       2620.53        50.53 o                         
  -4  -7   5       2732.85       2679.26        50.61 o                         
  -3  -7   5       2499.44       2461.84        64.86 o                         
  -2  -7   5        786.36        848.39        29.86 o                         
  -1  -7   5       1289.11       1278.33        71.31 o                         
   1  -7   5       4333.74       4106.49        87.33 o                         
   2  -7   5       2287.96       2150.99        55.43 o                         
   3  -7   5        759.47        803.16        32.25 o                         
   4  -7   5        220.97        225.65        23.95 o                         
   5  -7   5       1203.62       1284.38        63.51 o                         
   6  -7   5       2158.57       2208.53        65.47 o                         
   7  -7   5       1073.69       1041.31        45.63 o                         
   8  -7   5        357.28        381.46        45.13 o                         
   9  -7   5        213.66        167.25        27.79 o                         
 -11  -6   5        108.84        150.72        51.92 o                         
 -10  -6   5        238.85        273.97        83.42 o                         
  -9  -6   5        317.66        266.20        27.36 o                         
  -8  -6   5       1024.05       1092.43        35.43 o                         
  -7  -6   5        634.97        605.79        21.21 o                         
  -6  -6   5        312.70        312.19        16.35 o                         
  -5  -6   5        239.03        249.30        16.43 o                         
  -4  -6   5       2638.48       2763.84        50.72 o                         
  -3  -6   5       1299.10       1226.70        31.06 o                         
  -2  -6   5       3854.62       3784.43        80.99 o                         
  -1  -6   5       2000.70       1295.93       958.69 o                         
   0  -6   5        940.67        750.50        24.17 o                         
   1  -6   5       1246.25       1219.20       105.09 o                         
   2  -6   5       1626.88       1611.00        52.04 o                         
   3  -6   5       2895.79       2926.39        70.64 o                         
   4  -6   5       1229.89       1196.55        41.02 o                         
   5  -6   5       1360.16       1362.85        65.79 o                         
   6  -6   5         96.57         78.39        18.88 o                         
   7  -6   5        408.25        377.72        29.80 o                         
   8  -6   5        509.22        473.01        28.32 o                         
   9  -6   5        806.11        796.98        44.63 o                         
 -11  -5   5        188.10        244.02        55.63 o                         
 -10  -5   5        353.40        405.13        36.98 o                         
  -9  -5   5        182.17        180.33        23.43 o                         
  -8  -5   5        335.45        348.95        22.96 o                         
  -7  -5   5        702.88        725.97        31.74 o                         
  -6  -5   5       1258.44       1214.04        38.60 o                         
  -5  -5   5       1975.62       1856.31        35.79 o                         
  -4  -5   5       1565.99       1475.62        47.88 o                         
  -3  -5   5       1766.70       1809.26        52.44 o                         
  -2  -5   5        483.21        517.54        19.20 o                         
   1  -5   5       3813.31       3668.85        45.32 o                         
   2  -5   5       3274.67       3206.51       224.20 o                         
   3  -5   5       1087.88        981.88        33.68 o                         
   4  -5   5       1441.79       1350.97        43.54 o                         
   5  -5   5       2472.70       2411.50        68.57 o                         
   6  -5   5       1337.39       1380.35        42.03 o                         
   7  -5   5       1269.23       1220.92        46.74 o                         
   8  -5   5        256.75        267.11        23.64 o                         
   9  -5   5        135.43        117.82        25.57 o                         
  10  -5   5        164.97        146.65        30.06 o                         
 -11  -4   5         31.97         28.40        43.68 o                         
 -10  -4   5        162.94        144.19        30.63 o                         
  -9  -4   5        714.90        709.15        33.78 o                         
  -8  -4   5        609.30        580.29        31.04 o                         
  -7  -4   5        916.75        918.85        30.46 o                         
  -6  -4   5        248.13        264.15        16.01 o                         
  -5  -4   5          5.64         19.23        10.03 o                         
  -4  -4   5        209.17        233.56        17.33 o                         
  -3  -4   5       4466.75       4633.09        72.27 o                         
  -2  -4   5       1005.25        996.75        47.03 o                         
  -1  -4   5       1367.18       1264.03        41.93 o                         
   1  -4   5       2152.55       2207.68       120.45 o                         
   2  -4   5       1245.13       1157.15        68.93 o                         
   3  -4   5       3692.07       3555.04        57.76 o                         
   4  -4   5       1921.52       1799.17        54.41 o                         
   5  -4   5        965.95        917.37        38.93 o                         
   6  -4   5         88.05         72.23        15.52 o                         
   7  -4   5        514.02        468.71        26.49 o                         
   8  -4   5        910.27        907.64        36.84 o                         
   9  -4   5        209.30        222.49        28.51 o                         
  10  -4   5        522.47        545.05        40.54 o                         
 -11  -3   5        238.45        230.67        51.93 o                         
 -10  -3   5        116.59        135.98        26.77 o                         
  -9  -3   5        456.97        474.81        28.45 o                         
  -8  -3   5        266.58        292.33        24.00 o                         
  -7  -3   5        918.24        914.53        34.14 o                         
  -6  -3   5       1057.32       1036.55        29.65 o                         
  -5  -3   5       1660.59       1593.78        31.92 o                         
  -4  -3   5       1571.61       1480.58        32.82 o                         
  -3  -3   5        886.16        815.43        82.10 o                         
  -2  -3   5        732.04        781.71        24.84 o                         
  -1  -3   5        805.64        839.39        34.14 o                         
   0  -3   5       2190.41       1977.87        80.31 o                         
   1  -3   5       2808.65       2545.34        58.35 o                         
   2  -3   5       2352.83       2167.84        40.68 o                         
   3  -3   5        503.18        539.53        25.31 o                         
   4  -3   5       1513.62       1529.91        49.24 o                         
   5  -3   5       1868.38       1796.17        56.71 o                         
   6  -3   5       1167.55       1195.58        38.58 o                         
   7  -3   5       1539.56       1425.76        44.94 o                         
   8  -3   5        227.24        244.35        23.00 o                         
   9  -3   5        220.86        243.74        29.89 o                         
  10  -3   5        310.72        248.84        32.02 o                         
 -11  -2   5        141.91        157.15        47.42 o                         
 -10  -2   5        127.71        128.93        25.60 o                         
  -9  -2   5        198.51        180.93        21.56 o                         
  -8  -2   5        983.16       1001.28        31.66 o                         
  -7  -2   5       1711.30       1739.05        46.15 o                         
  -6  -2   5       1007.73       1002.33        27.52 o                         
  -5  -2   5          2.38         24.08         9.83 o                         
  -4  -2   5        522.00        484.07        49.84 o                         
  -3  -2   5        761.51        763.40        24.41 o                         
  -2  -2   5       1579.31       1469.39        29.14 o                         
  -1  -2   5       3392.01       3189.18        93.60 o                         
   0  -2   5       1362.66       1209.30       145.38 o                         
   1  -2   5        933.54       1012.72        31.18 o                         
   2  -2   5       4816.93       4849.83        98.56 o                         
   3  -2   5       1198.22       1095.13        38.16 o                         
   4  -2   5        203.33        211.11        36.03 o                         
   5  -2   5       2576.82       2489.56        71.50 o                         
   6  -2   5         97.08        112.64        16.47 o                         
   7  -2   5        492.51        468.11        26.45 o                         
   8  -2   5        340.72        300.98        24.19 o                         
   9  -2   5       1178.99       1144.86        51.48 o                         
  10  -2   5         87.67         69.19        54.70 o                         
 -11  -1   5        155.19        136.46        46.69 o                         
 -10  -1   5        259.55        290.74        24.31 o                         
  -9  -1   5        132.74        149.52        18.28 o                         
  -8  -1   5        265.36        281.48        19.51 o                         
  -7  -1   5        468.87        543.71        23.10 o                         
  -6  -1   5       1338.11       1348.35        37.77 o                         
  -5  -1   5       4777.05       4692.36        79.61 o                         
  -4  -1   5       1829.90       1617.57        51.21 o                         
  -3  -1   5       1621.43       1585.33        36.61 o                         
  -2  -1   5        486.32        454.65        16.55 o                         
  -1  -1   5       1067.36       1156.18        46.50 o                         
   0  -1   5       3239.87       3407.47       116.85 o                         
   1  -1   5       5261.40       4758.81       150.45 o                         
   2  -1   5       1282.21       1286.00        39.15 o                         
   3  -1   5        455.43        482.42        25.20 o                         
   4  -1   5         96.65         92.54        16.22 o                         
   5  -1   5       2369.33       2419.73        66.95 o                         
   6  -1   5       3731.52       3656.86       114.62 o                         
   7  -1   5       1397.72       1475.20        44.91 o                         
   8  -1   5        290.46        289.88        24.06 o                         
   9  -1   5        243.84        227.66        29.24 o                         
  10  -1   5        263.53        214.50        49.12 o                         
 -11   0   5         46.53         19.26        42.19 o                         
 -10   0   5        116.07        100.27        30.14 o                         
  -9   0   5        508.17        506.11        23.85 o                         
  -8   0   5        293.50        296.36        19.86 o                         
  -7   0   5       2198.65       2230.31        52.61 o                         
  -6   0   5       3135.21       3103.30        55.46 o                         
  -5   0   5        506.05        608.35        24.79 o                         
  -4   0   5       3960.14       4176.37        64.71 o                         
  -3   0   5       4040.00       3903.09        52.32 o                         
  -2   0   5       1291.42       1282.78        23.41 o                         
  -1   0   5       1191.46       1025.52        33.34 o                         
   0   0   5       3962.95       3614.17       121.70 o                         
   1   0   5       1901.92       2228.70        88.27 o                         
   2   0   5       2116.69       2404.67        93.64 o                         
   3   0   5       6787.76       6620.69       198.12 o                         
   4   0   5       5942.25       5716.70       122.62 o                         
   5   0   5        176.52        167.77        19.97 o                         
   6   0   5        242.87        239.35        19.98 o                         
   7   0   5        597.73        608.85        32.72 o                         
   8   0   5        503.71        494.87        42.58 o                         
   9   0   5        133.60        131.79        56.72 o                         
  10   0   5        563.12        570.11        66.00 o                         
 -11   1   5        164.50        205.56        35.61 o                         
 -10   1   5        252.22        294.36        28.48 o                         
  -9   1   5        136.73        154.74        16.12 o                         
  -8   1   5        253.99        290.05        18.73 o                         
  -7   1   5        540.42        586.08        22.73 o                         
  -6   1   5       1344.89       1379.23        32.74 o                         
  -5   1   5       4793.25       4808.36        60.30 o                         
  -4   1   5       1797.98       1699.57        29.86 o                         
  -3   1   5       1507.14       1493.60        35.70 o                         
  -2   1   5        458.58        436.28        16.42 o                         
  -1   1   5       1066.71       1063.75        31.94 o                         
   0   1   5       3354.65       3317.17       174.78 o                         
   1   1   5       5273.16       5151.27       160.68 o                         
   2   1   5       1265.59       1158.47        60.03 o                         
   3   1   5        441.75        502.45        40.54 o                         
   4   1   5         79.46         83.02        25.05 o                         
   5   1   5       2231.50       2212.22        91.02 o                         
   6   1   5       3815.34       3794.76        78.70 o                         
   7   1   5       1421.19       1587.70        46.62 o                         
   8   1   5        291.18        356.50        42.85 o                         
   9   1   5        243.87        225.73        29.16 o                         
  10   1   5        251.82        165.29        49.50 o                         
 -11   2   5        139.87        162.50        35.22 o                         
 -10   2   5        135.15        126.73        24.07 o                         
  -9   2   5        167.61        149.76        15.68 o                         
  -8   2   5       1016.82       1036.09        27.58 o                         
  -7   2   5       1840.92       1917.88        40.60 o                         
  -6   2   5        931.51        941.73        23.36 o                         
  -5   2   5          1.80         15.92         8.60 o                         
  -4   2   5        567.68        596.92        18.53 o                         
  -3   2   5        816.04        846.71        18.59 o                         
  -2   2   5       1594.39       1498.40        33.93 o                         
  -1   2   5       3424.31       3262.32        60.22 o                         
   0   2   5       1371.99       1322.57       111.79 o                         
   1   2   5        936.72       1067.38        57.31 o                         
   2   2   5       4894.62       5074.56       159.95 o                         
   3   2   5       1191.64       1050.84        57.55 o                         
   4   2   5        153.76        107.75        24.65 o                         
   5   2   5       2580.43       2639.21       101.04 o                         
   6   2   5        102.98         75.33        19.88 o                         
   7   2   5        445.02        442.55        26.16 o                         
   8   2   5        316.95        297.19        28.62 o                         
   9   2   5       1182.89       1202.10        51.61 o                         
  10   2   5         87.93         92.47        47.38 o                         
 -11   3   5        221.75        233.36        36.57 o                         
 -10   3   5        127.55        155.12        25.19 o                         
  -9   3   5        466.31        510.31        26.91 o                         
  -8   3   5        276.46        284.86        16.45 o                         
  -7   3   5        857.56        856.01        23.53 o                         
  -6   3   5       1054.26       1043.70        24.50 o                         
  -5   3   5       1724.83       1710.02        31.27 o                         
  -4   3   5       1584.87       1422.90        22.95 o                         
  -3   3   5        907.16        820.96        33.36 o                         
  -2   3   5        764.10        708.38        27.18 o                         
  -1   3   5        802.06        919.54        44.94 o                         
   0   3   5       2116.16       2175.28        55.08 o                         
   1   3   5       2740.72       2522.81        95.79 o                         
   2   3   5       2344.31       2181.98        87.47 o                         
   3   3   5        531.95        552.76        41.60 o                         
   4   3   5       1543.02       1451.32        68.84 o                         
   5   3   5       1832.57       1782.68        78.54 o                         
   6   3   5       1082.88       1050.88        44.94 o                         
   7   3   5       1551.23       1438.50        53.94 o                         
   8   3   5        227.14        197.37        26.11 o                         
   9   3   5        224.02        198.65        27.35 o                         
  10   3   5        293.95        307.73        58.13 o                         
 -11   4   5         33.57         52.85        31.13 o                         
 -10   4   5        155.09        110.79        24.48 o                         
  -9   4   5        730.99        702.88        29.86 o                         
  -8   4   5        667.83        689.54        28.00 o                         
  -7   4   5        869.60        918.62        26.46 o                         
  -6   4   5        240.33        245.27        15.85 o                         
  -5   4   5          7.45         14.58         9.42 o                         
  -4   4   5        196.27        213.48        11.09 o                         
  -3   4   5       4508.14       4583.24        65.17 o                         
  -2   4   5        875.84        833.25        37.84 o                         
  -1   4   5       1332.18       1231.56        39.56 o                         
   0   4   5       2212.08       1896.74        51.67 o                         
   1   4   5       2165.29       2368.50        92.73 o                         
   2   4   5       1218.99       1333.61        65.35 o                         
   3   4   5       3703.69       3278.84       116.58 o                         
   4   4   5       1992.80       1794.67        78.42 o                         
   5   4   5        911.72        838.84        39.17 o                         
   6   4   5         91.11         94.60        20.61 o                         
   7   4   5        471.72        419.56        30.65 o                         
   8   4   5        961.47        895.37        51.04 o                         
   9   4   5        202.10        204.05        53.09 o                         
 -11   5   5        185.19        182.21        35.14 o                         
 -10   5   5        340.81        333.85        35.93 o                         
  -9   5   5        203.53        198.07        25.27 o                         
  -8   5   5        333.47        363.68        22.46 o                         
  -7   5   5        747.85        736.97        23.81 o                         
  -6   5   5       1298.16       1276.60        34.59 o                         
  -5   5   5       2024.33       1860.03        37.16 o                         
  -4   5   5       1610.42       1442.93        27.42 o                         
  -3   5   5       1668.37       1674.71        57.12 o                         
  -2   5   5        492.78        462.33        24.49 o                         
  -1   5   5       3538.38       3575.15        82.49 o                         
   0   5   5       2255.09       2312.06        97.09 o                         
   1   5   5       3619.76       3617.03       124.65 o                         
   2   5   5       3427.23       3545.20       122.72 o                         
   3   5   5       1090.08       1020.90        56.52 o                         
   4   5   5       1448.82       1401.72        67.54 o                         
   5   5   5       2563.17       2674.18        75.59 o                         
   6   5   5       1392.66       1507.86        87.39 o                         
   7   5   5       1233.51       1245.82       107.23 o                         
   8   5   5        234.83        244.76        27.84 o                         
   9   5   5        135.00        203.38        50.40 o                         
 -10   6   5        248.80        212.76        39.60 o                         
  -9   6   5        306.72        282.42        26.81 o                         
  -8   6   5       1025.23       1063.15        36.25 o                         
  -7   6   5        652.42        693.26        26.37 o                         
  -6   6   5        311.61        316.44        17.20 o                         
  -5   6   5        232.79        256.45        14.67 o                         
  -4   6   5       2560.89       2453.14       101.80 o                         
  -3   6   5       1318.28       1194.07        24.09 o                         
  -2   6   5       3968.32       3713.25        64.11 o                         
  -1   6   5       1989.71       1967.41        55.05 o                         
   0   6   5        967.64        949.95        44.16 o                         
   1   6   5       1258.07       1363.13        67.52 o                         
   2   6   5       1740.60       1803.33        79.63 o                         
   3   6   5       2891.46       3068.04       111.40 o                         
   4   6   5       1261.49       1312.86        65.13 o                         
   5   6   5       1416.48       1443.65        52.03 o                         
   6   6   5         98.03         82.68        20.47 o                         
   7   6   5        456.83        397.55        36.81 o                         
   8   6   5        478.14        405.22        30.87 o                         
   9   6   5        839.58        873.10        76.71 o                         
 -10   7   5        199.58        182.98        50.58 o                         
  -9   7   5        275.20        297.70        26.05 o                         
  -8   7   5        206.32        241.58        20.68 o                         
  -7   7   5        519.64        525.49        35.32 o                         
  -6   7   5        808.21        774.90        29.20 o                         
  -5   7   5       2586.86       2547.67        57.22 o                         
  -4   7   5       2685.96       2569.91       114.97 o                         
  -3   7   5       2616.17       2339.91        79.50 o                         
  -2   7   5        774.29        697.48        51.71 o                         
  -1   7   5       1306.27       1335.19        29.81 o                         
   0   7   5       1982.11       1949.92        43.18 o                         
   1   7   5       4359.27       4312.79       116.13 o                         
   2   7   5       2246.77       2120.67        87.29 o                         
   3   7   5        785.91        865.66        53.26 o                         
   4   7   5        234.65        255.25        32.88 o                         
   5   7   5       1230.29       1251.17        48.73 o                         
   6   7   5       2172.16       2193.00        67.67 o                         
   7   7   5       1046.19       1099.70        50.86 o                         
   8   7   5        355.80        375.77        29.92 o                         
   9   7   5        202.57        136.39        45.00 o                         
 -10   8   5        115.51         90.60        30.66 o                         
  -9   8   5        877.48        933.76        34.34 o                         
  -8   8   5        638.54        672.14        31.11 o                         
  -7   8   5       1545.68       1593.55        44.53 o                         
  -6   8   5        520.92        538.05        24.48 o                         
  -5   8   5        402.91        414.98        20.63 o                         
  -4   8   5        255.18        196.09        39.72 o                         
  -3   8   5       5352.21       5217.03        85.92 o                         
  -2   8   5       4485.09       4176.02       126.27 o                         
  -1   8   5       1563.49       1490.74       115.45 o                         
   0   8   5        653.61        629.48        21.69 o                         
   1   8   5       1396.56       1520.37        73.13 o                         
   2   8   5       3003.72       3192.70        76.33 o                         
   3   8   5       1665.97       1554.46        72.02 o                         
   4   8   5       2862.63       2770.71       103.47 o                         
   5   8   5        170.94        155.44        28.12 o                         
   6   8   5        216.49        240.96        31.68 o                         
   7   8   5        429.72        355.83        29.29 o                         
   8   8   5       1140.36       1114.00       142.45 o                         
   9   8   5        340.11        390.66        60.22 o                         
 -10   9   5        392.19        489.12        39.73 o                         
  -9   9   5        140.45        126.53        22.33 o                         
  -8   9   5         68.86         51.25        19.19 o                         
  -7   9   5        229.36        251.96        20.06 o                         
  -6   9   5       1181.62       1153.16        38.88 o                         
  -5   9   5       2521.00       2475.96        58.19 o                         
  -4   9   5       2168.16       2001.34       108.41 o                         
  -3   9   5       1054.91        864.97        64.90 o                         
  -2   9   5       1580.11       1639.63        38.07 o                         
  -1   9   5        596.48        588.63        53.35 o                         
   0   9   5       2082.54       1975.19        50.47 o                         
   1   9   5       2637.41       2540.78        53.48 o                         
   2   9   5       2234.50       2190.13        59.50 o                         
   3   9   5        252.29        226.10        33.89 o                         
   4   9   5        501.28        560.95        41.87 o                         
   5   9   5       1837.71       1974.29        83.28 o                         
   6   9   5       1872.88       1834.61        78.66 o                         
   7   9   5        839.95        876.39        51.10 o                         
   8   9   5        319.02        352.66        55.44 o                         
   9   9   5        183.39        263.97        55.80 o                         
 -10  10   5        103.08        125.90        30.04 o                         
  -9  10   5        290.09        277.92        26.26 o                         
  -8  10   5        730.00        782.26        30.55 o                         
  -7  10   5        695.87        740.11        34.12 o                         
  -6  10   5        555.64        630.81        29.65 o                         
  -5  10   5         87.76         97.62        17.31 o                         
  -4  10   5       1486.37       1508.88        41.33 o                         
  -3  10   5        782.48        761.28        29.58 o                         
  -2  10   5       1944.19       1853.57        56.93 o                         
  -1  10   5       4323.84       4386.16        93.91 o                         
   0  10   5       2012.90       2129.39        55.64 o                         
   1  10   5       1006.76        991.42        56.17 o                         
   3  10   5       2013.18          6.67        15.07 o                         
   4  10   5        742.85        751.02        29.98 o                         
   5  10   5       1167.98       1104.95        74.78 o                         
 -10  11   5        341.65        373.37        35.77 o                         
  -9  11   5        253.94        281.28        24.99 o                         
  -8  11   5        178.05        193.17        20.70 o                         
  -7  11   5        454.27        428.82        28.44 o                         
  -6  11   5        285.68        306.97        27.17 o                         
  -5  11   5       1431.11       1391.84        42.01 o                         
  -4  11   5       1286.87       1311.23        85.70 o                         
  -3  11   5       1300.33       1318.66        40.27 o                         
  -2  11   5        245.02        238.23        16.85 o                         
  -1  11   5       2930.61       2943.58        70.80 o                         
   0  11   5       2390.09       2434.82        73.90 o                         
   1  11   5       1727.83       1767.66        52.04 o                         
   3  11   5        348.13        195.16        26.48 o                         
   4  11   5        169.47        169.63        23.62 o                         
   5  11   5       1188.10       1194.03        78.08 o                         
   6  11   5       1438.14       1525.74        91.17 o                         
 -10  12   5         74.40         62.26        46.85 o                         
  -9  12   5        536.94        572.82        35.53 o                         
  -8  12   5        294.48        305.78        28.30 o                         
  -7  12   5        695.66        739.62        34.12 o                         
  -6  12   5        398.23        414.10        29.35 o                         
  -5  12   5        172.59        156.68        18.59 o                         
  -4  12   5        207.84        153.89        76.64 o                         
  -3  12   5       2604.89       2649.40        76.66 o                         
  -2  12   5       1776.24       1803.21        44.70 o                         
  -1  12   5       2778.67       2678.17        69.01 o                         
   0  12   5       1974.55       1948.57        55.63 o                         
   1  12   5        751.18        772.71        54.95 o                         
   2  12   5        808.58        749.72        56.14 o                         
   3  12   5       1317.37       1304.46        49.55 o                         
   4  12   5       2428.39       2496.34        73.89 o                         
   5  12   5        140.13        169.74        26.12 o                         
   6  12   5         86.98         84.60        39.16 o                         
   7  12   5        209.03        164.90        45.65 o                         
   8  12   5        399.54        332.53        58.03 o                         
  -9  13   5        164.59        172.86        25.55 o                         
  -8  13   5         55.04         47.58        20.36 o                         
  -7  13   5        700.42        701.85        33.84 o                         
  -6  13   5        536.15        582.16        33.80 o                         
  -5  13   5        500.46        363.90        92.40 o                         
  -4  13   5       1538.10       1530.86        58.37 o                         
  -3  13   5        853.95        784.71        49.41 o                         
  -2  13   5        200.73        180.59        25.18 o                         
  -1  13   5       1909.30       1832.51        86.89 o                         
   0  13   5       1524.62       1653.65        83.13 o                         
   1  13   5       1118.94       1102.42        66.87 o                         
   2  13   5        742.21        537.80       169.28 o                         
   3  13   5        490.92        463.53        50.65 o                         
   4  13   5        401.10        378.30        30.50 o                         
   5  13   5       1229.83       1379.12        56.05 o                         
   6  13   5        847.91        858.23        71.28 o                         
   7  13   5        883.18       1004.77        80.68 o                         
   8  13   5        164.25        185.12        50.82 o                         
  -9  14   5        151.07        140.91        36.06 o                         
  -8  14   5        580.40        623.23        34.49 o                         
  -7  14   5        449.56        444.58        27.87 o                         
  -6  14   5        177.55        201.18        24.25 o                         
  -5  14   5        276.36        165.89       155.63 o                         
  -4  14   5        689.05        653.45        35.93 o                         
  -3  14   5        942.57        499.92       451.77 o                         
  -2  14   5       1490.97       1543.93        81.81 o                         
  -1  14   5       1936.88       1855.50        90.08 o                         
   0  14   5        645.83        660.41        54.17 o                         
   1  14   5        442.63        270.50       253.31 o                         
   2  14   5        705.21        772.98        31.30 o                         
   3  14   5       2401.60       2474.52        73.50 o                         
   4  14   5        965.28       1021.18        58.68 o                         
   5  14   5        771.22        768.20        43.54 o                         
   6  14   5         31.63         20.93        24.46 o                         
   7  14   5        245.65        214.08        49.64 o                         
  -8  15   5        236.21        237.29        24.65 o                         
  -7  15   5        173.69        166.57        22.84 o                         
  -6  15   5        232.57        197.43        49.92 o                         
  -5  15   5        802.65        751.92        37.66 o                         
  -4  15   5        918.00        909.35        38.13 o                         
  -3  15   5        978.42        893.79        80.98 o                         
  -2  15   5        518.30        305.83       279.02 o                         
  -1  15   5         78.88         18.31        44.11 o                         
   0  15   5       1071.69        800.73       197.14 o                         
   1  15   5       1251.48       1196.62        46.78 o                         
   2  15   5        879.79        903.82        34.63 o                         
   3  15   5        115.27        125.93        19.83 o                         
   4  15   5        214.77        282.33        30.20 o                         
   5  15   5        890.12        941.69       115.30 o                         
   6  15   5       1028.62       1167.24        55.80 o                         
   7  15   5        376.07        437.41        59.90 o                         
  -8  16   5        235.66        174.33        35.26 o                         
  -7  16   5        579.16        498.00        39.58 o                         
  -6  16   5        408.94        208.67       229.25 o                         
  -5  16   5         68.90         62.31        21.13 o                         
  -4  16   5        387.20        357.17        29.35 o                         
  -3  16   5        681.25        669.40        30.64 o                         
  -2  16   5       1254.75       1201.27        39.43 o                         
  -1  16   5        581.89        564.02        28.42 o                         
   0  16   5        329.13        317.45        57.58 o                         
   1  16   5        327.63        323.22        22.88 o                         
   2  16   5        544.99        606.58        30.31 o                         
   3  16   5       1325.83       1414.76        46.02 o                         
   4  16   5       1416.02       1466.93        57.88 o                         
   5  16   5         53.75         63.45        25.70 o                         
   6  16   5         46.45         72.16        27.98 o                         
   7  16   5        146.68        230.80        53.49 o                         
  -8  17   5         71.95         35.87        45.33 o                         
  -7  17   5        254.36        234.22        52.97 o                         
  -6  17   5        589.95        627.08        63.48 o                         
  -5  17   5        326.79        352.74        30.91 o                         
  -4  17   5        761.30        587.31       106.31 o                         
  -3  17   5        730.85        706.86       124.06 o                         
  -2  17   5        667.50        661.90        36.87 o                         
  -1  17   5        174.73        183.57        20.56 o                         
   0  17   5       1277.30       1236.49        49.69 o                         
   1  17   5       1794.82       1889.13        51.45 o                         
   2  17   5        285.18        274.21        23.58 o                         
   3  17   5        240.89        321.07        26.18 o                         
   4  17   5        564.29        512.31        31.44 o                         
   5  17   5        627.44        700.02        44.66 o                         
   6  17   5        773.06        923.41        52.78 o                         
  -7  18   5        265.66        248.05        33.02 o                         
  -6  18   5        152.52        171.72        28.81 o                         
  -5  18   5         39.38         53.76        23.55 o                         
  -4  18   5        497.32        380.51        58.65 o                         
  -3  18   5        687.91        641.93        37.78 o                         
  -2  18   5       1653.78       1673.59        58.79 o                         
  -1  18   5        802.13        934.04        68.57 o                         
   0  18   5        330.21        431.15        26.67 o                         
   1  18   5        110.47        132.24        20.43 o                         
   2  18   5       1025.55       1046.43        39.85 o                         
   3  18   5       1346.26       1510.43        61.54 o                         
   4  18   5        307.44        361.42        29.45 o                         
   5  18   5        494.03        597.34        43.26 o                         
   6  18   5          8.53         14.45        28.14 o                         
  -6  19   5        475.97        496.78        39.08 o                         
  -5  19   5        726.75        724.74        54.73 o                         
  -4  19   5        605.75        562.64        38.39 o                         
  -3  19   5        357.51        351.41        81.46 o                         
  -2  19   5        167.81        170.70        19.20 o                         
  -1  19   5        912.20        855.32        33.62 o                         
   0  19   5        412.93        426.51        35.40 o                         
   1  19   5        398.12        416.38        35.06 o                         
   2  19   5        928.35        998.21        39.65 o                         
   3  19   5        141.33        156.93        23.39 o                         
   4  19   5         79.40         91.07        23.24 o                         
   5  19   5        914.28        975.20        54.29 o                         
  -6  20   5        207.84        188.35        39.90 o                         
  -5  20   5         83.86         66.06        26.38 o                         
  -4  20   5         93.77         71.73        15.49 o                         
  -3  20   5        595.85        572.00        27.08 o                         
  -2  20   5        458.76        508.81        26.34 o                         
  -1  20   5        364.29        408.44        25.80 o                         
   0  20   5        295.50        276.39        23.82 o                         
   1  20   5        337.98        349.16        31.73 o                         
   2  20   5        241.89        237.48        25.13 o                         
   3  20   5        398.16        387.70        30.21 o                         
   4  20   5       1145.85       1229.78        56.99 o                         
  -5  21   5        693.70        700.59        58.75 o                         
  -4  21   5        363.03        360.55        69.84 o                         
  -3  21   5        242.73        264.93        20.71 o                         
  -2  21   5        117.81        111.46        23.66 o                         
  -1  21   5        199.47        223.92        34.91 o                         
   0  21   5        477.66        506.50        28.85 o                         
   1  21   5        295.20        274.62        25.51 o                         
   2  21   5        282.06        256.32        25.92 o                         
   3  21   5        303.22        298.73        33.91 o                         
  -3  22   5        331.78        264.63        40.46 o                         
  -2  22   5        488.81        492.87        26.88 o                         
  -1  22   5        662.54        691.19        31.75 o                         
   0  22   5        200.96        229.04        23.91 o                         
   1  22   5        244.24        276.03        30.11 o                         
   2  22   5        724.38        801.78        44.29 o                         
  -5 -20   6         56.64         71.88        36.40 o                         
  -4 -20   6        466.48        459.37        53.74 o                         
  -6 -19   6        232.66        188.35        36.70 o                         
  -5 -19   6        580.75        565.05        52.24 o                         
  -4 -19   6        434.26        403.86        38.31 o                         
  -3 -19   6        237.97        251.83        43.09 o                         
  -6 -18   6        107.51        120.95        34.12 o                         
  -5 -18   6        107.77        134.83        37.27 o                         
  -4 -18   6        432.75        457.61        44.79 o                         
  -3 -18   6       1510.87       1575.05        81.45 o                         
  -2 -18   6       1147.97       1235.33        68.20 o                         
  -1 -18   6        347.74        349.94        39.64 o                         
   0 -18   6        186.58        146.02        30.64 o                         
   3 -18   6        679.53        624.49        51.15 o                         
   5 -18   6         32.65         41.32        34.55 o                         
  -7 -17   6        378.07        311.95        35.79 o                         
  -6 -17   6        413.94        322.87        39.51 o                         
  -5 -17   6        368.60        412.56        34.72 o                         
  -4 -17   6        986.32       1060.91        48.75 o                         
  -3 -17   6        329.55        355.46        33.48 o                         
  -2 -17   6         94.43        107.03        33.96 o                         
  -1 -17   6        732.49        784.41        51.88 o                         
   0 -17   6       1412.76       1462.14        67.80 o                         
   1 -17   6        679.71        682.32        43.89 o                         
   2 -17   6        355.21        394.87        53.25 o                         
   3 -17   6        182.16        217.41        28.17 o                         
   4 -17   6        484.54        553.51        36.73 o                         
   5 -17   6        657.36        764.26        59.96 o                         
  -7 -16   6        109.83         94.50        28.72 o                         
  -6 -16   6         90.78        140.00        32.96 o                         
  -5 -16   6        201.66        212.00        29.45 o                         
  -4 -16   6        660.75        607.57        38.73 o                         
  -3 -16   6        998.93        997.35        46.54 o                         
  -2 -16   6        971.89       1046.65        63.73 o                         
  -1 -16   6        483.75        456.32        43.55 o                         
   0 -16   6        309.59        310.87        29.28 o                         
   1 -16   6        282.40        311.45        28.24 o                         
   2 -16   6        998.21       1006.63        41.57 o                         
   3 -16   6       1276.88       1449.83        53.79 o                         
   4 -16   6        240.55        250.67        28.38 o                         
   5 -16   6         91.94        127.24        25.06 o                         
  -7 -15   6        362.15        258.24        33.34 o                         
  -6 -15   6        451.45        452.53        42.27 o                         
  -5 -15   6        295.96        325.93        30.73 o                         
  -4 -15   6        287.06        238.49        29.32 o                         
  -3 -15   6        301.80        297.24        30.07 o                         
  -2 -15   6        175.53        181.92        28.18 o                         
  -1 -15   6        344.89        384.75        31.28 o                         
   0 -15   6       1574.02       1623.64        56.25 o                         
   1 -15   6        957.74       1000.61        66.33 o                         
   2 -15   6        382.57        384.30        26.65 o                         
   3 -15   6        306.40        321.67        26.70 o                         
   4 -15   6        436.71        480.62        54.73 o                         
   5 -15   6       1044.43       1076.61        71.01 o                         
   6 -15   6        755.69        788.17        56.52 o                         
  -8 -14   6        112.87        120.16        22.20 o                         
  -7 -14   6         72.37         65.59        25.06 o                         
  -6 -14   6        475.78        503.98        43.94 o                         
  -5 -14   6        189.59        211.48        23.03 o                         
  -4 -14   6        537.94        528.71        29.64 o                         
  -3 -14   6       1252.03       1230.32        42.35 o                         
  -2 -14   6        772.74        729.63        53.24 o                         
  -1 -14   6        491.61        496.24        34.12 o                         
   0 -14   6        872.52        893.76        74.99 o                         
   1 -14   6        697.62        764.00        38.79 o                         
   2 -14   6       1142.05       1217.77        36.22 o                         
   3 -14   6        990.06       1025.48        73.58 o                         
   4 -14   6        922.02        987.35        31.70 o                         
   5 -14   6         12.80         10.12        12.00 o                         
   6 -14   6         28.98         33.55        15.75 o                         
  -8 -13   6        299.32        192.61        24.09 o                         
  -7 -13   6        679.43        601.35        42.58 o                         
  -6 -13   6        612.89        659.27        82.87 o                         
  -5 -13   6        408.95        413.19        24.43 o                         
  -4 -13   6        746.85        695.76        28.48 o                         
  -3 -13   6        182.41        177.84        22.52 o                         
  -2 -13   6        356.85        374.27        50.54 o                         
  -1 -13   6        641.97        707.77        38.52 o                         
   0 -13   6       1542.47       1537.98        54.56 o                         
   1 -13   6       2473.37       2305.51        67.66 o                         
   2 -13   6        763.63        759.18        35.41 o                         
   3 -13   6        303.91        273.41        37.31 o                         
   4 -13   6        755.49        666.77        41.56 o                         
   5 -13   6        701.90        686.61        26.40 o                         
   6 -13   6       1256.42       1279.52        36.77 o                         
   7 -13   6        316.34        287.89        38.09 o                         
  -8 -12   6        484.56        494.15        32.49 o                         
  -7 -12   6        191.76        194.84        29.77 o                         
  -6 -12   6         20.36         27.55        16.37 o                         
  -5 -12   6        122.18        140.07        18.97 o                         
  -4 -12   6        799.05        764.40        29.22 o                         
  -3 -12   6        812.91        779.18        33.78 o                         
  -2 -12   6       1694.81       1829.77        60.49 o                         
  -1 -12   6       2830.92       2917.31       111.28 o                         
   0 -12   6       2372.67       2507.79       130.40 o                         
   1 -12   6        718.97        749.09        37.12 o                         
   2 -12   6        605.51        621.09        31.28 o                         
   3 -12   6       2001.95       1945.34        85.67 o                         
   4 -12   6        308.61        307.33        37.35 o                         
   5 -12   6        159.01        155.62        17.02 o                         
   6 -12   6          1.11         -2.01        13.23 o                         
   7 -12   6        363.13        407.40        30.22 o                         
   8 -12   6        219.60        206.53        38.39 o                         
  -8 -11   6        104.12         83.44        22.17 o                         
  -7 -11   6        442.83        396.87        29.56 o                         
  -6 -11   6        556.64        583.25        26.32 o                         
  -5 -11   6        360.82        364.61        21.88 o                         
  -4 -11   6        293.38        315.64        21.01 o                         
  -3 -11   6        337.93        354.47        24.61 o                         
  -2 -11   6        160.36        163.09        27.89 o                         
  -1 -11   6        845.30        867.10        40.51 o                         
   0 -11   6        603.91        616.27        35.10 o                         
   1 -11   6       2750.84       2682.99        68.13 o                         
   2 -11   6        785.42        682.38        35.53 o                         
   3 -11   6        128.57        112.40        13.05 o                         
   4 -11   6        473.69        453.70        27.44 o                         
   5 -11   6       1136.66       1160.59        45.23 o                         
   6 -11   6        419.63        455.30        31.57 o                         
   7 -11   6        528.59        541.89        35.62 o                         
  -8 -10   6        384.11        385.60        30.68 o                         
  -7 -10   6        386.37        402.60        28.10 o                         
  -6 -10   6        359.65        344.61        21.75 o                         
  -5 -10   6        392.70        391.38        22.36 o                         
  -4 -10   6        180.09        167.21        18.20 o                         
  -3 -10   6       1594.47       1615.56        46.03 o                         
  -2 -10   6       1997.12       1983.06        51.89 o                         
  -1 -10   6       1301.81       1315.67        91.34 o                         
   0 -10   6       1066.88       1052.18        43.19 o                         
   1 -10   6       3267.10       3484.09        90.12 o                         
   2 -10   6       1470.69       1465.62        54.29 o                         
   3 -10   6        199.77        230.09        20.52 o                         
   4 -10   6       1441.67       1421.91       107.44 o                         
   5 -10   6         19.93         26.67        18.11 o                         
   6 -10   6          8.45          5.44        17.96 o                         
   7 -10   6         16.60         18.95        19.95 o                         
   8 -10   6       1012.75       1087.59        69.53 o                         
 -10  -9   6        301.84        293.48        56.99 o                         
  -9  -9   6        199.60        239.15        53.16 o                         
  -8  -9   6        236.80        212.37        20.34 o                         
  -7  -9   6        618.71        606.43        26.13 o                         
  -6  -9   6        986.30        988.71        31.54 o                         
  -5  -9   6        686.79        701.12        27.07 o                         
  -4  -9   6        643.12        597.09        24.59 o                         
  -3  -9   6        376.50        373.75        20.56 o                         
  -2  -9   6        146.99        151.02        18.79 o                         
  -1  -9   6        858.27        902.23        41.51 o                         
   0  -9   6       4562.62       4127.28       400.69 o                         
   1  -9   6       1026.61       1015.69        65.14 o                         
   2  -9   6       1013.70        954.10        35.44 o                         
   3  -9   6        338.54        348.83        30.00 o                         
   4  -9   6        782.89        750.31        51.82 o                         
   5  -9   6       1410.81       1364.02        81.46 o                         
   6  -9   6       1789.33       1895.42        61.18 o                         
   7  -9   6        390.89        385.46        53.21 o                         
   8  -9   6        185.68        192.80        29.80 o                         
 -10  -8   6        120.94        145.70        51.62 o                         
  -9  -8   6        171.71        190.40        72.02 o                         
  -8  -8   6        856.53        871.14        38.81 o                         
  -7  -8   6        698.37        769.22        27.65 o                         
  -6  -8   6         32.99         52.29        15.41 o                         
  -5  -8   6        249.37        279.63        19.46 o                         
  -4  -8   6        843.18        886.83        39.78 o                         
  -3  -8   6       1251.68       1244.76        33.26 o                         
  -2  -8   6       1695.46       1597.11        44.78 o                         
  -1  -8   6       1823.92       1703.25        55.93 o                         
   0  -8   6       1056.28       1181.22        67.57 o                         
   1  -8   6       1230.53       1178.81       108.78 o                         
   2  -8   6       1499.16       1473.70        38.78 o                         
   3  -8   6       2849.31       2600.45        85.43 o                         
   4  -8   6        268.72        290.51        23.65 o                         
   5  -8   6        437.86        456.80        33.17 o                         
   6  -8   6         21.26         26.96        16.43 o                         
   7  -8   6        539.84        498.11        29.00 o                         
   8  -8   6        612.69        639.36        41.02 o                         
 -10  -7   6        193.98        236.88        50.92 o                         
  -9  -7   6        235.60        234.66        38.51 o                         
  -8  -7   6        186.08        182.64        24.46 o                         
  -7  -7   6        442.32        419.66        20.48 o                         
  -6  -7   6       1039.26       1079.69        32.35 o                         
  -5  -7   6       1354.02       1326.27        34.95 o                         
  -4  -7   6       1313.29       1334.09        34.60 o                         
  -3  -7   6        506.88        464.18        21.33 o                         
  -2  -7   6        144.65        166.15        18.45 o                         
  -1  -7   6        886.69        840.25        55.16 o                         
   1  -7   6       2844.67       2587.51        53.05 o                         
   2  -7   6       1080.12       1016.31        30.66 o                         
   3  -7   6        447.72        439.43        22.28 o                         
   4  -7   6        437.95        365.55        22.02 o                         
   5  -7   6       1546.71       1500.21        53.97 o                         
   6  -7   6       1274.05       1310.59        42.45 o                         
   7  -7   6       1061.00       1117.94        55.41 o                         
   8  -7   6        102.81        107.83        26.14 o                         
   9  -7   6        135.52         83.97        26.73 o                         
 -10  -6   6         29.44         26.58        26.87 o                         
  -9  -6   6        685.17        740.76        36.23 o                         
  -8  -6   6        363.23        347.20        36.91 o                         
  -7  -6   6        392.50        419.65        21.65 o                         
  -6  -6   6        289.97        352.29        20.15 o                         
  -5  -6   6        227.51        228.74        18.95 o                         
  -4  -6   6        549.61        640.18        23.97 o                         
  -3  -6   6       1767.72       1858.03        40.75 o                         
  -2  -6   6       2776.03       2740.12        60.81 o                         
  -1  -6   6       1216.87       1208.37        46.60 o                         
   0  -6   6        822.37        743.18        27.34 o                         
   1  -6   6       1189.28       1212.98        51.30 o                         
   2  -6   6       3595.48       3452.01       107.64 o                         
   3  -6   6        421.83        408.03        21.29 o                         
   4  -6   6       1929.51       1898.26        47.88 o                         
   5  -6   6        184.81        209.95        23.40 o                         
   6  -6   6         93.38         70.14        16.59 o                         
   7  -6   6        215.98        235.95        22.33 o                         
   8  -6   6        864.05        845.63        45.98 o                         
   9  -6   6        148.56        200.05        30.74 o                         
 -10  -5   6        146.50        139.47        29.52 o                         
  -9  -5   6         81.77         65.93        21.56 o                         
  -8  -5   6        346.84        254.32        24.83 o                         
  -7  -5   6        839.21        831.00        25.73 o                         
  -6  -5   6        466.78        460.22        19.50 o                         
  -5  -5   6       1296.57       1294.35        33.30 o                         
  -4  -5   6       1228.00       1290.21        37.69 o                         
  -3  -5   6        449.00        464.73        20.37 o                         
  -2  -5   6        903.72        882.04        31.94 o                         
  -1  -5   6       1494.29       1479.71        39.29 o                         
   1  -5   6       2613.43       2387.31        48.58 o                         
   2  -5   6       1208.97       1136.09        32.02 o                         
   3  -5   6        609.21        581.27        25.93 o                         
   4  -5   6       1370.86       1224.45        45.30 o                         
   5  -5   6       1043.95        967.57        64.86 o                         
   6  -5   6       1978.60       2051.92        69.41 o                         
   7  -5   6        701.18        734.87        32.95 o                         
   8  -5   6         85.15        100.25        24.68 o                         
   9  -5   6         53.40         51.03        24.24 o                         
 -11  -4   6        128.60        102.24        48.92 o                         
 -10  -4   6        328.98        334.18        54.92 o                         
  -9  -4   6        343.84        383.37        27.55 o                         
  -8  -4   6        682.31        705.01        32.53 o                         
  -7  -4   6        245.80        263.49        16.84 o                         
  -6  -4   6         20.88         26.40        11.97 o                         
  -5  -4   6        481.60        509.61        29.07 o                         
  -4  -4   6        719.99        789.09        24.79 o                         
  -3  -4   6       1733.11       1777.99        47.32 o                         
  -2  -4   6       1840.08       1894.56        98.91 o                         
  -1  -4   6       2003.05       1840.63       101.86 o                         
   1  -4   6       1631.43       1634.15        44.03 o                         
   2  -4   6       1646.38       1595.45        47.14 o                         
   3  -4   6       3951.62       3775.86        73.38 o                         
   4  -4   6        319.16        294.08        24.67 o                         
   5  -4   6         99.74         94.42        20.02 o                         
   6  -4   6        261.97        262.61        21.87 o                         
   7  -4   6        903.17        851.57        40.96 o                         
   8  -4   6        134.88        145.78        26.12 o                         
   9  -4   6        890.36        984.44        51.89 o                         
 -11  -3   6        300.93        249.62        56.60 o                         
 -10  -3   6        241.56        271.30        53.17 o                         
  -9  -3   6        230.83        188.67        24.20 o                         
  -8  -3   6        200.47        159.25        21.54 o                         
  -7  -3   6        453.07        497.35        26.53 o                         
  -6  -3   6        522.76        567.67        20.57 o                         
  -5  -3   6        714.66        715.34        24.46 o                         
  -4  -3   6       1062.45       1006.03        27.83 o                         
  -3  -3   6        935.20        936.66        34.95 o                         
  -2  -3   6        234.45        312.80        17.40 o                         
  -1  -3   6       1376.46       1391.27        40.39 o                         
   0  -3   6       2827.11       2517.51       100.58 o                         
   1  -3   6       1850.04       1712.05        44.28 o                         
   2  -3   6       1006.48       1007.07        29.90 o                         
   3  -3   6        414.12        404.26        25.00 o                         
   4  -3   6        501.45        516.00        29.78 o                         
   5  -3   6       1145.42       1146.43        70.47 o                         
   6  -3   6       2270.03       2230.23        56.84 o                         
   7  -3   6       1118.07       1120.46        40.33 o                         
   8  -3   6        156.69        179.82        27.40 o                         
   9  -3   6        279.66        282.85        31.47 o                         
 -11  -2   6         64.41         63.51        45.34 o                         
 -10  -2   6         78.30         47.60        43.12 o                         
  -9  -2   6        655.93        696.99        32.86 o                         
  -8  -2   6        287.57        361.48        21.97 o                         
  -7  -2   6        417.77        481.72        25.99 o                         
  -6  -2   6       1856.11       1935.61        41.39 o                         
  -5  -2   6        838.73        860.86        26.28 o                         
  -4  -2   6       1058.06       1048.86        27.79 o                         
  -3  -2   6       2281.92       2227.80        42.76 o                         
  -2  -2   6       3262.34       3297.90        64.07 o                         
  -1  -2   6       1117.72        968.80        50.18 o                         
   0  -2   6        474.24        319.02        36.19 o                         
   1  -2   6       1675.78       1689.90       113.57 o                         
   2  -2   6       1980.53       2059.21        46.21 o                         
   3  -2   6       1332.46       1346.08        44.61 o                         
   4  -2   6       1139.61       1097.70        42.23 o                         
   5  -2   6         60.42         23.55        17.25 o                         
   6  -2   6       1309.86       1227.73        40.71 o                         
   7  -2   6        587.14        560.27        29.79 o                         
   8  -2   6       1232.27       1269.26        55.30 o                         
   9  -2   6         79.49         96.48        26.12 o                         
 -11  -1   6        311.38        353.57        57.46 o                         
 -10  -1   6        152.73        197.06        31.98 o                         
  -9  -1   6        123.03        102.82        20.72 o                         
  -8  -1   6        170.13        165.44        18.80 o                         
  -7  -1   6        668.93        640.09        25.45 o                         
  -6  -1   6       2945.23       2943.30        54.08 o                         
  -5  -1   6       2187.32       2109.34        42.14 o                         
  -4  -1   6        709.57        693.74        22.76 o                         
  -3  -1   6        208.19        227.03        15.09 o                         
  -2  -1   6        372.20        409.31        20.54 o                         
  -1  -1   6       1918.45       1938.77        52.55 o                         
   0  -1   6       3802.86       3702.66       134.29 o                         
   1  -1   6       2358.11       2286.96        56.10 o                         
   2  -1   6        718.60        651.59        28.32 o                         
   3  -1   6        438.27        474.19        26.47 o                         
   4  -1   6        686.05        679.98        32.70 o                         
   5  -1   6       3360.62       3416.76        87.59 o                         
   6  -1   6       1326.75       1304.56        42.09 o                         
   7  -1   6        700.56        652.35        32.01 o                         
   8  -1   6         95.75        121.14        26.01 o                         
   9  -1   6        143.92        104.65        26.90 o                         
 -11   0   6        168.41        106.56        47.94 o                         
 -10   0   6        540.16        560.52        40.56 o                         
  -9   0   6        172.79        164.65        21.34 o                         
  -8   0   6        953.36        966.32        30.96 o                         
  -7   0   6       1822.60       1858.41        42.10 o                         
  -6   0   6       2562.65       2499.22        43.81 o                         
  -5   0   6        774.62        654.68        46.06 o                         
  -4   0   6       2029.22       1879.72        42.63 o                         
  -3   0   6       3395.36       3392.79        47.47 o                         
  -2   0   6       2065.11       1944.27        39.09 o                         
  -1   0   6       1884.57       1652.82        40.66 o                         
   0   0   6       1329.20       1223.00       206.67 o                         
   1   0   6       1311.46       1427.12        72.99 o                         
   2   0   6       1672.15       1856.73        84.79 o                         
   3   0   6       3073.11       2680.09       107.78 o                         
   4   0   6       1570.51       1529.77        77.02 o                         
   5   0   6        544.06        563.31        32.05 o                         
   6   0   6        396.34        423.13        25.87 o                         
   7   0   6        814.21        817.27        37.90 o                         
   8   0   6        144.40        132.85        25.70 o                         
   9   0   6        911.63        983.70       102.81 o                         
 -11   1   6        300.55        265.31        52.62 o                         
 -10   1   6        154.37        201.43        31.51 o                         
  -9   1   6        126.77         95.49        19.25 o                         
  -8   1   6        177.61        157.71        18.00 o                         
  -7   1   6        648.72        600.23        32.38 o                         
  -6   1   6       3044.65       3117.48        56.22 o                         
  -5   1   6       2177.72       2146.79        34.04 o                         
  -4   1   6        677.90        620.69        18.69 o                         
  -3   1   6        217.37        217.85        16.82 o                         
  -2   1   6        383.09        430.98        17.07 o                         
  -1   1   6       1981.76       1956.27        43.36 o                         
   0   1   6       3837.20       3795.14        67.42 o                         
   1   1   6       2361.11       2189.81        92.46 o                         
   2   1   6        697.17        633.50        49.27 o                         
   3   1   6        457.23        386.22        42.63 o                         
   4   1   6        706.51        768.24        55.10 o                         
   5   1   6       3323.48       3512.41        89.30 o                         
   6   1   6       1321.18       1351.90        43.00 o                         
   7   1   6        684.47        759.08        34.13 o                         
   8   1   6        100.40        131.62        35.80 o                         
   9   1   6        132.90        143.59        27.44 o                         
 -11   2   6         61.60         36.85        40.54 o                         
 -10   2   6         77.96         95.22        58.95 o                         
  -9   2   6        696.71        709.07        30.05 o                         
  -8   2   6        287.42        322.98        19.88 o                         
  -7   2   6        359.13        356.13        19.24 o                         
  -6   2   6       1861.84       1917.09        35.82 o                         
  -5   2   6        862.97        866.95        20.08 o                         
  -4   2   6       1055.37       1015.73        20.76 o                         
  -3   2   6       2189.51       2129.35        50.68 o                         
  -2   2   6       3359.80       3278.18        60.76 o                         
  -1   2   6       1111.40       1003.42        41.45 o                         
   0   2   6        458.35        426.00        33.78 o                         
   1   2   6       1641.44       1564.07        75.95 o                         
   2   2   6       1940.10       1984.95        87.45 o                         
   3   2   6       1272.72       1183.24        65.53 o                         
   4   2   6       1105.31       1087.57        63.42 o                         
   5   2   6         52.25         48.35        24.98 o                         
   6   2   6       1279.22       1257.06        41.60 o                         
   7   2   6        594.96        599.76        30.78 o                         
   8   2   6       1243.68       1268.41        63.32 o                         
   9   2   6         76.68         77.17        25.22 o                         
 -11   3   6        309.81        299.14        54.86 o                         
 -10   3   6        249.04        320.89        34.91 o                         
  -9   3   6        229.71        180.37        28.58 o                         
  -8   3   6        197.30        169.22        16.89 o                         
  -7   3   6        426.82        392.61        19.58 o                         
  -6   3   6        455.05        457.09        17.41 o                         
  -5   3   6        798.27        818.14        20.96 o                         
  -4   3   6       1113.75       1040.63        24.95 o                         
  -3   3   6        930.68        853.24        45.59 o                         
  -2   3   6        224.05        220.47        16.86 o                         
  -1   3   6       1370.44       1372.67        41.55 o                         
   0   3   6       2707.46       2601.63        65.12 o                         
   1   3   6       1702.05       1655.48        79.68 o                         
   2   3   6       1065.58       1028.27        62.24 o                         
   3   3   6        401.16        473.27        43.59 o                         
   4   3   6        469.30        439.48        42.46 o                         
   5   3   6       1094.89        987.57        61.48 o                         
   6   3   6       2324.39       2255.07        72.06 o                         
   7   3   6       1080.27       1080.75        39.71 o                         
   8   3   6        154.92        184.02        28.41 o                         
   9   3   6        271.76        251.61        31.24 o                         
 -11   4   6        134.83         64.70        44.04 o                         
 -10   4   6        327.37        305.80        33.62 o                         
  -9   4   6        313.87        335.31        26.80 o                         
  -8   4   6        715.02        754.27        32.41 o                         
  -7   4   6        262.85        290.73        18.64 o                         
  -6   4   6         20.71         20.55        11.47 o                         
  -5   4   6        475.45        489.23        18.00 o                         
  -4   4   6        699.41        671.07        18.18 o                         
  -3   4   6       1826.23       1892.83        52.44 o                         
  -2   4   6       1690.31       1802.85        50.02 o                         
  -1   4   6       1973.76       1769.55        50.70 o                         
   0   4   6        961.22       1005.95        36.95 o                         
   1   4   6       1576.01       1695.94        80.65 o                         
   2   4   6       1647.14       1653.50        79.89 o                         
   3   4   6       3969.31       3900.95       138.41 o                         
   4   4   6        300.21        313.98        38.68 o                         
   5   4   6        111.42        145.58        31.46 o                         
   6   4   6        273.39        281.39        51.91 o                         
   7   4   6        865.25        829.92        60.81 o                         
   8   4   6        131.69        138.34        25.75 o                         
   9   4   6        890.90        996.49        82.46 o                         
 -11   5   6        150.40        179.96        48.60 o                         
 -10   5   6        158.87        150.32        31.67 o                         
  -9   5   6         81.72        104.01        21.65 o                         
  -8   5   6        350.37        292.61        20.80 o                         
  -7   5   6        798.34        766.23        51.39 o                         
  -6   5   6        425.01        450.15        19.49 o                         
  -5   5   6       1358.60       1303.73        29.75 o                         
  -4   5   6       1246.53       1255.54        27.94 o                         
  -3   5   6        473.37        474.69        33.55 o                         
  -2   5   6        990.07        730.60       185.90 o                         
  -1   5   6       1455.09       1383.56        44.54 o                         
   0   5   6       1862.63       1840.89        73.22 o                         
   1   5   6       2662.36       2379.24        98.74 o                         
   2   5   6       1250.07       1230.59        68.05 o                         
   3   5   6        588.45        665.14        50.90 o                         
   4   5   6       1383.95       1449.43        74.70 o                         
   5   5   6       1096.18       1106.55        64.42 o                         
   6   5   6       1914.65       1945.26        66.70 o                         
   7   5   6        736.26        770.70        46.62 o                         
   8   5   6         81.45         65.54        24.67 o                         
   9   5   6         59.35         79.44        47.38 o                         
 -10   6   6         29.46         30.03        29.90 o                         
  -9   6   6        704.83        691.16        33.57 o                         
  -8   6   6        323.62        364.29        21.78 o                         
  -7   6   6        415.50        466.82        26.83 o                         
  -6   6   6        288.25        326.05        17.47 o                         
  -5   6   6        218.23        214.28        16.22 o                         
  -4   6   6        535.66        518.65        15.48 o                         
  -3   6   6       1753.28       1702.85       102.24 o                         
  -2   6   6       2828.56       2769.51        59.18 o                         
  -1   6   6       1214.99       1139.09        41.73 o                         
   0   6   6        841.42        842.71        35.88 o                         
   1   6   6       1156.65       1248.27        68.55 o                         
   2   6   6       3537.89       3381.25       125.76 o
[truncated: 178,606 more chars]
